# Supplementary material for: Integration of microRNA and mRNA expression profiles in the skin of systemic sclerosis patients
Source: Sci Rep. 2017 Feb 17;7:42899. doi: 10.1038/srep42899 (PMC5314349; doi:10.1038/srep42899)
Supplement: Supplementary Dataset 1 [file srep42899-s1.xls]

## Sheet: miRNA and targets genes1
Table S1 Dysregulated miRNAs and their predict mRNAs
Total miRNA
Up miRNAs	?? 2000-2015 QIAGEN. All rights reserved.
hsa-miR-31
hsa-miR-21	ID	Symbol	Source	Confidence	Symbol	Pathway
hsa-miR-130b	hsa-miR-10a	miR-10a-5p (and other miRNAs w/seed ACCCUGU)	TargetScan Human	High (predicted)	AAK1	Clathrin-mediated Endocytosis Signaling
hsa-miR-30a	hsa-miR-10a	miR-10a-5p (and other miRNAs w/seed ACCCUGU)	TargetScan Human	High (predicted)	ABCC3	Hepatic Cholestasis,LPS/IL-1 Mediated Inhibition of RXR Function,PXR/RXR Activation,Xenobiotic Metabolism Signaling
hsa-miR-1246	hsa-miR-10a	miR-10a-5p (and other miRNAs w/seed ACCCUGU)	TargetScan Human	Moderate (predicted)	ABL2	PDGF Signaling,RhoA Signaling
hsa-miR-141	hsa-miR-10a	miR-10a-5p (and other miRNAs w/seed ACCCUGU)	TargetScan Human	Moderate (predicted)	ABRA
hsa-miR-34a	hsa-miR-10a	miR-10a-5p (and other miRNAs w/seed ACCCUGU)	TargetScan Human	High (predicted)	ACAD11
hsa-miR-424	hsa-miR-10a	miR-10a-5p (and other miRNAs w/seed ACCCUGU)	TargetScan Human	Moderate (predicted)	ACBD7
hsa-miR-1290	hsa-miR-10a	miR-10a-5p (and other miRNAs w/seed ACCCUGU)	TargetScan Human	High (predicted)	ACKR2
hsa-miR-30e	hsa-miR-10a	miR-10a-5p (and other miRNAs w/seed ACCCUGU)	TargetScan Human	Moderate (predicted)	ACKR3
hsa-miR-1233	hsa-miR-10a	miR-10a-5p (and other miRNAs w/seed ACCCUGU)	TargetScan Human	Moderate (predicted)	ACOT13
hsa-miR-146b	hsa-miR-10a	miR-10a-5p (and other miRNAs w/seed ACCCUGU)	TargetScan Human	Moderate (predicted)	ACPP	Adenosine Nucleotides Degradation II,Guanosine Nucleotides Degradation III,NAD Phosphorylation and Dephosphorylation,NAD Salvage Pathway II,Purine Nucleotides Degradation II (Aerobic),Urate Biosynthesis/Inosine 5'-phosphate Degradation
hsa-miR-503	hsa-miR-10a	miR-10a-5p (and other miRNAs w/seed ACCCUGU)	TargetScan Human	Moderate (predicted)	ACRC
	hsa-miR-10a	miR-10a-5p (and other miRNAs w/seed ACCCUGU)	TargetScan Human	Moderate (predicted)	ACTBL2
down miRNAs	hsa-miR-10a	miR-10a-5p (and other miRNAs w/seed ACCCUGU)	TargetScan Human	High (predicted)	ACTG1	Actin Cytoskeleton Signaling,Agranulocyte Adhesion and Diapedesis,Agrin Interactions at Neuromuscular Junction,Caveolar-mediated Endocytosis Signaling,Cellular Effects of Sildenafil (Viagra),Clathrin-mediated Endocytosis Signaling,Crosstalk between Dendritic Cells and Natural Killer Cells,Death Receptor Signaling,Epithelial Adherens Junction Signaling,FAK Signaling,Fc?? Receptor-mediated Phagocyt…
hsa-miR-27a	hsa-miR-10a	miR-10a-5p (and other miRNAs w/seed ACCCUGU)	TargetScan Human	Moderate (predicted)	ADAT2
hsa-miR-10a	hsa-miR-10a	miR-10a-5p (and other miRNAs w/seed ACCCUGU)	TargetScan Human	Moderate (predicted)	ADGRF1
hsa-miR-150	hsa-miR-10a	miR-10a-5p (and other miRNAs w/seed ACCCUGU)	TargetScan Human	Moderate (predicted)	ADGRG2
hsa-miR-1268	hsa-miR-10a	miR-10a-5p (and other miRNAs w/seed ACCCUGU)	TargetScan Human	High (predicted)	ADGRL1
hsa-miR-886-5p	hsa-miR-10a	miR-10a-5p (and other miRNAs w/seed ACCCUGU)	TargetScan Human	Moderate (predicted)	AGGF1	Epithelial Adherens Junction Signaling,Germ Cell-Sertoli Cell Junction Signaling,Sertoli Cell-Sertoli Cell Junction Signaling
hsa-miR-1207-5p	hsa-miR-10a	miR-10a-5p (and other miRNAs w/seed ACCCUGU)	TargetScan Human	High (predicted)	AGPAT3	CDP-diacylglycerol Biosynthesis I,Phosphatidylglycerol Biosynthesis II (Non-plastidic),Triacylglycerol Biosynthesis
hsa-miR-486-5p	hsa-miR-10a	miR-10a-5p (and other miRNAs w/seed ACCCUGU)	TargetScan Human	Moderate (predicted)	ALDH7A1	Aryl Hydrocarbon Receptor Signaling,Choline Degradation I,Dopamine Degradation,Ethanol Degradation II,Ethanol Degradation IV,Fatty Acid ??-oxidation,Histamine Degradation,LPS/IL-1 Mediated Inhibition of RXR Function,Lysine Degradation II,Lysine Degradation V,Noradrenaline and Adrenaline Degradation,Oxidative Ethanol Degradation III,Putrescine Degradation III,Serotonin Degradation,Tryptophan Degra…
hsa-miR-145	hsa-miR-10a	miR-10a-5p (and other miRNAs w/seed ACCCUGU)	TargetScan Human	High (predicted)	ALPL	3-phosphoinositide Biosynthesis,3-phosphoinositide Degradation,D-myo-inositol (1,4,5,6)-Tetrakisphosphate Biosynthesis,D-myo-inositol (3,4,5,6)-tetrakisphosphate Biosynthesis,D-myo-inositol-5-phosphate Metabolism,Role of Osteoblasts, Osteoclasts and Chondrocytes in Rheumatoid Arthritis,Superpathway of Inositol Phosphate Compounds
	hsa-miR-10a	miR-10a-5p (and other miRNAs w/seed ACCCUGU)	TargetScan Human	High (predicted)	ALX3
	hsa-miR-10a	miR-10a-5p (and other miRNAs w/seed ACCCUGU)	TargetScan Human	High (predicted)	ANK1	Rac Signaling
	hsa-miR-10a	miR-10a-5p (and other miRNAs w/seed ACCCUGU)	TargetScan Human	High (predicted)	ANK3
	hsa-miR-10a	miR-10a-5p (and other miRNAs w/seed ACCCUGU)	TargetScan Human	High (predicted)	ANKFY1	Macropinocytosis Signaling
	hsa-miR-10a	miR-10a-5p (and other miRNAs w/seed ACCCUGU)	TargetScan Human	High (predicted)	ANKH
	hsa-miR-10a	miR-10a-5p (and other miRNAs w/seed ACCCUGU)	TargetScan Human	Moderate (predicted)	ANKLE2
	hsa-miR-10a	miR-10a-5p (and other miRNAs w/seed ACCCUGU)	TargetScan Human	Moderate (predicted)	ANKRD1
	hsa-miR-10a	miR-10a-5p (and other miRNAs w/seed ACCCUGU)	TargetScan Human	High (predicted)	ANKRD12
	hsa-miR-10a	miR-10a-5p (and other miRNAs w/seed ACCCUGU)	TargetScan Human	Moderate (predicted)	ANKRD13A
	hsa-miR-10a	miR-10a-5p (and other miRNAs w/seed ACCCUGU)	TargetScan Human	Moderate (predicted)	ANKS1B
	hsa-miR-10a	miR-10a-5p (and other miRNAs w/seed ACCCUGU)	TargetScan Human	Moderate (predicted)	ANKUB1
	hsa-miR-10a	miR-10a-5p (and other miRNAs w/seed ACCCUGU)	TargetScan Human	High (predicted)	ANXA7
	hsa-miR-10a	miR-10a-5p (and other miRNAs w/seed ACCCUGU)	TargetScan Human	High (predicted)	AP4E1
	hsa-miR-10a	miR-10a-5p (and other miRNAs w/seed ACCCUGU)	TargetScan Human	Moderate (predicted)	APAF1	Amyotrophic Lateral Sclerosis Signaling,Apoptosis Signaling,Aryl Hydrocarbon Receptor Signaling,CD27 Signaling in Lymphocytes,Cytotoxic T Lymphocyte-mediated Apoptosis of Target Cells,Death Receptor Signaling,Docosahexaenoic Acid (DHA) Signaling,Granzyme B Signaling,Huntington's Disease Signaling,Induction of Apoptosis by HIV1,Lymphotoxin ?? Receptor Signaling,Molecular Mechanisms of Cancer,Myc M…
	hsa-miR-10a	miR-10a-5p (and other miRNAs w/seed ACCCUGU)	TargetScan Human	Moderate (predicted)	APOF	Atherosclerosis Signaling,Clathrin-mediated Endocytosis Signaling,FXR/RXR Activation,IL-12 Signaling and Production in Macrophages,LXR/RXR Activation,Production of Nitric Oxide and Reactive Oxygen Species in Macrophages
	hsa-miR-10a	miR-10a-5p (and other miRNAs w/seed ACCCUGU)	TargetScan Human	Moderate (predicted)	APOL6
	hsa-miR-10a	miR-10a-5p (and other miRNAs w/seed ACCCUGU)	TargetScan Human	High (predicted)	ARG2	Arginine Degradation I (Arginase Pathway),Arginine Degradation VI (Arginase 2 Pathway),Citrulline Biosynthesis,IL-10 Signaling,LXR/RXR Activation,Nitric Oxide Signaling in the Cardiovascular System,Production of Nitric Oxide and Reactive Oxygen Species in Macrophages,Superpathway of Citrulline Metabolism,Urea Cycle
	hsa-miR-10a	miR-10a-5p (and other miRNAs w/seed ACCCUGU)	TargetScan Human	Moderate (predicted)	ARHGAP12	Leukocyte Extravasation Signaling,RhoA Signaling,RhoGDI Signaling
	hsa-miR-10a	miR-10a-5p (and other miRNAs w/seed ACCCUGU)	TargetScan Human	Moderate (predicted)	ARHGEF11	Axonal Guidance Signaling,Breast Cancer Regulation by Stathmin1,CXCR4 Signaling,Molecular Mechanisms of Cancer,Phospholipase C Signaling,Reelin Signaling in Neurons,RhoA Signaling,RhoGDI Signaling,Signaling by Rho Family GTPases,Thrombin Signaling
	hsa-miR-10a	miR-10a-5p (and other miRNAs w/seed ACCCUGU)	TargetScan Human	High (predicted)	ARHGEF12	Actin Cytoskeleton Signaling,Axonal Guidance Signaling,Breast Cancer Regulation by Stathmin1,Molecular Mechanisms of Cancer,Phospholipase C Signaling,Reelin Signaling in Neurons,RhoA Signaling,RhoGDI Signaling,Semaphorin Signaling in Neurons,Signaling by Rho Family GTPases,Thrombin Signaling
	hsa-miR-10a	miR-10a-5p (and other miRNAs w/seed ACCCUGU)	TargetScan Human	High (predicted)	ARIH2
	hsa-miR-10a	miR-10a-5p (and other miRNAs w/seed ACCCUGU)	TargetScan Human	Moderate (predicted)	ARL13A
	hsa-miR-10a	miR-10a-5p (and other miRNAs w/seed ACCCUGU)	TargetScan Human	High (predicted)	ARNT	Aryl Hydrocarbon Receptor Signaling,HIF1?? Signaling,Hypoxia Signaling in the Cardiovascular System,Renal Cell Carcinoma Signaling,VEGF Signaling,Xenobiotic Metabolism Signaling
	hsa-miR-10a	miR-10a-5p (and other miRNAs w/seed ACCCUGU)	TargetScan Human	Moderate (predicted)	ARPC1A	Actin Cytoskeleton Signaling,Actin Nucleation by ARP-WASP Complex,Axonal Guidance Signaling,CD28 Signaling in T Helper Cells,Cdc42 Signaling,Clathrin-mediated Endocytosis Signaling,Ephrin Receptor Signaling,Epithelial Adherens Junction Signaling,Fc?? Receptor-mediated Phagocytosis in Macrophages and Monocytes,fMLP Signaling in Neutrophils,Integrin Signaling,Rac Signaling,Regulation of Actin-based…
	hsa-miR-10a	miR-10a-5p (and other miRNAs w/seed ACCCUGU)	TargetScan Human	High (predicted)	ARRDC3
	hsa-miR-10a	miR-10a-5p (and other miRNAs w/seed ACCCUGU)	TargetScan Human	Moderate (predicted)	ARSI
	hsa-miR-10a	miR-10a-5p (and other miRNAs w/seed ACCCUGU)	TargetScan Human	High (predicted)	ARSJ
	hsa-miR-10a	miR-10a-5p (and other miRNAs w/seed ACCCUGU)	TargetScan Human	Moderate (predicted)	ARSK
	hsa-miR-10a	miR-10a-5p (and other miRNAs w/seed ACCCUGU)	TargetScan Human	Moderate (predicted)	ASAP3
	hsa-miR-10a	miR-10a-5p (and other miRNAs w/seed ACCCUGU)	TargetScan Human	High (predicted)	ATCAY
	hsa-miR-10a	miR-10a-5p (and other miRNAs w/seed ACCCUGU)	TargetScan Human	Moderate (predicted)	ATP5F1	Mitochondrial Dysfunction,Oxidative Phosphorylation
	hsa-miR-10a	miR-10a-5p (and other miRNAs w/seed ACCCUGU)	TargetScan Human	Moderate (predicted)	ATP5L	Mitochondrial Dysfunction,Oxidative Phosphorylation
	hsa-miR-10a	miR-10a-5p (and other miRNAs w/seed ACCCUGU)	TargetScan Human	Moderate (predicted)	ATP6V0D2	phagosome maturation
	hsa-miR-10a	miR-10a-5p (and other miRNAs w/seed ACCCUGU)	TargetScan Human	Moderate (predicted)	ATRX	DNA Double-Strand Break Repair by Homologous Recombination
	hsa-miR-10a	miR-10a-5p (and other miRNAs w/seed ACCCUGU)	TargetScan Human	Moderate (predicted)	B3GNT5
	hsa-miR-10a	miR-10a-5p (and other miRNAs w/seed ACCCUGU)	TargetScan Human	High (predicted)	BACH2
	hsa-miR-10a	miR-10a-5p (and other miRNAs w/seed ACCCUGU)	TargetScan Human	Moderate (predicted)	BAP1	Protein Ubiquitination Pathway
	hsa-miR-10a	miR-10a-5p (and other miRNAs w/seed ACCCUGU)	TargetScan Human	High (predicted)	BAZ1B
	hsa-miR-10a	miR-10a-5p (and other miRNAs w/seed ACCCUGU)	TargetScan Human	High (predicted)	BAZ2B
	hsa-miR-10a	miR-10a-5p (and other miRNAs w/seed ACCCUGU)	TargetScan Human	High (predicted)	BBX
	hsa-miR-10a	miR-10a-5p (and other miRNAs w/seed ACCCUGU)	TargetScan Human	High (predicted)	BCL2L11	Apoptosis Signaling,Molecular Mechanisms of Cancer,PTEN Signaling
	hsa-miR-10a	miR-10a-5p (and other miRNAs w/seed ACCCUGU)	TargetScan Human	High (predicted)	BCL2L2
	hsa-miR-10a	miR-10a-5p (and other miRNAs w/seed ACCCUGU)	TargetScan Human	High (predicted)	BCL6	B Cell Receptor Signaling,T Helper Cell Differentiation
	hsa-miR-10a	miR-10a-5p (and other miRNAs w/seed ACCCUGU)	TargetScan Human	High (predicted)	BCR
	hsa-miR-10a	miR-10a-5p (and other miRNAs w/seed ACCCUGU)	TargetScan Human	Moderate (predicted)	BDH1	Ketogenesis,Ketolysis
	hsa-miR-10a	miR-10a-5p (and other miRNAs w/seed ACCCUGU)	TargetScan Human	High (predicted)	BDNF	Axonal Guidance Signaling,CDK5 Signaling,Corticotropin Releasing Hormone Signaling,Human Embryonic Stem Cell Pluripotency,Huntington's Disease Signaling,Neuropathic Pain Signaling In Dorsal Horn Neurons,Neurotrophin/TRK Signaling,PEDF Signaling,Thyroid Cancer Signaling
	hsa-miR-10a	miR-10a-5p (and other miRNAs w/seed ACCCUGU)	TargetScan Human	High (predicted)	BEND3
	hsa-miR-10a	miR-10a-5p (and other miRNAs w/seed ACCCUGU)	TargetScan Human	High (predicted)	BICD2
	hsa-miR-10a	miR-10a-5p (and other miRNAs w/seed ACCCUGU)	TargetScan Human	Moderate (predicted)	BLOC1S3
	hsa-miR-10a	miR-10a-5p (and other miRNAs w/seed ACCCUGU)	TargetScan Human	Moderate (predicted)	BLOC1S5
	hsa-miR-10a	miR-10a-5p (and other miRNAs w/seed ACCCUGU)	TargetScan Human	Moderate (predicted)	BMPR1B	BMP signaling pathway,Cardiomyocyte Differentiation via BMP Receptors,Factors Promoting Cardiogenesis in Vertebrates,Molecular Mechanisms of Cancer,NF-??B Signaling,PTEN Signaling,Role of NANOG in Mammalian Embryonic Stem Cell Pluripotency,STAT3 Pathway,TGF-?? Signaling
	hsa-miR-10a	miR-10a-5p (and other miRNAs w/seed ACCCUGU)	TargetScan Human	Moderate (predicted)	BORA	Cell Cycle: G2/M DNA Damage Checkpoint Regulation
	hsa-miR-10a	miR-10a-5p (and other miRNAs w/seed ACCCUGU)	TargetScan Human	High (predicted)	BRWD1
	hsa-miR-10a	miR-10a-5p (and other miRNAs w/seed ACCCUGU)	TargetScan Human	High (predicted)	BRWD3
	hsa-miR-10a	miR-10a-5p (and other miRNAs w/seed ACCCUGU)	TargetScan Human	High (predicted)	BTRC	Cell Cycle: G1/S Checkpoint Regulation,Cell Cycle: G2/M DNA Damage Checkpoint Regulation,Cyclins and Cell Cycle Regulation,HIPPO signaling,NF-??B Signaling,Protein Ubiquitination Pathway,Wnt/??-catenin Signaling
	hsa-miR-10a	miR-10a-5p (and other miRNAs w/seed ACCCUGU)	TargetScan Human	Moderate (predicted)	C10orf105
	hsa-miR-10a	miR-10a-5p (and other miRNAs w/seed ACCCUGU)	TargetScan Human	Moderate (predicted)	C10orf111
	hsa-miR-10a	miR-10a-5p (and other miRNAs w/seed ACCCUGU)	TargetScan Human	High (predicted)	C14orf28
	hsa-miR-10a	miR-10a-5p (and other miRNAs w/seed ACCCUGU)	TargetScan Human	Moderate (predicted)	C15orf40
	hsa-miR-10a	miR-10a-5p (and other miRNAs w/seed ACCCUGU)	TargetScan Human	Moderate (predicted)	C16orf54
	hsa-miR-10a	miR-10a-5p (and other miRNAs w/seed ACCCUGU)	TargetScan Human	Moderate (predicted)	C1QL4
	hsa-miR-10a	miR-10a-5p (and other miRNAs w/seed ACCCUGU)	TargetScan Human	Moderate (predicted)	C1QTNF6
	hsa-miR-10a	miR-10a-5p (and other miRNAs w/seed ACCCUGU)	TargetScan Human	Moderate (predicted)	C20orf203
	hsa-miR-10a	miR-10a-5p (and other miRNAs w/seed ACCCUGU)	TargetScan Human	Moderate (predicted)	C3orf18
	hsa-miR-10a	miR-10a-5p (and other miRNAs w/seed ACCCUGU)	TargetScan Human	Moderate (predicted)	C4orf19
	hsa-miR-10a	miR-10a-5p (and other miRNAs w/seed ACCCUGU)	TargetScan Human	Moderate (predicted)	C4orf32
	hsa-miR-10a	miR-10a-5p (and other miRNAs w/seed ACCCUGU)	TargetScan Human	High (predicted)	C6orf132
	hsa-miR-10a	miR-10a-5p (and other miRNAs w/seed ACCCUGU)	TargetScan Human	Moderate (predicted)	C9orf91
	hsa-miR-10a	miR-10a-5p (and other miRNAs w/seed ACCCUGU)	TargetScan Human	Moderate (predicted)	CABP4
	hsa-miR-10a	miR-10a-5p (and other miRNAs w/seed ACCCUGU)	TargetScan Human	High (predicted)	CADM2
	hsa-miR-10a	miR-10a-5p (and other miRNAs w/seed ACCCUGU)	TargetScan Human	High (predicted)	CALCR	G-Protein Coupled Receptor Signaling,G??q Signaling,Role of Osteoblasts, Osteoclasts and Chondrocytes in Rheumatoid Arthritis
	hsa-miR-10a	miR-10a-5p (and other miRNAs w/seed ACCCUGU)	TargetScan Human	High (predicted)	CAMK2B	B Cell Receptor Signaling,Breast Cancer Regulation by Stathmin1,Calcium Signaling,cAMP-mediated signaling,Chemokine Signaling,CREB Signaling in Neurons,Crosstalk between Dendritic Cells and Natural Killer Cells,G-Protein Coupled Receptor Signaling,Glioma Signaling,GM-CSF Signaling,GNRH Signaling,iCOS-iCOSL Signaling in T Helper Cells,Melatonin Signaling,Molecular Mechanisms of Cancer,Neuropathic …
	hsa-miR-10a	miR-10a-5p (and other miRNAs w/seed ACCCUGU)	TargetScan Human	High (predicted)	CAMK2G	B Cell Receptor Signaling,Breast Cancer Regulation by Stathmin1,Calcium Signaling,cAMP-mediated signaling,Chemokine Signaling,CREB Signaling in Neurons,Crosstalk between Dendritic Cells and Natural Killer Cells,G-Protein Coupled Receptor Signaling,Glioma Signaling,GM-CSF Signaling,GNRH Signaling,iCOS-iCOSL Signaling in T Helper Cells,Melatonin Signaling,Molecular Mechanisms of Cancer,Neuropathic …
	hsa-miR-10a	miR-10a-5p (and other miRNAs w/seed ACCCUGU)	TargetScan Human	Moderate (predicted)	CAMLG
	hsa-miR-10a	miR-10a-5p (and other miRNAs w/seed ACCCUGU)	TargetScan Human	Moderate (predicted)	CAPRIN1
	hsa-miR-10a	miR-10a-5p (and other miRNAs w/seed ACCCUGU)	TargetScan Human	Moderate (predicted)	CARD8
	hsa-miR-10a	miR-10a-5p (and other miRNAs w/seed ACCCUGU)	TargetScan Human	High (predicted)	CASK	Tight Junction Signaling
	hsa-miR-10a	miR-10a-5p (and other miRNAs w/seed ACCCUGU)	TargetScan Human	Moderate (predicted)	CASP8	Apoptosis Signaling,CD27 Signaling in Lymphocytes,Cytotoxic T Lymphocyte-mediated Apoptosis of Target Cells,Death Receptor Signaling,Endothelin-1 Signaling,eNOS Signaling,Granzyme B Signaling,Huntington's Disease Signaling,Induction of Apoptosis by HIV1,Mitochondrial Dysfunction,Molecular Mechanisms of Cancer,Myc Mediated Apoptosis Signaling,NF-??B Signaling,PEDF Signaling,Retinoic acid Mediated …
	hsa-miR-10a	miR-10a-5p (and other miRNAs w/seed ACCCUGU)	TargetScan Human	High (predicted)	CBX5	ATM Signaling
	hsa-miR-10a	miR-10a-5p (and other miRNAs w/seed ACCCUGU)	TargetScan Human	Moderate (predicted)	CCDC146
	hsa-miR-10a	miR-10a-5p (and other miRNAs w/seed ACCCUGU)	TargetScan Human	Moderate (predicted)	CCDC59
	hsa-miR-10a	miR-10a-5p (and other miRNAs w/seed ACCCUGU)	TargetScan Human	Moderate (predicted)	CCDC7
	hsa-miR-10a	miR-10a-5p (and other miRNAs w/seed ACCCUGU)	TargetScan Human	High (predicted)	CCDC71L
	hsa-miR-10a	miR-10a-5p (and other miRNAs w/seed ACCCUGU)	TargetScan Human	Moderate (predicted)	CCDC8
	hsa-miR-10a	miR-10a-5p (and other miRNAs w/seed ACCCUGU)	TargetScan Human	Moderate (predicted)	CCDC88A
	hsa-miR-10a	miR-10a-5p (and other miRNAs w/seed ACCCUGU)	TargetScan Human	High (predicted)	CCNB3	ATM Signaling,Cell Cycle: G2/M DNA Damage Checkpoint Regulation,Cyclins and Cell Cycle Regulation,DNA damage-induced 14-3-3?? Signaling,Mitotic Roles of Polo-Like Kinase
	hsa-miR-10a	miR-10a-5p (and other miRNAs w/seed ACCCUGU)	TargetScan Human	Moderate (predicted)	CD3G	Calcium-induced T Lymphocyte Apoptosis,CCR5 Signaling in Macrophages,CD28 Signaling in T Helper Cells,Cdc42 Signaling,CTLA4 Signaling in Cytotoxic T Lymphocytes,Cytotoxic T Lymphocyte-mediated Apoptosis of Target Cells,Glucocorticoid Receptor Signaling,Hematopoiesis from Pluripotent Stem Cells,iCOS-iCOSL Signaling in T Helper Cells,Nur77 Signaling in T Lymphocytes,OX40 Signaling Pathway,Phospholi…
	hsa-miR-10a	miR-10a-5p (and other miRNAs w/seed ACCCUGU)	TargetScan Human	Moderate (predicted)	CDC14A
	hsa-miR-10a	miR-10a-5p (and other miRNAs w/seed ACCCUGU)	TargetScan Human	Moderate (predicted)	CDC42SE1	Cdc42 Signaling
	hsa-miR-10a	miR-10a-5p (and other miRNAs w/seed ACCCUGU)	TargetScan Human	High (predicted)	CDK6	Aryl Hydrocarbon Receptor Signaling,Cell Cycle Control of Chromosomal Replication,Cell Cycle: G1/S Checkpoint Regulation,Chronic Myeloid Leukemia Signaling,Cyclins and Cell Cycle Regulation,Glioblastoma Multiforme Signaling,Glioma Signaling,HER-2 Signaling in Breast Cancer,Hereditary Breast Cancer Signaling,Molecular Mechanisms of Cancer,Non-Small Cell Lung Cancer Signaling,Pyridoxal 5'-phosphate…
	hsa-miR-10a	miR-10a-5p (and other miRNAs w/seed ACCCUGU)	TargetScan Human	High (predicted)	CECR6
	hsa-miR-10a	miR-10a-5p (and other miRNAs w/seed ACCCUGU)	TargetScan Human	High (predicted)	CELF2
	hsa-miR-10a	miR-10a-5p (and other miRNAs w/seed ACCCUGU)	TargetScan Human	High (predicted)	CELF6
	hsa-miR-10a	miR-10a-5p (and other miRNAs w/seed ACCCUGU)	TargetScan Human	Moderate (predicted)	CEP104
	hsa-miR-10a	miR-10a-5p (and other miRNAs w/seed ACCCUGU)	TargetScan Human	Moderate (predicted)	CEP170
	hsa-miR-10a	miR-10a-5p (and other miRNAs w/seed ACCCUGU)	TargetScan Human	High (predicted)	CEP350
	hsa-miR-10a	miR-10a-5p (and other miRNAs w/seed ACCCUGU)	TargetScan Human	Moderate (predicted)	CEP44
	hsa-miR-10a	miR-10a-5p (and other miRNAs w/seed ACCCUGU)	TargetScan Human	Moderate (predicted)	CEP83
	hsa-miR-10a	miR-10a-5p (and other miRNAs w/seed ACCCUGU)	TargetScan Human	High (predicted)	CEP85L
	hsa-miR-10a	miR-10a-5p (and other miRNAs w/seed ACCCUGU)	TargetScan Human	Moderate (predicted)	CETN1
	hsa-miR-10a	miR-10a-5p (and other miRNAs w/seed ACCCUGU)	TargetScan Human	Moderate (predicted)	CFLAR	Death Receptor Signaling,Molecular Mechanisms of Cancer,PEDF Signaling,Retinoic acid Mediated Apoptosis Signaling
	hsa-miR-10a	miR-10a-5p (and other miRNAs w/seed ACCCUGU)	TargetScan Human	High (predicted)	CHL1
	hsa-miR-10a	miR-10a-5p (and other miRNAs w/seed ACCCUGU)	TargetScan Human	Moderate (predicted)	CHRNA3	AMPK Signaling,Calcium Signaling,eNOS Signaling
	hsa-miR-10a	miR-10a-5p (and other miRNAs w/seed ACCCUGU)	TargetScan Human	High (predicted)	CHST3	Chondroitin Sulfate Biosynthesis,Chondroitin Sulfate Biosynthesis (Late Stages),Dermatan Sulfate Biosynthesis,Dermatan Sulfate Biosynthesis (Late Stages),Heparan Sulfate Biosynthesis,Heparan Sulfate Biosynthesis (Late Stages),LPS/IL-1 Mediated Inhibition of RXR Function,Xenobiotic Metabolism Signaling
	hsa-miR-10a	miR-10a-5p (and other miRNAs w/seed ACCCUGU)	TargetScan Human	High (predicted)	CHST4	Chondroitin Sulfate Biosynthesis,Chondroitin Sulfate Biosynthesis (Late Stages),Dermatan Sulfate Biosynthesis,Dermatan Sulfate Biosynthesis (Late Stages),Heparan Sulfate Biosynthesis,Heparan Sulfate Biosynthesis (Late Stages),LPS/IL-1 Mediated Inhibition of RXR Function,Xenobiotic Metabolism Signaling
	hsa-miR-10a	miR-10a-5p (and other miRNAs w/seed ACCCUGU)	TargetScan Human	Moderate (predicted)	CLCC1
	hsa-miR-10a	miR-10a-5p (and other miRNAs w/seed ACCCUGU)	TargetScan Human	High (predicted)	CLCN5
	hsa-miR-10a	miR-10a-5p (and other miRNAs w/seed ACCCUGU)	TargetScan Human	Moderate (predicted)	CLEC18A/CLEC18C
	hsa-miR-10a	miR-10a-5p (and other miRNAs w/seed ACCCUGU)	TargetScan Human	Moderate (predicted)	CLEC2B
	hsa-miR-10a	miR-10a-5p (and other miRNAs w/seed ACCCUGU)	TargetScan Human	Moderate (predicted)	CLEC5A
	hsa-miR-10a	miR-10a-5p (and other miRNAs w/seed ACCCUGU)	TargetScan Human	Moderate (predicted)	CLEC7A	phagosome formation,Role of Pattern Recognition Receptors in Recognition of Bacteria and Viruses
	hsa-miR-10a	miR-10a-5p (and other miRNAs w/seed ACCCUGU)	TargetScan Human	High (predicted)	CNN1
	hsa-miR-10a	miR-10a-5p (and other miRNAs w/seed ACCCUGU)	TargetScan Human	High (predicted)	CNNM4
	hsa-miR-10a	miR-10a-5p (and other miRNAs w/seed ACCCUGU)	TargetScan Human	Moderate (predicted)	CNOT4
	hsa-miR-10a	miR-10a-5p (and other miRNAs w/seed ACCCUGU)	TargetScan Human	Moderate (predicted)	CNP
	hsa-miR-10a	miR-10a-5p (and other miRNAs w/seed ACCCUGU)	TargetScan Human	Moderate (predicted)	CNPY3
	hsa-miR-10a	miR-10a-5p (and other miRNAs w/seed ACCCUGU)	TargetScan Human	Moderate (predicted)	CNR2	cAMP-mediated signaling,G-Protein Coupled Receptor Signaling,G??i Signaling,Reelin Signaling in Neurons
	hsa-miR-10a	miR-10a-5p (and other miRNAs w/seed ACCCUGU)	TargetScan Human	High (predicted)	CNST
	hsa-miR-10a	miR-10a-5p (and other miRNAs w/seed ACCCUGU)	TargetScan Human	Moderate (predicted)	CNTFR	CNTF Signaling
	hsa-miR-10a	miR-10a-5p (and other miRNAs w/seed ACCCUGU)	TargetScan Human	Moderate (predicted)	COL4A4	Hepatic Fibrosis / Hepatic Stellate Cell Activation
	hsa-miR-10a	miR-10a-5p (and other miRNAs w/seed ACCCUGU)	TargetScan Human	Moderate (predicted)	COX15	Mitochondrial Dysfunction,Oxidative Phosphorylation
	hsa-miR-10a	miR-10a-5p (and other miRNAs w/seed ACCCUGU)	TargetScan Human	Moderate (predicted)	CPD
	hsa-miR-10a	miR-10a-5p (and other miRNAs w/seed ACCCUGU)	TargetScan Human	Moderate (predicted)	CPLX2	Huntington's Disease Signaling
	hsa-miR-10a	miR-10a-5p (and other miRNAs w/seed ACCCUGU)	TargetScan Human	Moderate (predicted)	CRADD	Death Receptor Signaling,TNFR1 Signaling
	hsa-miR-10a	miR-10a-5p (and other miRNAs w/seed ACCCUGU)	TargetScan Human	Moderate (predicted)	CRCP
	hsa-miR-10a	miR-10a-5p (and other miRNAs w/seed ACCCUGU)	TargetScan Human	High (predicted)	CREB1	AMPK Signaling,ATM Signaling,B Cell Receptor Signaling,BMP signaling pathway,Calcium Signaling,cAMP-mediated signaling,Cardiac Hypertrophy Signaling,Circadian Rhythm Signaling,Corticotropin Releasing Hormone Signaling,CREB Signaling in Neurons,Dendritic Cell Maturation,Dopamine-DARPP32 Feedback in cAMP Signaling,Ephrin Receptor Signaling,ERK/MAPK Signaling,ERK5 Signaling,Estrogen-Dependent Breast…
	hsa-miR-10a	miR-10a-5p (and other miRNAs w/seed ACCCUGU)	TargetScan Human	High (predicted)	CREBL2
	hsa-miR-10a	miR-10a-5p (and other miRNAs w/seed ACCCUGU)	TargetScan Human	Moderate (predicted)	CRISP1
	hsa-miR-10a	miR-10a-5p (and other miRNAs w/seed ACCCUGU)	TargetScan Human	Moderate (predicted)	CRISP3
	hsa-miR-10a	miR-10a-5p (and other miRNAs w/seed ACCCUGU)	TargetScan Human	High (predicted)	CRK	Actin Cytoskeleton Signaling,Angiopoietin Signaling,Axonal Guidance Signaling,Chronic Myeloid Leukemia Signaling,CXCR4 Signaling,Ephrin Receptor Signaling,Epithelial Adherens Junction Signaling,ERK/MAPK Signaling,FAK Signaling,Fc?? Receptor-mediated Phagocytosis in Macrophages and Monocytes,FGF Signaling,Insulin Receptor Signaling,Integrin Signaling,Leukocyte Extravasation Signaling,Melanocyte De…
	hsa-miR-10a	miR-10a-5p (and other miRNAs w/seed ACCCUGU)	TargetScan Human	High (predicted)	CRLF3
	hsa-miR-10a	miR-10a-5p (and other miRNAs w/seed ACCCUGU)	TargetScan Human	Moderate (predicted)	CROT
	hsa-miR-10a	miR-10a-5p (and other miRNAs w/seed ACCCUGU)	TargetScan Human	Moderate (predicted)	CSAG1
	hsa-miR-10a	miR-10a-5p (and other miRNAs w/seed ACCCUGU)	TargetScan Human	Moderate (predicted)	CSAG2/CSAG3
	hsa-miR-10a	miR-10a-5p (and other miRNAs w/seed ACCCUGU)	TargetScan Human	Moderate (predicted)	CSDC2
	hsa-miR-10a	miR-10a-5p (and other miRNAs w/seed ACCCUGU)	TargetScan Human	High (predicted)	CSMD1
	hsa-miR-10a	miR-10a-5p (and other miRNAs w/seed ACCCUGU)	TargetScan Human	High (predicted)	CSRNP3
	hsa-miR-10a	miR-10a-5p (and other miRNAs w/seed ACCCUGU)	TargetScan Human	Moderate (predicted)	CTBP2	Adipogenesis pathway,Chronic Myeloid Leukemia Signaling,Estrogen Receptor Signaling
	hsa-miR-10a	miR-10a-5p (and other miRNAs w/seed ACCCUGU)	TargetScan Human	High (predicted)	CTDSPL
	hsa-miR-10a	miR-10a-5p (and other miRNAs w/seed ACCCUGU)	TargetScan Human	High (predicted)	CTNNBIP1	Adipogenesis pathway
	hsa-miR-10a	miR-10a-5p (and other miRNAs w/seed ACCCUGU)	TargetScan Human	Moderate (predicted)	CTSB
	hsa-miR-10a	miR-10a-5p (and other miRNAs w/seed ACCCUGU)	TargetScan Human	Moderate (predicted)	CYP24A1	VDR/RXR Activation
	hsa-miR-10a	miR-10a-5p (and other miRNAs w/seed ACCCUGU)	TargetScan Human	Moderate (predicted)	CYP4V2
	hsa-miR-10a	miR-10a-5p (and other miRNAs w/seed ACCCUGU)	TargetScan Human	High (predicted)	CYP7B1	Hepatic Cholestasis,Histidine Degradation VI,Pregnenolone Biosynthesis,Ubiquinol-10 Biosynthesis (Eukaryotic)
	hsa-miR-10a	miR-10a-5p (and other miRNAs w/seed ACCCUGU)	TargetScan Human	High (predicted)	CYTH1
	hsa-miR-10a	miR-10a-5p (and other miRNAs w/seed ACCCUGU)	TargetScan Human	High (predicted)	DAZAP1
	hsa-miR-10a	miR-10a-5p (and other miRNAs w/seed ACCCUGU)	TargetScan Human	Moderate (predicted)	DBR1
	hsa-miR-10a	miR-10a-5p (and other miRNAs w/seed ACCCUGU)	TargetScan Human	High (predicted)	DCAF4L1
	hsa-miR-10a	miR-10a-5p (and other miRNAs w/seed ACCCUGU)	TargetScan Human	Moderate (predicted)	DCANP1
	hsa-miR-10a	miR-10a-5p (and other miRNAs w/seed ACCCUGU)	TargetScan Human	High (predicted)	DCDC2B
	hsa-miR-10a	miR-10a-5p (and other miRNAs w/seed ACCCUGU)	TargetScan Human	Moderate (predicted)	DCTN4	phagosome maturation
	hsa-miR-10a	miR-10a-5p (and other miRNAs w/seed ACCCUGU)	TargetScan Human	Moderate (predicted)	DCTN5
	hsa-miR-10a	miR-10a-5p (and other miRNAs w/seed ACCCUGU)	TargetScan Human	Moderate (predicted)	DDHD2
	hsa-miR-10a	miR-10a-5p (and other miRNAs w/seed ACCCUGU)	TargetScan Human	Moderate (predicted)	DDX52
	hsa-miR-10a	miR-10a-5p (and other miRNAs w/seed ACCCUGU)	TargetScan Human	High (predicted)	DENND6A
	hsa-miR-10a	miR-10a-5p (and other miRNAs w/seed ACCCUGU)	TargetScan Human	High (predicted)	DHDDS	Dolichol and Dolichyl Phosphate Biosynthesis
	hsa-miR-10a	miR-10a-5p (and other miRNAs w/seed ACCCUGU)	TargetScan Human	High (predicted)	DIRAS2
	hsa-miR-10a	miR-10a-5p (and other miRNAs w/seed ACCCUGU)	TargetScan Human	Moderate (predicted)	DKC1	Telomerase Signaling
	hsa-miR-10a	miR-10a-5p (and other miRNAs w/seed ACCCUGU)	TargetScan Human	High (predicted)	DLGAP2
	hsa-miR-10a	miR-10a-5p (and other miRNAs w/seed ACCCUGU)	TargetScan Human	Moderate (predicted)	DNAJB7	Aldosterone Signaling in Epithelial Cells,NRF2-mediated Oxidative Stress Response,Protein Ubiquitination Pathway
	hsa-miR-10a	miR-10a-5p (and other miRNAs w/seed ACCCUGU)	TargetScan Human	Moderate (predicted)	DNAJC11	Aldosterone Signaling in Epithelial Cells,NRF2-mediated Oxidative Stress Response,Protein Ubiquitination Pathway
	hsa-miR-10a	miR-10a-5p (and other miRNAs w/seed ACCCUGU)	TargetScan Human	Moderate (predicted)	DNAL4
	hsa-miR-10a	miR-10a-5p (and other miRNAs w/seed ACCCUGU)	TargetScan Human	High (predicted)	DOCK11
	hsa-miR-10a	miR-10a-5p (and other miRNAs w/seed ACCCUGU)	TargetScan Human	Moderate (predicted)	DOHH	Hypusine Biosynthesis
	hsa-miR-10a	miR-10a-5p (and other miRNAs w/seed ACCCUGU)	TargetScan Human	Moderate (predicted)	DOK5	GDNF Family Ligand-Receptor Interactions
	hsa-miR-10a	miR-10a-5p (and other miRNAs w/seed ACCCUGU)	TargetScan Human	High (predicted)	DPF2
	hsa-miR-10a	miR-10a-5p (and other miRNAs w/seed ACCCUGU)	TargetScan Human	Moderate (predicted)	DPP10
	hsa-miR-10a	miR-10a-5p (and other miRNAs w/seed ACCCUGU)	TargetScan Human	Moderate (predicted)	DRAM1	p53 Signaling
	hsa-miR-10a	miR-10a-5p (and other miRNAs w/seed ACCCUGU)	TargetScan Human	Moderate (predicted)	DRP2
	hsa-miR-10a	miR-10a-5p (and other miRNAs w/seed ACCCUGU)	TargetScan Human	Moderate (predicted)	DTX3L
	hsa-miR-10a	miR-10a-5p (and other miRNAs w/seed ACCCUGU)	TargetScan Human	Moderate (predicted)	DUS2
	hsa-miR-10a	miR-10a-5p (and other miRNAs w/seed ACCCUGU)	TargetScan Human	Moderate (predicted)	DUSP5	Protein Kinase A Signaling
	hsa-miR-10a	miR-10a-5p (and other miRNAs w/seed ACCCUGU)	TargetScan Human	High (predicted)	DVL3	Basal Cell Carcinoma Signaling,Mouse Embryonic Stem Cell Pluripotency,PCP pathway,Regulation of the Epithelial-Mesenchymal Transition Pathway,Role of Wnt/GSK-3?? Signaling in the Pathogenesis of Influenza,Wnt/Ca+ pathway,Wnt/??-catenin Signaling
	hsa-miR-10a	miR-10a-5p (and other miRNAs w/seed ACCCUGU)	TargetScan Human	Moderate (predicted)	DZIP1L
	hsa-miR-10a	miR-10a-5p (and other miRNAs w/seed ACCCUGU)	TargetScan Human	High (predicted)	E2F3	Breast Cancer Regulation by Stathmin1,Cell Cycle Regulation by BTG Family Proteins,Cell Cycle: G1/S Checkpoint Regulation,Chronic Myeloid Leukemia Signaling,Cyclins and Cell Cycle Regulation,Estrogen-mediated S-phase Entry,Glioblastoma Multiforme Signaling,Glioma Signaling,Molecular Mechanisms of Cancer,Pancreatic Adenocarcinoma Signaling,Role of BRCA1 in DNA Damage Response,Role of CHK Proteins …
	hsa-miR-10a	miR-10a-5p (and other miRNAs w/seed ACCCUGU)	TargetScan Human	High (predicted)	E2F7
	hsa-miR-10a	miR-10a-5p (and other miRNAs w/seed ACCCUGU)	TargetScan Human	High (predicted)	EBF2
	hsa-miR-10a	miR-10a-5p (and other miRNAs w/seed ACCCUGU)	TargetScan Human	High (predicted)	EDEM1	Unfolded protein response
	hsa-miR-10a	miR-10a-5p (and other miRNAs w/seed ACCCUGU)	TargetScan Human	Moderate (predicted)	EFCAB2
	hsa-miR-10a	miR-10a-5p (and other miRNAs w/seed ACCCUGU)	TargetScan Human	High (predicted)	EFHC1
	hsa-miR-10a	miR-10a-5p (and other miRNAs w/seed ACCCUGU)	TargetScan Human	Moderate (predicted)	EIF2AK2	EIF2 Signaling,NF-??B Activation by Viruses,NF-??B Signaling,PDGF Signaling,Pyridoxal 5'-phosphate Salvage Pathway,Role of Pattern Recognition Receptors in Recognition of Bacteria and Viruses,Role of PKR in Interferon Induction and Antiviral Response,Salvage Pathways of Pyrimidine Ribonucleotides,Toll-like Receptor Signaling
	hsa-miR-10a	miR-10a-5p (and other miRNAs w/seed ACCCUGU)	TargetScan Human	High (predicted)	ELAVL2
	hsa-miR-10a	miR-10a-5p (and other miRNAs w/seed ACCCUGU)	TargetScan Human	High (predicted)	ELAVL3
	hsa-miR-10a	miR-10a-5p (and other miRNAs w/seed ACCCUGU)	TargetScan Human	High (predicted)	ELOVL2	Stearate Biosynthesis I (Animals),Triacylglycerol Biosynthesis
	hsa-miR-10a	miR-10a-5p (and other miRNAs w/seed ACCCUGU)	TargetScan Human	Moderate (predicted)	EML6
	hsa-miR-10a	miR-10a-5p (and other miRNAs w/seed ACCCUGU)	TargetScan Human	High (predicted)	EPHA10	Axonal Guidance Signaling,Ephrin A Signaling,Ephrin Receptor Signaling
	hsa-miR-10a	miR-10a-5p (and other miRNAs w/seed ACCCUGU)	TargetScan Human	High (predicted)	EPHA2	Axonal Guidance Signaling,Ephrin A Signaling,Ephrin Receptor Signaling
	hsa-miR-10a	miR-10a-5p (and other miRNAs w/seed ACCCUGU)	TargetScan Human	High (predicted)	EPHA5	Axonal Guidance Signaling,Ephrin A Signaling,Ephrin Receptor Signaling
	hsa-miR-10a	miR-10a-5p (and other miRNAs w/seed ACCCUGU)	TargetScan Human	High (predicted)	EPHA8	Axonal Guidance Signaling,Ephrin A Signaling,Ephrin Receptor Signaling
	hsa-miR-10a	miR-10a-5p (and other miRNAs w/seed ACCCUGU)	TargetScan Human	Moderate (predicted)	EPN3	Epithelial Adherens Junction Signaling,Germ Cell-Sertoli Cell Junction Signaling,Sertoli Cell-Sertoli Cell Junction Signaling
	hsa-miR-10a	miR-10a-5p (and other miRNAs w/seed ACCCUGU)	TargetScan Human	Moderate (predicted)	EPPIN-WFDC6
	hsa-miR-10a	miR-10a-5p (and other miRNAs w/seed ACCCUGU)	TargetScan Human	Moderate (predicted)	ERAP2	Axonal Guidance Signaling
	hsa-miR-10a	miR-10a-5p (and other miRNAs w/seed ACCCUGU)	TargetScan Human	High (predicted)	ERI2
	hsa-miR-10a	miR-10a-5p (and other miRNAs w/seed ACCCUGU)	TargetScan Human	High (predicted)	ERI3
	hsa-miR-10a	miR-10a-5p (and other miRNAs w/seed ACCCUGU)	TargetScan Human	High (predicted)	ESRRG
	hsa-miR-10a	miR-10a-5p (and other miRNAs w/seed ACCCUGU)	TargetScan Human	Moderate (predicted)	EXOC8	Cdc42 Signaling
	hsa-miR-10a	miR-10a-5p (and other miRNAs w/seed ACCCUGU)	TargetScan Human	Moderate (predicted)	EXOSC6
	hsa-miR-10a	miR-10a-5p (and other miRNAs w/seed ACCCUGU)	TargetScan Human	Moderate (predicted)	FAHD1
	hsa-miR-10a	miR-10a-5p (and other miRNAs w/seed ACCCUGU)	TargetScan Human	Moderate (predicted)	FAM105A
	hsa-miR-10a	miR-10a-5p (and other miRNAs w/seed ACCCUGU)	TargetScan Human	High (predicted)	FAM111B
	hsa-miR-10a	miR-10a-5p (and other miRNAs w/seed ACCCUGU)	TargetScan Human	Moderate (predicted)	FAM131C
	hsa-miR-10a	miR-10a-5p (and other miRNAs w/seed ACCCUGU)	TargetScan Human	High (predicted)	FAM196A
	hsa-miR-10a	miR-10a-5p (and other miRNAs w/seed ACCCUGU)	TargetScan Human	High (predicted)	FAM21A/FAM21C
	hsa-miR-10a	miR-10a-5p (and other miRNAs w/seed ACCCUGU)	TargetScan Human	Moderate (predicted)	FAM57B
	hsa-miR-10a	miR-10a-5p (and other miRNAs w/seed ACCCUGU)	TargetScan Human	High (predicted)	FAM76A
	hsa-miR-10a	miR-10a-5p (and other miRNAs w/seed ACCCUGU)	TargetScan Human	Moderate (predicted)	FAM91A1
	hsa-miR-10a	miR-10a-5p (and other miRNAs w/seed ACCCUGU)	TargetScan Human	Moderate (predicted)	FANCC	Hereditary Breast Cancer Signaling,Role of BRCA1 in DNA Damage Response
	hsa-miR-10a	miR-10a-5p (and other miRNAs w/seed ACCCUGU)	TargetScan Human	High (predicted)	FBF1
	hsa-miR-10a	miR-10a-5p (and other miRNAs w/seed ACCCUGU)	TargetScan Human	High (predicted)	FBXO22
	hsa-miR-10a	miR-10a-5p (and other miRNAs w/seed ACCCUGU)	TargetScan Human	High (predicted)	FBXO28
	hsa-miR-10a	miR-10a-5p (and other miRNAs w/seed ACCCUGU)	TargetScan Human	High (predicted)	FBXO30
	hsa-miR-10a	miR-10a-5p (and other miRNAs w/seed ACCCUGU)	TargetScan Human	Moderate (predicted)	FCF1
	hsa-miR-10a	miR-10a-5p (and other miRNAs w/seed ACCCUGU)	TargetScan Human	Moderate (predicted)	FEM1A
	hsa-miR-10a	miR-10a-5p (and other miRNAs w/seed ACCCUGU)	TargetScan Human	Moderate (predicted)	FGFBP3
	hsa-miR-10a	miR-10a-5p (and other miRNAs w/seed ACCCUGU)	TargetScan Human	High (predicted)	FIGN
	hsa-miR-10a	miR-10a-5p (and other miRNAs w/seed ACCCUGU)	TargetScan Human	Moderate (predicted)	FIZ1
	hsa-miR-10a	miR-10a-5p (and other miRNAs w/seed ACCCUGU)	TargetScan Human	High (predicted)	FLRT2
	hsa-miR-10a	miR-10a-5p (and other miRNAs w/seed ACCCUGU)	TargetScan Human	High (predicted)	FLT1	eNOS Signaling,Hepatic Fibrosis / Hepatic Stellate Cell Activation,IL-8 Signaling,NF-??B Signaling,Nitric Oxide Signaling in the Cardiovascular System,PTEN Signaling,STAT3 Pathway,VEGF Family Ligand-Receptor Interactions,VEGF Signaling
	hsa-miR-10a	miR-10a-5p (and other miRNAs w/seed ACCCUGU)	TargetScan Human	Moderate (predicted)	FLVCR2
	hsa-miR-10a	miR-10a-5p (and other miRNAs w/seed ACCCUGU)	TargetScan Human	Moderate (predicted)	FMNL2
	hsa-miR-10a	miR-10a-5p (and other miRNAs w/seed ACCCUGU)	TargetScan Human	High (predicted)	FNBP1L	Cdc42 Signaling
	hsa-miR-10a	miR-10a-5p (and other miRNAs w/seed ACCCUGU)	TargetScan Human	High (predicted)	FOSL2
	hsa-miR-10a	miR-10a-5p (and other miRNAs w/seed ACCCUGU)	TargetScan Human	Moderate (predicted)	FOXN4
	hsa-miR-10a	miR-10a-5p (and other miRNAs w/seed ACCCUGU)	TargetScan Human	Moderate (predicted)	FOXO3	AMPK Signaling,Endometrial Cancer Signaling,ERK5 Signaling,Glucocorticoid Receptor Signaling,IGF-1 Signaling,Insulin Receptor Signaling,Non-Small Cell Lung Cancer Signaling,PI3K Signaling in B Lymphocytes,PI3K/AKT Signaling,PTEN Signaling,PXR/RXR Activation,VEGF Signaling
	hsa-miR-10a	miR-10a-5p (and other miRNAs w/seed ACCCUGU)	TargetScan Human	High (predicted)	FRS2	FGF Signaling,GDNF Family Ligand-Receptor Interactions,Neurotrophin/TRK Signaling,Regulation of the Epithelial-Mesenchymal Transition Pathway
	hsa-miR-10a	miR-10a-5p (and other miRNAs w/seed ACCCUGU)	TargetScan Human	Moderate (predicted)	FUS
	hsa-miR-10a	miR-10a-5p (and other miRNAs w/seed ACCCUGU)	TargetScan Human	Moderate (predicted)	FUT1
	hsa-miR-10a	miR-10a-5p (and other miRNAs w/seed ACCCUGU)	TargetScan Human	Moderate (predicted)	FXR1
	hsa-miR-10a	miR-10a-5p (and other miRNAs w/seed ACCCUGU)	TargetScan Human	High (predicted)	FXR2
	hsa-miR-10a	miR-10a-5p (and other miRNAs w/seed ACCCUGU)	TargetScan Human	High (predicted)	GABRB2	GABA Receptor Signaling
	hsa-miR-10a	miR-10a-5p (and other miRNAs w/seed ACCCUGU)	TargetScan Human	High (predicted)	GALNT1
	hsa-miR-10a	miR-10a-5p (and other miRNAs w/seed ACCCUGU)	TargetScan Human	Moderate (predicted)	GART	5-aminoimidazole Ribonucleotide Biosynthesis I,Purine Nucleotides De Novo Biosynthesis II,Tetrahydrofolate Salvage from 5,10-methenyltetrahydrofolate
	hsa-miR-10a	miR-10a-5p (and other miRNAs w/seed ACCCUGU)	TargetScan Human	Moderate (predicted)	GATA3	T Helper Cell Differentiation,Thrombin Signaling
	hsa-miR-10a	miR-10a-5p (and other miRNAs w/seed ACCCUGU)	TargetScan Human	High (predicted)	GATA6	Role of NANOG in Mammalian Embryonic Stem Cell Pluripotency,Thrombin Signaling,Transcriptional Regulatory Network in Embryonic Stem Cells
	hsa-miR-10a	miR-10a-5p (and other miRNAs w/seed ACCCUGU)	TargetScan Human	High (predicted)	GATAD2A
	hsa-miR-10a	miR-10a-5p (and other miRNAs w/seed ACCCUGU)	TargetScan Human	Moderate (predicted)	GGT6	Leukotriene Biosynthesis,??-glutamyl Cycle
	hsa-miR-10a	miR-10a-5p (and other miRNAs w/seed ACCCUGU)	TargetScan Human	High (predicted)	GIMAP8
	hsa-miR-10a	miR-10a-5p (and other miRNAs w/seed ACCCUGU)	TargetScan Human	Moderate (predicted)	GINS4
	hsa-miR-10a	miR-10a-5p (and other miRNAs w/seed ACCCUGU)	TargetScan Human	Moderate (predicted)	GJA5
	hsa-miR-10a	miR-10a-5p (and other miRNAs w/seed ACCCUGU)	TargetScan Human	High (predicted)	GLS	Citrulline Biosynthesis,Glutamate Receptor Signaling,Glutamine Degradation I,Huntington's Disease Signaling,Superpathway of Citrulline Metabolism
	hsa-miR-10a	miR-10a-5p (and other miRNAs w/seed ACCCUGU)	TargetScan Human	Moderate (predicted)	GNGT1	Phototransduction Pathway
	hsa-miR-10a	miR-10a-5p (and other miRNAs w/seed ACCCUGU)	TargetScan Human	High (predicted)	GOLGA3
	hsa-miR-10a	miR-10a-5p (and other miRNAs w/seed ACCCUGU)	TargetScan Human	High (predicted)	GPCPD1
	hsa-miR-10a	miR-10a-5p (and other miRNAs w/seed ACCCUGU)	TargetScan Human	Moderate (predicted)	GPI	Colanic Acid Building Blocks Biosynthesis,GDP-mannose Biosynthesis,Gluconeogenesis I,Glycolysis I,UDP-N-acetyl-D-galactosamine Biosynthesis II
	hsa-miR-10a	miR-10a-5p (and other miRNAs w/seed ACCCUGU)	TargetScan Human	Moderate (predicted)	GPR155
	hsa-miR-10a	miR-10a-5p (and other miRNAs w/seed ACCCUGU)	TargetScan Human	Moderate (predicted)	GPR26
	hsa-miR-10a	miR-10a-5p (and other miRNAs w/seed ACCCUGU)	TargetScan Human	High (predicted)	GRIK1	Amyotrophic Lateral Sclerosis Signaling,Calcium Signaling,CREB Signaling in Neurons,Glutamate Receptor Signaling
	hsa-miR-10a	miR-10a-5p (and other miRNAs w/seed ACCCUGU)	TargetScan Human	High (predicted)	GRIN3A	Amyotrophic Lateral Sclerosis Signaling,Calcium Signaling,Circadian Rhythm Signaling,Dopamine-DARPP32 Feedback in cAMP Signaling,Ephrin Receptor Signaling,Glutamate Receptor Signaling,Neuropathic Pain Signaling In Dorsal Horn Neurons,nNOS Signaling in Neurons,Synaptic Long Term Potentiation
	hsa-miR-10a	miR-10a-5p (and other miRNAs w/seed ACCCUGU)	TargetScan Human	Moderate (predicted)	GSG1
	hsa-miR-10a	miR-10a-5p (and other miRNAs w/seed ACCCUGU)	TargetScan Human	High (predicted)	GTF2H1	Adipogenesis pathway,Androgen Signaling,Assembly of RNA Polymerase II Complex,Estrogen Receptor Signaling,Glucocorticoid Receptor Signaling,Nucleotide Excision Repair Pathway,RAR Activation
	hsa-miR-10a	miR-10a-5p (and other miRNAs w/seed ACCCUGU)	TargetScan Human	Moderate (predicted)	GUF1
	hsa-miR-10a	miR-10a-5p (and other miRNAs w/seed ACCCUGU)	TargetScan Human	High (predicted)	H3F3A/H3F3B	ERK/MAPK Signaling,Estrogen Receptor Signaling,p38 MAPK Signaling,Protein Kinase A Signaling,UVB-Induced MAPK Signaling
	hsa-miR-10a	miR-10a-5p (and other miRNAs w/seed ACCCUGU)	TargetScan Human	Moderate (predicted)	H3F3C
	hsa-miR-10a	miR-10a-5p (and other miRNAs w/seed ACCCUGU)	TargetScan Human	High (predicted)	HAS3
	hsa-miR-10a	miR-10a-5p (and other miRNAs w/seed ACCCUGU)	TargetScan Human	High (predicted)	HCN1
	hsa-miR-10a	miR-10a-5p (and other miRNAs w/seed ACCCUGU)	TargetScan Human	High (predicted)	HDAC4	Adipogenesis pathway,Calcium Signaling,Cell Cycle: G1/S Checkpoint Regulation,Chronic Myeloid Leukemia Signaling,Cyclins and Cell Cycle Regulation,Hereditary Breast Cancer Signaling,Huntington's Disease Signaling,Phospholipase C Signaling,Role of NFAT in Cardiac Hypertrophy,Telomerase Signaling,Xenobiotic Metabolism Signaling
	hsa-miR-10a	miR-10a-5p (and other miRNAs w/seed ACCCUGU)	TargetScan Human	Moderate (predicted)	HDAC8	Adipogenesis pathway,Calcium Signaling,Cell Cycle: G1/S Checkpoint Regulation,Chronic Myeloid Leukemia Signaling,Cyclins and Cell Cycle Regulation,Hereditary Breast Cancer Signaling,Huntington's Disease Signaling,Phospholipase C Signaling,Role of NFAT in Cardiac Hypertrophy,Telomerase Signaling
	hsa-miR-10a	miR-10a-5p (and other miRNAs w/seed ACCCUGU)	TargetScan Human	Moderate (predicted)	HERC6
	hsa-miR-10a	miR-10a-5p (and other miRNAs w/seed ACCCUGU)	TargetScan Human	Moderate (predicted)	HHIPL2
	hsa-miR-10a	miR-10a-5p (and other miRNAs w/seed ACCCUGU)	TargetScan Human	Moderate (predicted)	HID1
	hsa-miR-10a	miR-10a-5p (and other miRNAs w/seed ACCCUGU)	TargetScan Human	Moderate (predicted)	HMGN2
	hsa-miR-10a	miR-10a-5p (and other miRNAs w/seed ACCCUGU)	TargetScan Human	Moderate (predicted)	HMGXB4
	hsa-miR-10a	miR-10a-5p (and other miRNAs w/seed ACCCUGU)	TargetScan Human	Moderate (predicted)	HNF4G
	hsa-miR-10a	miR-10a-5p (and other miRNAs w/seed ACCCUGU)	TargetScan Human	Moderate (predicted)	HNRNPK	Acute Phase Response Signaling,Ephrin B Signaling,SAPK/JNK Signaling
	hsa-miR-10a	miR-10a-5p (and other miRNAs w/seed ACCCUGU)	TarBase,TargetScan Human,miRecords	Experimentally Observed,High (predicted)	HOXA1
	hsa-miR-10a	miR-10a-5p (and other miRNAs w/seed ACCCUGU)	TargetScan Human	High (predicted)	HOXA3
	hsa-miR-10a	miR-10a-5p (and other miRNAs w/seed ACCCUGU)	TargetScan Human	High (predicted)	HOXB3
	hsa-miR-10a	miR-10a-5p (and other miRNAs w/seed ACCCUGU)	TarBase,TargetScan Human,miRecords	Experimentally Observed,High (predicted)	HOXD10
	hsa-miR-10a	miR-10a-5p (and other miRNAs w/seed ACCCUGU)	TargetScan Human	Moderate (predicted)	HP1BP3
	hsa-miR-10a	miR-10a-5p (and other miRNAs w/seed ACCCUGU)	TargetScan Human	Moderate (predicted)	HPSE
	hsa-miR-10a	miR-10a-5p (and other miRNAs w/seed ACCCUGU)	TargetScan Human	Moderate (predicted)	HRH4	Granulocyte Adhesion and Diapedesis
	hsa-miR-10a	miR-10a-5p (and other miRNAs w/seed ACCCUGU)	TargetScan Human	Moderate (predicted)	HSD3B7	Androgen Biosynthesis,Bile Acid Biosynthesis, Neutral Pathway,Glucocorticoid Biosynthesis,Hepatic Cholestasis,Mineralocorticoid Biosynthesis
	hsa-miR-10a	miR-10a-5p (and other miRNAs w/seed ACCCUGU)	TargetScan Human	Moderate (predicted)	HTR7	cAMP-mediated signaling,G-Protein Coupled Receptor Signaling,G??s Signaling,Serotonin Receptor Signaling
	hsa-miR-10a	miR-10a-5p (and other miRNAs w/seed ACCCUGU)	TargetScan Human	Moderate (predicted)	ID4	Mouse Embryonic Stem Cell Pluripotency
	hsa-miR-10a	miR-10a-5p (and other miRNAs w/seed ACCCUGU)	TargetScan Human	High (predicted)	IFFO2
	hsa-miR-10a	miR-10a-5p (and other miRNAs w/seed ACCCUGU)	TargetScan Human	Moderate (predicted)	IFNAR2	Hepatic Fibrosis / Hepatic Stellate Cell Activation,Interferon Signaling,Role of JAK1, JAK2 and TYK2 in Interferon Signaling
	hsa-miR-10a	miR-10a-5p (and other miRNAs w/seed ACCCUGU)	TargetScan Human	High (predicted)	IGDCC4
	hsa-miR-10a	miR-10a-5p (and other miRNAs w/seed ACCCUGU)	TargetScan Human	High (predicted)	IGSF1
	hsa-miR-10a	miR-10a-5p (and other miRNAs w/seed ACCCUGU)	TargetScan Human	Moderate (predicted)	IL1RAP	Acute Phase Response Signaling,Granulocyte Adhesion and Diapedesis,Hepatic Cholestasis,Hepatic Fibrosis / Hepatic Stellate Cell Activation,IL-1 Signaling,IL-10 Signaling,IL-6 Signaling,LPS/IL-1 Mediated Inhibition of RXR Function,LXR/RXR Activation,p38 MAPK Signaling,PPAR Signaling,PPAR??/RXR?? Activation,Role of Macrophages, Fibroblasts and Endothelial Cells in Rheumatoid Arthritis,Role of Osteo…
	hsa-miR-10a	miR-10a-5p (and other miRNAs w/seed ACCCUGU)	TargetScan Human	Moderate (predicted)	IL5RA
	hsa-miR-10a	miR-10a-5p (and other miRNAs w/seed ACCCUGU)	TargetScan Human	Moderate (predicted)	IL6R	Acute Phase Response Signaling,Cardiac Hypertrophy Signaling,Colorectal Cancer Metastasis Signaling,Hepatic Fibrosis / Hepatic Stellate Cell Activation,IL-6 Signaling,Role of JAK family kinases in IL-6-type Cytokine Signaling,Role of Macrophages, Fibroblasts and Endothelial Cells in Rheumatoid Arthritis,Systemic Lupus Erythematosus Signaling,T Helper Cell Differentiation
	hsa-miR-10a	miR-10a-5p (and other miRNAs w/seed ACCCUGU)	TargetScan Human	Moderate (predicted)	IMPA1	D-myo-inositol (1,4,5)-trisphosphate Degradation,Myo-inositol Biosynthesis,Superpathway of D-myo-inositol (1,4,5)-trisphosphate Metabolism
	hsa-miR-10a	miR-10a-5p (and other miRNAs w/seed ACCCUGU)	TargetScan Human	High (predicted)	INF2
	hsa-miR-10a	miR-10a-5p (and other miRNAs w/seed ACCCUGU)	TargetScan Human	High (predicted)	INHBB	TGF-?? Signaling
	hsa-miR-10a	miR-10a-5p (and other miRNAs w/seed ACCCUGU)	TargetScan Human	Moderate (predicted)	INHBE
	hsa-miR-10a	miR-10a-5p (and other miRNAs w/seed ACCCUGU)	TargetScan Human	High (predicted)	INO80D
	hsa-miR-10a	miR-10a-5p (and other miRNAs w/seed ACCCUGU)	TargetScan Human	Moderate (predicted)	INSIG2
	hsa-miR-10a	miR-10a-5p (and other miRNAs w/seed ACCCUGU)	TargetScan Human	High (predicted)	IPO8
	hsa-miR-10a	miR-10a-5p (and other miRNAs w/seed ACCCUGU)	TargetScan Human	Moderate (predicted)	IRAK4	Hepatic Cholestasis,IL-1 Signaling,IL-8 Signaling,iNOS Signaling,NF-??B Signaling,p38 MAPK Signaling,Role of Macrophages, Fibroblasts and Endothelial Cells in Rheumatoid Arthritis,Toll-like Receptor Signaling
	hsa-miR-10a	miR-10a-5p (and other miRNAs w/seed ACCCUGU)	TargetScan Human	Moderate (predicted)	ITGA1	Agranulocyte Adhesion and Diapedesis,Agrin Interactions at Neuromuscular Junction,Caveolar-mediated Endocytosis Signaling,Granulocyte Adhesion and Diapedesis,Integrin Signaling,Leukocyte Extravasation Signaling,NF-??B Activation by Viruses,Paxillin Signaling,Reelin Signaling in Neurons,Virus Entry via Endocytic Pathways
	hsa-miR-10a	miR-10a-5p (and other miRNAs w/seed ACCCUGU)	TargetScan Human	Moderate (predicted)	ITGB2	Agranulocyte Adhesion and Diapedesis,Agrin Interactions at Neuromuscular Junction,Atherosclerosis Signaling,Caveolar-mediated Endocytosis Signaling,Clathrin-mediated Endocytosis Signaling,Complement System,Granulocyte Adhesion and Diapedesis,HER-2 Signaling in Breast Cancer,IL-8 Signaling,ILK Signaling,Integrin Signaling,Leukocyte Extravasation Signaling,Macropinocytosis Signaling,MSP-RON Signali…
	hsa-miR-10a	miR-10a-5p (and other miRNAs w/seed ACCCUGU)	TargetScan Human	High (predicted)	ITGB8	Caveolar-mediated Endocytosis Signaling,Clathrin-mediated Endocytosis Signaling,HER-2 Signaling in Breast Cancer,ILK Signaling,Integrin Signaling,Macropinocytosis Signaling,Paxillin Signaling,Virus Entry via Endocytic Pathways
	hsa-miR-10a	miR-10a-5p (and other miRNAs w/seed ACCCUGU)	TargetScan Human	High (predicted)	ITPKC	1D-myo-inositol Hexakisphosphate Biosynthesis II (Mammalian),D-myo-inositol (1,3,4)-trisphosphate Biosynthesis,Superpathway of D-myo-inositol (1,4,5)-trisphosphate Metabolism,Superpathway of Inositol Phosphate Compounds
	hsa-miR-10a	miR-10a-5p (and other miRNAs w/seed ACCCUGU)	TargetScan Human	Moderate (predicted)	ITSN1	Axonal Guidance Signaling,Caveolar-mediated Endocytosis Signaling,Ephrin B Signaling,Ephrin Receptor Signaling,Virus Entry via Endocytic Pathways
	hsa-miR-10a	miR-10a-5p (and other miRNAs w/seed ACCCUGU)	TargetScan Human	Moderate (predicted)	JADE1
	hsa-miR-10a	miR-10a-5p (and other miRNAs w/seed ACCCUGU)	TargetScan Human	High (predicted)	JARID2	Role of Oct4 in Mammalian Embryonic Stem Cell Pluripotency
	hsa-miR-10a	miR-10a-5p (and other miRNAs w/seed ACCCUGU)	TargetScan Human	High (predicted)	JKAMP
	hsa-miR-10a	miR-10a-5p (and other miRNAs w/seed ACCCUGU)	TargetScan Human	Moderate (predicted)	KANK4
	hsa-miR-10a	miR-10a-5p (and other miRNAs w/seed ACCCUGU)	TargetScan Human	Moderate (predicted)	KANSL3
	hsa-miR-10a	miR-10a-5p (and other miRNAs w/seed ACCCUGU)	TargetScan Human	Moderate (predicted)	KAT6B	HMGB1 Signaling
	hsa-miR-10a	miR-10a-5p (and other miRNAs w/seed ACCCUGU)	TargetScan Human	Moderate (predicted)	KBTBD11
	hsa-miR-10a	miR-10a-5p (and other miRNAs w/seed ACCCUGU)	TargetScan Human	Moderate (predicted)	KBTBD13
	hsa-miR-10a	miR-10a-5p (and other miRNAs w/seed ACCCUGU)	TargetScan Human	Moderate (predicted)	KBTBD6
	hsa-miR-10a	miR-10a-5p (and other miRNAs w/seed ACCCUGU)	TargetScan Human	Moderate (predicted)	KCNA1
	hsa-miR-10a	miR-10a-5p (and other miRNAs w/seed ACCCUGU)	TargetScan Human	High (predicted)	KCNA6
	hsa-miR-10a	miR-10a-5p (and other miRNAs w/seed ACCCUGU)	TargetScan Human	Moderate (predicted)	KCNJ6	Dopamine-DARPP32 Feedback in cAMP Signaling,G Beta Gamma Signaling
	hsa-miR-10a	miR-10a-5p (and other miRNAs w/seed ACCCUGU)	TargetScan Human	Moderate (predicted)	KCNQ3	Cellular Effects of Sildenafil (Viagra),GABA Receptor Signaling,Neuropathic Pain Signaling In Dorsal Horn Neurons
	hsa-miR-10a	miR-10a-5p (and other miRNAs w/seed ACCCUGU)	TargetScan Human	Moderate (predicted)	KCTD11
	hsa-miR-10a	miR-10a-5p (and other miRNAs w/seed ACCCUGU)	TargetScan Human	High (predicted)	KCTD16
	hsa-miR-10a	miR-10a-5p (and other miRNAs w/seed ACCCUGU)	TargetScan Human	High (predicted)	KCTD17
	hsa-miR-10a	miR-10a-5p (and other miRNAs w/seed ACCCUGU)	TargetScan Human	High (predicted)	KCTD18
	hsa-miR-10a	miR-10a-5p (and other miRNAs w/seed ACCCUGU)	TargetScan Human	Moderate (predicted)	KIAA0319
	hsa-miR-10a	miR-10a-5p (and other miRNAs w/seed ACCCUGU)	TargetScan Human	Moderate (predicted)	KIAA0753
	hsa-miR-10a	miR-10a-5p (and other miRNAs w/seed ACCCUGU)	TargetScan Human	Moderate (predicted)	KIAA0825
	hsa-miR-10a	miR-10a-5p (and other miRNAs w/seed ACCCUGU)	TargetScan Human	Moderate (predicted)	KIAA0907
	hsa-miR-10a	miR-10a-5p (and other miRNAs w/seed ACCCUGU)	TargetScan Human	Moderate (predicted)	KIAA1161
	hsa-miR-10a	miR-10a-5p (and other miRNAs w/seed ACCCUGU)	TargetScan Human	High (predicted)	KIAA1462
	hsa-miR-10a	miR-10a-5p (and other miRNAs w/seed ACCCUGU)	TargetScan Human	High (predicted)	KIAA1549
	hsa-miR-10a	miR-10a-5p (and other miRNAs w/seed ACCCUGU)	TargetScan Human	Moderate (predicted)	KIRREL
	hsa-miR-10a	miR-10a-5p (and other miRNAs w/seed ACCCUGU)	TargetScan Human	High (predicted)	KL
	hsa-miR-10a	miR-10a-5p (and other miRNAs w/seed ACCCUGU)	TargetScan Human	High (predicted)	KLC2
	hsa-miR-10a	miR-10a-5p (and other miRNAs w/seed ACCCUGU)	TargetScan Human	High (predicted)	KLF11
	hsa-miR-10a	miR-10a-5p (and other miRNAs w/seed ACCCUGU)	miRecords	Experimentally Observed	KLF4	VDR/RXR Activation
	hsa-miR-10a	miR-10a-5p (and other miRNAs w/seed ACCCUGU)	TargetScan Human	High (predicted)	KLHDC10
	hsa-miR-10a	miR-10a-5p (and other miRNAs w/seed ACCCUGU)	TargetScan Human	High (predicted)	KLHL29
	hsa-miR-10a	miR-10a-5p (and other miRNAs w/seed ACCCUGU)	TargetScan Human	Moderate (predicted)	KLHL30
	hsa-miR-10a	miR-10a-5p (and other miRNAs w/seed ACCCUGU)	TargetScan Human	Moderate (predicted)	KRTAP22-2
	hsa-miR-10a	miR-10a-5p (and other miRNAs w/seed ACCCUGU)	TargetScan Human	High (predicted)	L3MBTL3
	hsa-miR-10a	miR-10a-5p (and other miRNAs w/seed ACCCUGU)	TargetScan Human	High (predicted)	LANCL1
	hsa-miR-10a	miR-10a-5p (and other miRNAs w/seed ACCCUGU)	TargetScan Human	Moderate (predicted)	LATS1	HIPPO signaling
	hsa-miR-10a	miR-10a-5p (and other miRNAs w/seed ACCCUGU)	TargetScan Human	Moderate (predicted)	LBR	Cholesterol Biosynthesis I,Cholesterol Biosynthesis II (via 24,25-dihydrolanosterol),Cholesterol Biosynthesis III (via Desmosterol),Superpathway of Cholesterol Biosynthesis,Zymosterol Biosynthesis
	hsa-miR-10a	miR-10a-5p (and other miRNAs w/seed ACCCUGU)	TargetScan Human	High (predicted)	LCA5
	hsa-miR-10a	miR-10a-5p (and other miRNAs w/seed ACCCUGU)	TargetScan Human	High (predicted)	LCOR
	hsa-miR-10a	miR-10a-5p (and other miRNAs w/seed ACCCUGU)	TargetScan Human	High (predicted)	LGALSL
	hsa-miR-10a	miR-10a-5p (and other miRNAs w/seed ACCCUGU)	TargetScan Human	High (predicted)	LHFPL4
	hsa-miR-10a	miR-10a-5p (and other miRNAs w/seed ACCCUGU)	TargetScan Human	Moderate (predicted)	LHPP
	hsa-miR-10a	miR-10a-5p (and other miRNAs w/seed ACCCUGU)	TargetScan Human	High (predicted)	LIN28A
	hsa-miR-10a	miR-10a-5p (and other miRNAs w/seed ACCCUGU)	TargetScan Human	Moderate (predicted)	LOC286238
	hsa-miR-10a	miR-10a-5p (and other miRNAs w/seed ACCCUGU)	TargetScan Human	Moderate (predicted)	LOC391003/PRAMEF19
	hsa-miR-10a	miR-10a-5p (and other miRNAs w/seed ACCCUGU)	TargetScan Human	Moderate (predicted)	LPAR5	eNOS Signaling,GPCR-Mediated Nutrient Sensing in Enteroendocrine Cells,G??12/13 Signaling,RhoA Signaling
	hsa-miR-10a	miR-10a-5p (and other miRNAs w/seed ACCCUGU)	TargetScan Human	Moderate (predicted)	LRRC17
	hsa-miR-10a	miR-10a-5p (and other miRNAs w/seed ACCCUGU)	TargetScan Human	High (predicted)	LRRC8B
	hsa-miR-10a	miR-10a-5p (and other miRNAs w/seed ACCCUGU)	TargetScan Human	Moderate (predicted)	LRRC8C
	hsa-miR-10a	miR-10a-5p (and other miRNAs w/seed ACCCUGU)	TargetScan Human	High (predicted)	LRRFIP1
	hsa-miR-10a	miR-10a-5p (and other miRNAs w/seed ACCCUGU)	TargetScan Human	Moderate (predicted)	LSMEM1
	hsa-miR-10a	miR-10a-5p (and other miRNAs w/seed ACCCUGU)	TargetScan Human	Moderate (predicted)	LSS	Cholesterol Biosynthesis I,Cholesterol Biosynthesis II (via 24,25-dihydrolanosterol),Cholesterol Biosynthesis III (via Desmosterol),Lanosterol Biosynthesis,Superpathway of Cholesterol Biosynthesis
	hsa-miR-10a	miR-10a-5p (and other miRNAs w/seed ACCCUGU)	TargetScan Human	Moderate (predicted)	LTBP1
	hsa-miR-10a	miR-10a-5p (and other miRNAs w/seed ACCCUGU)	TargetScan Human	Moderate (predicted)	LURAP1
	hsa-miR-10a	miR-10a-5p (and other miRNAs w/seed ACCCUGU)	TargetScan Human	Moderate (predicted)	LYRM7
	hsa-miR-10a	miR-10a-5p (and other miRNAs w/seed ACCCUGU)	TargetScan Human	High (predicted)	LYSMD3
	hsa-miR-10a	miR-10a-5p (and other miRNAs w/seed ACCCUGU)	TargetScan Human	Moderate (predicted)	M6PR	phagosome maturation,Tumoricidal Function of Hepatic Natural Killer Cells
	hsa-miR-10a	miR-10a-5p (and other miRNAs w/seed ACCCUGU)	TargetScan Human	High (predicted)	MAGEC2
	hsa-miR-10a	miR-10a-5p (and other miRNAs w/seed ACCCUGU)	TargetScan Human	Moderate (predicted)	MAN1A2
	hsa-miR-10a	miR-10a-5p (and other miRNAs w/seed ACCCUGU)	TargetScan Human	Moderate (predicted)	MANEAL
	hsa-miR-10a	miR-10a-5p (and other miRNAs w/seed ACCCUGU)	TargetScan Human	Moderate (predicted)	MAP1LC3C
	hsa-miR-10a	miR-10a-5p (and other miRNAs w/seed ACCCUGU)	TargetScan Human	High (predicted)	MAP3K2	B Cell Receptor Signaling,Cardiac Hypertrophy Signaling,Caveolar-mediated Endocytosis Signaling,CD27 Signaling in Lymphocytes,ERK5 Signaling,Gap Junction Signaling,Germ Cell-Sertoli Cell Junction Signaling,GNRH Signaling,HGF Signaling,NGF Signaling,Nur77 Signaling in T Lymphocytes,PKC?? Signaling in T Lymphocytes,Production of Nitric Oxide and Reactive Oxygen Species in Macrophages,RANK Signaling…
	hsa-miR-10a	miR-10a-5p (and other miRNAs w/seed ACCCUGU)	TargetScan Human	High (predicted)	MAP3K7	Acute Phase Response Signaling,AMPK Signaling,B Cell Receptor Signaling,BMP signaling pathway,Cardiac Hypertrophy Signaling,Cardiomyocyte Differentiation via BMP Receptors,CD27 Signaling in Lymphocytes,CD40 Signaling,Factors Promoting Cardiogenesis in Vertebrates,Germ Cell-Sertoli Cell Junction Signaling,Glucocorticoid Receptor Signaling,GNRH Signaling,Hepatic Cholestasis,HGF Signaling,IL-1 Signa…
	hsa-miR-10a	miR-10a-5p (and other miRNAs w/seed ACCCUGU)	TargetScan Human	High (predicted)	MAP3K7CL
	hsa-miR-10a	miR-10a-5p (and other miRNAs w/seed ACCCUGU)	TargetScan Human	High (predicted)	MAP4K4	Apoptosis Signaling,Creatine-phosphate Biosynthesis,Death Receptor Signaling,Ephrin Receptor Signaling,IL-10 Signaling,IL-6 Signaling,IL-8 Signaling,NF-??B Signaling,PPAR Signaling,PPAR??/RXR?? Activation,SAPK/JNK Signaling,Toll-like Receptor Signaling
	hsa-miR-10a	miR-10a-5p (and other miRNAs w/seed ACCCUGU)	TargetScan Human	Moderate (predicted)	MAP7D3
	hsa-miR-10a	miR-10a-5p (and other miRNAs w/seed ACCCUGU)	TargetScan Human	High (predicted)	MAPKBP1
	hsa-miR-10a	miR-10a-5p (and other miRNAs w/seed ACCCUGU)	TargetScan Human	High (predicted)	MAPRE1	Remodeling of Epithelial Adherens Junctions
	hsa-miR-10a	miR-10a-5p (and other miRNAs w/seed ACCCUGU)	TargetScan Human	High (predicted)	MBLAC2
	hsa-miR-10a	miR-10a-5p (and other miRNAs w/seed ACCCUGU)	TargetScan Human	High (predicted)	MCMBP
	hsa-miR-10a	miR-10a-5p (and other miRNAs w/seed ACCCUGU)	TargetScan Human	Moderate (predicted)	MCTS1
	hsa-miR-10a	miR-10a-5p (and other miRNAs w/seed ACCCUGU)	TargetScan Human	High (predicted)	MDGA2
	hsa-miR-10a	miR-10a-5p (and other miRNAs w/seed ACCCUGU)	TargetScan Human	High (predicted)	MDM1
	hsa-miR-10a	miR-10a-5p (and other miRNAs w/seed ACCCUGU)	TargetScan Human	Moderate (predicted)	MDM2	Aryl Hydrocarbon Receptor Signaling,ATM Signaling,Bladder Cancer Signaling,Cell Cycle: G1/S Checkpoint Regulation,Cell Cycle: G2/M DNA Damage Checkpoint Regulation,Chronic Myeloid Leukemia Signaling,Clathrin-mediated Endocytosis Signaling,Glioblastoma Multiforme Signaling,Glioma Signaling,HER-2 Signaling in Breast Cancer,HIF1?? Signaling,Hypoxia Signaling in the Cardiovascular System,Melanoma Sig…
	hsa-miR-10a	miR-10a-5p (and other miRNAs w/seed ACCCUGU)	TargetScan Human	Moderate (predicted)	MDM4	ATM Signaling,Cell Cycle: G2/M DNA Damage Checkpoint Regulation,p53 Signaling
	hsa-miR-10a	miR-10a-5p (and other miRNAs w/seed ACCCUGU)	TargetScan Human	High (predicted)	MED1	Aryl Hydrocarbon Receptor Signaling,Estrogen Receptor Signaling,Glucocorticoid Receptor Signaling,p53 Signaling,PPAR Signaling,PPAR??/RXR?? Activation,RAR Activation,TR/RXR Activation,VDR/RXR Activation,Xenobiotic Metabolism Signaling
	hsa-miR-10a	miR-10a-5p (and other miRNAs w/seed ACCCUGU)	TargetScan Human	Moderate (predicted)	METTL21B
	hsa-miR-10a	miR-10a-5p (and other miRNAs w/seed ACCCUGU)	TargetScan Human	Moderate (predicted)	METTL7A
	hsa-miR-10a	miR-10a-5p (and other miRNAs w/seed ACCCUGU)	TargetScan Human	High (predicted)	MIEF1
	hsa-miR-10a	miR-10a-5p (and other miRNAs w/seed ACCCUGU)	TargetScan Human	Moderate (predicted)	MKRN2
	hsa-miR-10a	miR-10a-5p (and other miRNAs w/seed ACCCUGU)	TargetScan Human	Moderate (predicted)	MLEC
	hsa-miR-10a	miR-10a-5p (and other miRNAs w/seed ACCCUGU)	TargetScan Human	Moderate (predicted)	MLLT10
	hsa-miR-10a	miR-10a-5p (and other miRNAs w/seed ACCCUGU)	TargetScan Human	High (predicted)	MLLT6
	hsa-miR-10a	miR-10a-5p (and other miRNAs w/seed ACCCUGU)	TargetScan Human	Moderate (predicted)	MMADHC
	hsa-miR-10a	miR-10a-5p (and other miRNAs w/seed ACCCUGU)	TargetScan Human	Moderate (predicted)	MMS22L
	hsa-miR-10a	miR-10a-5p (and other miRNAs w/seed ACCCUGU)	TargetScan Human	High (predicted)	MOB3B
	hsa-miR-10a	miR-10a-5p (and other miRNAs w/seed ACCCUGU)	TargetScan Human	Moderate (predicted)	MON2
	hsa-miR-10a	miR-10a-5p (and other miRNAs w/seed ACCCUGU)	TargetScan Human	Moderate (predicted)	MPI	Colanic Acid Building Blocks Biosynthesis,D-mannose Degradation,GDP-mannose Biosynthesis
	hsa-miR-10a	miR-10a-5p (and other miRNAs w/seed ACCCUGU)	TargetScan Human	Moderate (predicted)	MPL	Thrombopoietin Signaling
	hsa-miR-10a	miR-10a-5p (and other miRNAs w/seed ACCCUGU)	TargetScan Human	Moderate (predicted)	MSL3
	hsa-miR-10a	miR-10a-5p (and other miRNAs w/seed ACCCUGU)	TargetScan Human	High (predicted)	MSR1	Atherosclerosis Signaling,LXR/RXR Activation,phagosome formation
	hsa-miR-10a	miR-10a-5p (and other miRNAs w/seed ACCCUGU)	TargetScan Human	High (predicted)	MTF1
	hsa-miR-10a	miR-10a-5p (and other miRNAs w/seed ACCCUGU)	TargetScan Human	High (predicted)	MTF2
	hsa-miR-10a	miR-10a-5p (and other miRNAs w/seed ACCCUGU)	TargetScan Human	Moderate (predicted)	MTM1	3-phosphoinositide Degradation
	hsa-miR-10a	miR-10a-5p (and other miRNAs w/seed ACCCUGU)	TargetScan Human	High (predicted)	MTMR3	3-phosphoinositide Degradation,Protein Kinase A Signaling
	hsa-miR-10a	miR-10a-5p (and other miRNAs w/seed ACCCUGU)	TargetScan Human	Moderate (predicted)	MTRNR2L1
	hsa-miR-10a	miR-10a-5p (and other miRNAs w/seed ACCCUGU)	TargetScan Human	Moderate (predicted)	MTRNR2L10
	hsa-miR-10a	miR-10a-5p (and other miRNAs w/seed ACCCUGU)	TargetScan Human	Moderate (predicted)	MTRNR2L3
	hsa-miR-10a	miR-10a-5p (and other miRNAs w/seed ACCCUGU)	TargetScan Human	Moderate (predicted)	MTRNR2L4
	hsa-miR-10a	miR-10a-5p (and other miRNAs w/seed ACCCUGU)	TargetScan Human	Moderate (predicted)	MTRNR2L5
	hsa-miR-10a	miR-10a-5p (and other miRNAs w/seed ACCCUGU)	TargetScan Human	Moderate (predicted)	MTRNR2L7
	hsa-miR-10a	miR-10a-5p (and other miRNAs w/seed ACCCUGU)	TargetScan Human	High (predicted)	MTSS1L
	hsa-miR-10a	miR-10a-5p (and other miRNAs w/seed ACCCUGU)	TargetScan Human	Moderate (predicted)	MTUS1
	hsa-miR-10a	miR-10a-5p (and other miRNAs w/seed ACCCUGU)	TargetScan Human	High (predicted)	MYCBP
	hsa-miR-10a	miR-10a-5p (and other miRNAs w/seed ACCCUGU)	TargetScan Human	High (predicted)	MYT1L
	hsa-miR-10a	miR-10a-5p (and other miRNAs w/seed ACCCUGU)	TargetScan Human	Moderate (predicted)	NAA15
	hsa-miR-10a	miR-10a-5p (and other miRNAs w/seed ACCCUGU)	TargetScan Human	Moderate (predicted)	NAA60
	hsa-miR-10a	miR-10a-5p (and other miRNAs w/seed ACCCUGU)	TargetScan Human	High (predicted)	NACC1
	hsa-miR-10a	miR-10a-5p (and other miRNAs w/seed ACCCUGU)	TargetScan Human	High (predicted)	NAV1
	hsa-miR-10a	miR-10a-5p (and other miRNAs w/seed ACCCUGU)	TargetScan Human	High (predicted)	NCOA6	PPAR??/RXR?? Activation,TR/RXR Activation
	hsa-miR-10a	miR-10a-5p (and other miRNAs w/seed ACCCUGU)	TargetScan Human	High (predicted)	NCOR2	Aryl Hydrocarbon Receptor Signaling,Estrogen Receptor Signaling,Glucocorticoid Receptor Signaling,Huntington's Disease Signaling,LXR/RXR Activation,PPAR Signaling,PPAR??/RXR?? Activation,RAR Activation,TR/RXR Activation,VDR/RXR Activation,Xenobiotic Metabolism Signaling
	hsa-miR-10a	miR-10a-5p (and other miRNAs w/seed ACCCUGU)	TargetScan Human	Moderate (predicted)	NDE1
	hsa-miR-10a	miR-10a-5p (and other miRNAs w/seed ACCCUGU)	TargetScan Human	High (predicted)	NDUFA4	Mitochondrial Dysfunction,Oxidative Phosphorylation
	hsa-miR-10a	miR-10a-5p (and other miRNAs w/seed ACCCUGU)	TargetScan Human	Moderate (predicted)	NDUFB6	Mitochondrial Dysfunction,Oxidative Phosphorylation
	hsa-miR-10a	miR-10a-5p (and other miRNAs w/seed ACCCUGU)	TargetScan Human	Moderate (predicted)	NDUFV3	Mitochondrial Dysfunction,Oxidative Phosphorylation
	hsa-miR-10a	miR-10a-5p (and other miRNAs w/seed ACCCUGU)	TargetScan Human	High (predicted)	NEDD4	Aldosterone Signaling in Epithelial Cells,IGF-1 Signaling,Mechanisms of Viral Exit from Host Cells,Protein Ubiquitination Pathway,RhoA Signaling,Signaling by Rho Family GTPases
	hsa-miR-10a	miR-10a-5p (and other miRNAs w/seed ACCCUGU)	TargetScan Human	Moderate (predicted)	NEGR1
	hsa-miR-10a	miR-10a-5p (and other miRNAs w/seed ACCCUGU)	TargetScan Human	High (predicted)	NEK6
	hsa-miR-10a	miR-10a-5p (and other miRNAs w/seed ACCCUGU)	TargetScan Human	High (predicted)	NETO1
	hsa-miR-10a	miR-10a-5p (and other miRNAs w/seed ACCCUGU)	Ingenuity Expert Findings	Experimentally Observed	NF1	Glioblastoma Multiforme Signaling,Molecular Mechanisms of Cancer
	hsa-miR-10a	miR-10a-5p (and other miRNAs w/seed ACCCUGU)	TargetScan Human	High (predicted)	NFASC
	hsa-miR-10a	miR-10a-5p (and other miRNAs w/seed ACCCUGU)	TargetScan Human	High (predicted)	NFAT5	April Mediated Signaling,Axonal Guidance Signaling,B Cell Activating Factor Signaling,B Cell Receptor Signaling,Calcium Signaling,CD28 Signaling in T Helper Cells,fMLP Signaling in Neutrophils,Glucocorticoid Receptor Signaling,iCOS-iCOSL Signaling in T Helper Cells,IL-4 Signaling,Netrin Signaling,Phospholipase C Signaling,PI3K Signaling in B Lymphocytes,PKC?? Signaling in T Lymphocytes,Protein Ki…
	hsa-miR-10a	miR-10a-5p (and other miRNAs w/seed ACCCUGU)	TargetScan Human	High (predicted)	NFIX	Aryl Hydrocarbon Receptor Signaling
	hsa-miR-10a	miR-10a-5p (and other miRNAs w/seed ACCCUGU)	TargetScan Human	Moderate (predicted)	NFX1
	hsa-miR-10a	miR-10a-5p (and other miRNAs w/seed ACCCUGU)	TargetScan Human	Moderate (predicted)	NHP2L1	Systemic Lupus Erythematosus Signaling
	hsa-miR-10a	miR-10a-5p (and other miRNAs w/seed ACCCUGU)	TargetScan Human	Moderate (predicted)	NKPD1
	hsa-miR-10a	miR-10a-5p (and other miRNAs w/seed ACCCUGU)	TargetScan Human	High (predicted)	NKTR
	hsa-miR-10a	miR-10a-5p (and other miRNAs w/seed ACCCUGU)	TargetScan Human	Moderate (predicted)	NKX3-1	Prostate Cancer Signaling
	hsa-miR-10a	miR-10a-5p (and other miRNAs w/seed ACCCUGU)	TargetScan Human	Moderate (predicted)	NLGN4Y
	hsa-miR-10a	miR-10a-5p (and other miRNAs w/seed ACCCUGU)	TargetScan Human	Moderate (predicted)	NMT2
	hsa-miR-10a	miR-10a-5p (and other miRNAs w/seed ACCCUGU)	TargetScan Human	Moderate (predicted)	NOC3L
	hsa-miR-10a	miR-10a-5p (and other miRNAs w/seed ACCCUGU)	TargetScan Human	Moderate (predicted)	NOM1
	hsa-miR-10a	miR-10a-5p (and other miRNAs w/seed ACCCUGU)	TargetScan Human	High (predicted)	NONO
	hsa-miR-10a	miR-10a-5p (and other miRNAs w/seed ACCCUGU)	TargetScan Human	High (predicted)	NPAS3
	hsa-miR-10a	miR-10a-5p (and other miRNAs w/seed ACCCUGU)	TargetScan Human	High (predicted)	NR2C2	PPAR??/RXR?? Activation
	hsa-miR-10a	miR-10a-5p (and other miRNAs w/seed ACCCUGU)	TargetScan Human	Moderate (predicted)	NR2F2	Adipogenesis pathway,RAR Activation,Role of Oct4 in Mammalian Embryonic Stem Cell Pluripotency
	hsa-miR-10a	miR-10a-5p (and other miRNAs w/seed ACCCUGU)	TargetScan Human	High (predicted)	NR4A3
	hsa-miR-10a	miR-10a-5p (and other miRNAs w/seed ACCCUGU)	TargetScan Human	High (predicted)	NR5A2	FXR/RXR Activation,Hepatic Cholestasis,LPS/IL-1 Mediated Inhibition of RXR Function,Role of Oct4 in Mammalian Embryonic Stem Cell Pluripotency,Wnt/??-catenin Signaling
	hsa-miR-10a	miR-10a-5p (and other miRNAs w/seed ACCCUGU)	TargetScan Human	Moderate (predicted)	NRP2	Axonal Guidance Signaling,RhoA Signaling,VEGF Family Ligand-Receptor Interactions
	hsa-miR-10a	miR-10a-5p (and other miRNAs w/seed ACCCUGU)	TargetScan Human	High (predicted)	NUFIP2
	hsa-miR-10a	miR-10a-5p (and other miRNAs w/seed ACCCUGU)	TargetScan Human	High (predicted)	NUP50
	hsa-miR-10a	miR-10a-5p (and other miRNAs w/seed ACCCUGU)	TargetScan Human	High (predicted)	NYAP1
	hsa-miR-10a	miR-10a-5p (and other miRNAs w/seed ACCCUGU)	TargetScan Human	Moderate (predicted)	OBFC1
	hsa-miR-10a	miR-10a-5p (and other miRNAs w/seed ACCCUGU)	TargetScan Human	High (predicted)	ONECUT2
	hsa-miR-10a	miR-10a-5p (and other miRNAs w/seed ACCCUGU)	TargetScan Human	Moderate (predicted)	OPALIN
	hsa-miR-10a	miR-10a-5p (and other miRNAs w/seed ACCCUGU)	TargetScan Human	High (predicted)	OPN4	Phototransduction Pathway
	hsa-miR-10a	miR-10a-5p (and other miRNAs w/seed ACCCUGU)	TargetScan Human	Moderate (predicted)	OR51E1
	hsa-miR-10a	miR-10a-5p (and other miRNAs w/seed ACCCUGU)	TargetScan Human	Moderate (predicted)	OSBP2
	hsa-miR-10a	miR-10a-5p (and other miRNAs w/seed ACCCUGU)	TargetScan Human	Moderate (predicted)	OTUD1
	hsa-miR-10a	miR-10a-5p (and other miRNAs w/seed ACCCUGU)	TargetScan Human	Moderate (predicted)	OTX1	Transcriptional Regulatory Network in Embryonic Stem Cells
	hsa-miR-10a	miR-10a-5p (and other miRNAs w/seed ACCCUGU)	TargetScan Human	Moderate (predicted)	P2RY8	Gustation Pathway
	hsa-miR-10a	miR-10a-5p (and other miRNAs w/seed ACCCUGU)	TargetScan Human	High (predicted)	PALM2
	hsa-miR-10a	miR-10a-5p (and other miRNAs w/seed ACCCUGU)	TargetScan Human	Moderate (predicted)	PANK1
	hsa-miR-10a	miR-10a-5p (and other miRNAs w/seed ACCCUGU)	TargetScan Human	High (predicted)	PAPD5
	hsa-miR-10a	miR-10a-5p (and other miRNAs w/seed ACCCUGU)	TargetScan Human	Moderate (predicted)	PATL1
	hsa-miR-10a	miR-10a-5p (and other miRNAs w/seed ACCCUGU)	TargetScan Human	Moderate (predicted)	PCBD1	Dopamine Receptor Signaling,Phenylalanine Degradation I (Aerobic),Serotonin Receptor Signaling,Tyrosine Biosynthesis IV
	hsa-miR-10a	miR-10a-5p (and other miRNAs w/seed ACCCUGU)	TargetScan Human	High (predicted)	PCBD2	Phenylalanine Degradation I (Aerobic),Tyrosine Biosynthesis IV
	hsa-miR-10a	miR-10a-5p (and other miRNAs w/seed ACCCUGU)	TargetScan Human	Moderate (predicted)	PCLO
	hsa-miR-10a	miR-10a-5p (and other miRNAs w/seed ACCCUGU)	TargetScan Human	Moderate (predicted)	PDCL
	hsa-miR-10a	miR-10a-5p (and other miRNAs w/seed ACCCUGU)	TargetScan Human	Moderate (predicted)	PDE12	cAMP-mediated signaling,Cardiac ??-adrenergic Signaling,G-Protein Coupled Receptor Signaling,Gustation Pathway,Protein Kinase A Signaling,Relaxin Signaling,tRNA Splicing
	hsa-miR-10a	miR-10a-5p (and other miRNAs w/seed ACCCUGU)	TargetScan Human	High (predicted)	PDE4A	cAMP-mediated signaling,Cardiac ??-adrenergic Signaling,Cellular Effects of Sildenafil (Viagra),G-Protein Coupled Receptor Signaling,Gustation Pathway,Protein Kinase A Signaling,Relaxin Signaling,Sperm Motility,tRNA Splicing
	hsa-miR-10a	miR-10a-5p (and other miRNAs w/seed ACCCUGU)	TargetScan Human	High (predicted)	PDE7A	cAMP-mediated signaling,Cardiac ??-adrenergic Signaling,G-Protein Coupled Receptor Signaling,Gustation Pathway,Protein Kinase A Signaling,Relaxin Signaling,tRNA Splicing
	hsa-miR-10a	miR-10a-5p (and other miRNAs w/seed ACCCUGU)	TargetScan Human	High (predicted)	PDZD8
	hsa-miR-10a	miR-10a-5p (and other miRNAs w/seed ACCCUGU)	TargetScan Human	High (predicted)	PEA15
	hsa-miR-10a	miR-10a-5p (and other miRNAs w/seed ACCCUGU)	TargetScan Human	Moderate (predicted)	PEX26
	hsa-miR-10a	miR-10a-5p (and other miRNAs w/seed ACCCUGU)	TargetScan Human	Moderate (predicted)	PFKFB4	AMPK Signaling
	hsa-miR-10a	miR-10a-5p (and other miRNAs w/seed ACCCUGU)	TargetScan Human	High (predicted),Moderate (predicted)	PHF20L1
	hsa-miR-10a	miR-10a-5p (and other miRNAs w/seed ACCCUGU)	TargetScan Human	Moderate (predicted)	PIGR
	hsa-miR-10a	miR-10a-5p (and other miRNAs w/seed ACCCUGU)	TargetScan Human	Moderate (predicted)	PIK3C2G	14-3-3-mediated Signaling,3-phosphoinositide Biosynthesis,Actin Cytoskeleton Signaling,Acute Myeloid Leukemia Signaling,Aldosterone Signaling in Epithelial Cells,AMPK Signaling,Amyotrophic Lateral Sclerosis Signaling,Angiopoietin Signaling,Antiproliferative Role of Somatostatin Receptor 2,Axonal Guidance Signaling,B Cell Receptor Signaling,Breast Cancer Regulation by Stathmin1,Cardiac Hypertrophy…
	hsa-miR-10a	miR-10a-5p (and other miRNAs w/seed ACCCUGU)	TargetScan Human	High (predicted)	PIK3CA	14-3-3-mediated Signaling,3-phosphoinositide Biosynthesis,Actin Cytoskeleton Signaling,Acute Myeloid Leukemia Signaling,Acute Phase Response Signaling,Aldosterone Signaling in Epithelial Cells,AMPK Signaling,Amyotrophic Lateral Sclerosis Signaling,Angiopoietin Signaling,Antiproliferative Role of Somatostatin Receptor 2,Axonal Guidance Signaling,B Cell Receptor Signaling,Breast Cancer Regulation b…
	hsa-miR-10a	miR-10a-5p (and other miRNAs w/seed ACCCUGU)	TargetScan Human	Moderate (predicted)	PIN4
	hsa-miR-10a	miR-10a-5p (and other miRNAs w/seed ACCCUGU)	TargetScan Human	High (predicted)	PISD
	hsa-miR-10a	miR-10a-5p (and other miRNAs w/seed ACCCUGU)	TargetScan Human	High (predicted)	PLA1A	Phospholipases
	hsa-miR-10a	miR-10a-5p (and other miRNAs w/seed ACCCUGU)	TargetScan Human	Moderate (predicted)	PLA2G15
	hsa-miR-10a	miR-10a-5p (and other miRNAs w/seed ACCCUGU)	TargetScan Human	Moderate (predicted)	PLA2G2D	Antioxidant Action of Vitamin C,Atherosclerosis Signaling,CCR3 Signaling in Eosinophils,Eicosanoid Signaling,Endothelin-1 Signaling,ERK/MAPK Signaling,Fc Epsilon RI Signaling,MIF Regulation of Innate Immunity,MIF-mediated Glucocorticoid Regulation,p38 MAPK Signaling,Phospholipase C Signaling,Phospholipases,Role of MAPK Signaling in the Pathogenesis of Influenza,Sperm Motility,Synaptic Long Term D…
	hsa-miR-10a	miR-10a-5p (and other miRNAs w/seed ACCCUGU)	TargetScan Human	Moderate (predicted)	PLA2G3	Antioxidant Action of Vitamin C,Atherosclerosis Signaling,CCR3 Signaling in Eosinophils,Eicosanoid Signaling,Endothelin-1 Signaling,ERK/MAPK Signaling,Fc Epsilon RI Signaling,MIF Regulation of Innate Immunity,MIF-mediated Glucocorticoid Regulation,p38 MAPK Signaling,Phospholipase C Signaling,Phospholipases,Role of MAPK Signaling in the Pathogenesis of Influenza,Sperm Motility,Synaptic Long Term D…
	hsa-miR-10a	miR-10a-5p (and other miRNAs w/seed ACCCUGU)	TargetScan Human	Moderate (predicted)	PLCXD2
	hsa-miR-10a	miR-10a-5p (and other miRNAs w/seed ACCCUGU)	TargetScan Human	Moderate (predicted)	PLEKHA7
	hsa-miR-10a	miR-10a-5p (and other miRNAs w/seed ACCCUGU)	TargetScan Human	Moderate (predicted)	PNO1
	hsa-miR-10a	miR-10a-5p (and other miRNAs w/seed ACCCUGU)	TargetScan Human	Moderate (predicted)	POFUT2
	hsa-miR-10a	miR-10a-5p (and other miRNAs w/seed ACCCUGU)	TargetScan Human	High (predicted)	POLH
	hsa-miR-10a	miR-10a-5p (and other miRNAs w/seed ACCCUGU)	TargetScan Human	High (predicted)	POLR2J2/POLR2J3	Androgen Signaling,Assembly of RNA Polymerase II Complex,CREB Signaling in Neurons,Estrogen Receptor Signaling,Glucocorticoid Receptor Signaling,Hereditary Breast Cancer Signaling,Huntington's Disease Signaling,Nucleotide Excision Repair Pathway
	hsa-miR-10a	miR-10a-5p (and other miRNAs w/seed ACCCUGU)	TargetScan Human	Moderate (predicted)	POP1
	hsa-miR-10a	miR-10a-5p (and other miRNAs w/seed ACCCUGU)	TargetScan Human	High (predicted)	PPARA	FXR/RXR Activation,Hepatic Cholestasis,LPS/IL-1 Mediated Inhibition of RXR Function,PPAR Signaling,PPAR??/RXR?? Activation,Production of Nitric Oxide and Reactive Oxygen Species in Macrophages,PXR/RXR Activation,Toll-like Receptor Signaling
	hsa-miR-10a	miR-10a-5p (and other miRNAs w/seed ACCCUGU)	TargetScan Human	High (predicted)	PPARGC1B	LPS/IL-1 Mediated Inhibition of RXR Function
	hsa-miR-10a	miR-10a-5p (and other miRNAs w/seed ACCCUGU)	TargetScan Human	Moderate (predicted)	PPIL2
	hsa-miR-10a	miR-10a-5p (and other miRNAs w/seed ACCCUGU)	TargetScan Human	Moderate (predicted)	PRAMEF1 (includes others)
	hsa-miR-10a	miR-10a-5p (and other miRNAs w/seed ACCCUGU)	TargetScan Human	Moderate (predicted)	PRAMEF14
	hsa-miR-10a	miR-10a-5p (and other miRNAs w/seed ACCCUGU)	TargetScan Human	Moderate (predicted)	PRDX6	Antioxidant Action of Vitamin C,Atherosclerosis Signaling,Eicosanoid Signaling,Endothelin-1 Signaling,Glutathione Redox Reactions I,Heparan Sulfate Biosynthesis,Heparan Sulfate Biosynthesis (Late Stages),phagosome maturation,Phospholipases,Role of MAPK Signaling in the Pathogenesis of Influenza,Sperm Motility,Synaptic Long Term Depression,Triacylglycerol Degradation
	hsa-miR-10a	miR-10a-5p (and other miRNAs w/seed ACCCUGU)	TargetScan Human	Moderate (predicted)	PRKAA2	AMPK Signaling,eNOS Signaling,Glucocorticoid Receptor Signaling,mTOR Signaling,PPAR??/RXR?? Activation,Pyridoxal 5'-phosphate Salvage Pathway,Salvage Pathways of Pyrimidine Ribonucleotides,Type II Diabetes Mellitus Signaling
	hsa-miR-10a	miR-10a-5p (and other miRNAs w/seed ACCCUGU)	TargetScan Human	Moderate (predicted)	PRKACA	AMPK Signaling,Amyloid Processing,Androgen Signaling,Axonal Guidance Signaling,BMP signaling pathway,Breast Cancer Regulation by Stathmin1,Calcium Signaling,cAMP-mediated signaling,Cardiac Hypertrophy Signaling,Cardiac ??-adrenergic Signaling,CDK5 Signaling,Cellular Effects of Sildenafil (Viagra),Colorectal Cancer Metastasis Signaling,Corticotropin Releasing Hormone Signaling,CREB Signaling in Ne…
	hsa-miR-10a	miR-10a-5p (and other miRNAs w/seed ACCCUGU)	TargetScan Human	Moderate (predicted)	PRKCE	14-3-3-mediated Signaling,Aldosterone Signaling in Epithelial Cells,Amyloid Processing,Androgen Signaling,Apoptosis Signaling,Axonal Guidance Signaling,Breast Cancer Regulation by Stathmin1,Calcium-induced T Lymphocyte Apoptosis,CCR3 Signaling in Eosinophils,CCR5 Signaling in Macrophages,Cholecystokinin/Gastrin-mediated Signaling,Corticotropin Releasing Hormone Signaling,CREB Signaling in Neurons…
	hsa-miR-10a	miR-10a-5p (and other miRNAs w/seed ACCCUGU)	TargetScan Human	Moderate (predicted)	PRKCI	14-3-3-mediated Signaling,Aldosterone Signaling in Epithelial Cells,Androgen Signaling,Axonal Guidance Signaling,Breast Cancer Regulation by Stathmin1,Calcium-induced T Lymphocyte Apoptosis,CCR3 Signaling in Eosinophils,CCR5 Signaling in Macrophages,Cdc42 Signaling,Cholecystokinin/Gastrin-mediated Signaling,Corticotropin Releasing Hormone Signaling,CREB Signaling in Neurons,CXCR4 Signaling,Dopami…
	hsa-miR-10a	miR-10a-5p (and other miRNAs w/seed ACCCUGU)	TargetScan Human	High (predicted),Moderate (predicted)	PRLR	Prolactin Signaling,Role of JAK2 in Hormone-like Cytokine Signaling
	hsa-miR-10a	miR-10a-5p (and other miRNAs w/seed ACCCUGU)	TargetScan Human	Moderate (predicted)	PRRG2
	hsa-miR-10a	miR-10a-5p (and other miRNAs w/seed ACCCUGU)	TargetScan Human	High (predicted)	PRRT3
	hsa-miR-10a	miR-10a-5p (and other miRNAs w/seed ACCCUGU)	TargetScan Human	High (predicted)	PRTG
	hsa-miR-10a	miR-10a-5p (and other miRNAs w/seed ACCCUGU)	TargetScan Human	Moderate (predicted)	PRUNE
	hsa-miR-10a	miR-10a-5p (and other miRNAs w/seed ACCCUGU)	TargetScan Human	High (predicted)	PSMB2	Protein Ubiquitination Pathway
	hsa-miR-10a	miR-10a-5p (and other miRNAs w/seed ACCCUGU)	TargetScan Human	Moderate (predicted)	PSMD5	Protein Ubiquitination Pathway
	hsa-miR-10a	miR-10a-5p (and other miRNAs w/seed ACCCUGU)	TargetScan Human	Moderate (predicted)	PSTPIP2
	hsa-miR-10a	miR-10a-5p (and other miRNAs w/seed ACCCUGU)	TargetScan Human	Moderate (predicted)	PTEN	3-phosphoinositide Biosynthesis,3-phosphoinositide Degradation,B Cell Receptor Signaling,D-myo-inositol (1,3,4)-trisphosphate Biosynthesis,D-myo-inositol (1,4,5,6)-Tetrakisphosphate Biosynthesis,D-myo-inositol (3,4,5,6)-tetrakisphosphate Biosynthesis,D-myo-inositol-5-phosphate Metabolism,Endometrial Cancer Signaling,Epithelial Adherens Junction Signaling,ErbB2-ErbB3 Signaling,FAK Signaling,Fc?? R…
	hsa-miR-10a	miR-10a-5p (and other miRNAs w/seed ACCCUGU)	TargetScan Human	High (predicted)	PTP4A2
	hsa-miR-10a	miR-10a-5p (and other miRNAs w/seed ACCCUGU)	TargetScan Human	Moderate (predicted)	PTPN4	Protein Kinase A Signaling
	hsa-miR-10a	miR-10a-5p (and other miRNAs w/seed ACCCUGU)	TargetScan Human	Moderate (predicted)	PTPRQ
	hsa-miR-10a	miR-10a-5p (and other miRNAs w/seed ACCCUGU)	TargetScan Human	High (predicted)	PURB
	hsa-miR-10a	miR-10a-5p (and other miRNAs w/seed ACCCUGU)	TargetScan Human	Moderate (predicted)	PURG
	hsa-miR-10a	miR-10a-5p (and other miRNAs w/seed ACCCUGU)	TargetScan Human	Moderate (predicted)	RAB15
	hsa-miR-10a	miR-10a-5p (and other miRNAs w/seed ACCCUGU)	TargetScan Human	Moderate (predicted)	RAB18
	hsa-miR-10a	miR-10a-5p (and other miRNAs w/seed ACCCUGU)	TargetScan Human	Moderate (predicted)	RAB39A
	hsa-miR-10a	miR-10a-5p (and other miRNAs w/seed ACCCUGU)	TargetScan Human	Moderate (predicted)	RALGPS1
	hsa-miR-10a	miR-10a-5p (and other miRNAs w/seed ACCCUGU)	TargetScan Human	High (predicted)	RAP2A	B Cell Receptor Signaling,Calcium Signaling,Integrin Signaling,Molecular Mechanisms of Cancer
	hsa-miR-10a	miR-10a-5p (and other miRNAs w/seed ACCCUGU)	TargetScan Human	High (predicted)	RASL10B
	hsa-miR-10a	miR-10a-5p (and other miRNAs w/seed ACCCUGU)	TargetScan Human	Moderate (predicted)	RASSF5	Axonal Guidance Signaling,B Cell Receptor Signaling,Leukocyte Extravasation Signaling,Non-Small Cell Lung Cancer Signaling
	hsa-miR-10a	miR-10a-5p (and other miRNAs w/seed ACCCUGU)	TargetScan Human	High (predicted)	RB1CC1	autophagy,Breast Cancer Regulation by Stathmin1
	hsa-miR-10a	miR-10a-5p (and other miRNAs w/seed ACCCUGU)	TargetScan Human	Moderate (predicted)	RBBP7	Adipogenesis pathway,DNA Methylation and Transcriptional Repression Signaling,HMGB1 Signaling
	hsa-miR-10a	miR-10a-5p (and other miRNAs w/seed ACCCUGU)	TargetScan Human	Moderate (predicted)	RBM12B
	hsa-miR-10a	miR-10a-5p (and other miRNAs w/seed ACCCUGU)	TargetScan Human	Moderate (predicted)	RBM19
	hsa-miR-10a	miR-10a-5p (and other miRNAs w/seed ACCCUGU)	TargetScan Human	Moderate (predicted)	RBM27
	hsa-miR-10a	miR-10a-5p (and other miRNAs w/seed ACCCUGU)	TargetScan Human	Moderate (predicted)	RBM3
	hsa-miR-10a	miR-10a-5p (and other miRNAs w/seed ACCCUGU)	TargetScan Human	High (predicted)	RBMS3
	hsa-miR-10a	miR-10a-5p (and other miRNAs w/seed ACCCUGU)	TargetScan Human	Moderate (predicted)	RBP1	Acute Phase Response Signaling,Adipogenesis pathway,RAR Activation,Retinoate Biosynthesis I,Retinoate Biosynthesis II,Retinol Biosynthesis,The Visual Cycle
	hsa-miR-10a	miR-10a-5p (and other miRNAs w/seed ACCCUGU)	TargetScan Human	Moderate (predicted)	RCSD1
	hsa-miR-10a	miR-10a-5p (and other miRNAs w/seed ACCCUGU)	TargetScan Human	Moderate (predicted)	RFPL1/RFPL3
	hsa-miR-10a	miR-10a-5p (and other miRNAs w/seed ACCCUGU)	TargetScan Human	High (predicted)	RFPL2
	hsa-miR-10a	miR-10a-5p (and other miRNAs w/seed ACCCUGU)	TargetScan Human	High (predicted)	RHOBTB2
	hsa-miR-10a	miR-10a-5p (and other miRNAs w/seed ACCCUGU)	TargetScan Human	High (predicted)	RIMS2
	hsa-miR-10a	miR-10a-5p (and other miRNAs w/seed ACCCUGU)	TargetScan Human	High (predicted)	RLIM
	hsa-miR-10a	miR-10a-5p (and other miRNAs w/seed ACCCUGU)	TargetScan Human	Moderate (predicted)	RMDN1
	hsa-miR-10a	miR-10a-5p (and other miRNAs w/seed ACCCUGU)	TargetScan Human	High (predicted)	RNF112
	hsa-miR-10a	miR-10a-5p (and other miRNAs w/seed ACCCUGU)	TargetScan Human	High (predicted)	RNF165
	hsa-miR-10a	miR-10a-5p (and other miRNAs w/seed ACCCUGU)	TargetScan Human	Moderate (predicted)	RNF169
	hsa-miR-10a	miR-10a-5p (and other miRNAs w/seed ACCCUGU)	TargetScan Human	High (predicted)	RNF180
	hsa-miR-10a	miR-10a-5p (and other miRNAs w/seed ACCCUGU)	TargetScan Human	High (predicted)	RNF186
	hsa-miR-10a	miR-10a-5p (and other miRNAs w/seed ACCCUGU)	TargetScan Human	Moderate (predicted)	RNF2
	hsa-miR-10a	miR-10a-5p (and other miRNAs w/seed ACCCUGU)	TargetScan Human	Moderate (predicted)	RNF20
	hsa-miR-10a	miR-10a-5p (and other miRNAs w/seed ACCCUGU)	TargetScan Human	Moderate (predicted)	RNF7
	hsa-miR-10a	miR-10a-5p (and other miRNAs w/seed ACCCUGU)	TargetScan Human	Moderate (predicted)	RNF8
	hsa-miR-10a	miR-10a-5p (and other miRNAs w/seed ACCCUGU)	TargetScan Human	Moderate (predicted)	RNGTT	3-phosphoinositide Biosynthesis,3-phosphoinositide Degradation,D-myo-inositol (1,4,5,6)-Tetrakisphosphate Biosynthesis,D-myo-inositol (3,4,5,6)-tetrakisphosphate Biosynthesis,D-myo-inositol-5-phosphate Metabolism,Superpathway of Inositol Phosphate Compounds
	hsa-miR-10a	miR-10a-5p (and other miRNAs w/seed ACCCUGU)	TargetScan Human	High (predicted)	RORA	Melatonin Signaling
	hsa-miR-10a	miR-10a-5p (and other miRNAs w/seed ACCCUGU)	TargetScan Human	High (predicted)	RPL13A	EIF2 Signaling
	hsa-miR-10a	miR-10a-5p (and other miRNAs w/seed ACCCUGU)	TargetScan Human	High (predicted)	RPRD1A
	hsa-miR-10a	miR-10a-5p (and other miRNAs w/seed ACCCUGU)	TargetScan Human	Moderate (predicted)	RPS23	EIF2 Signaling,mTOR Signaling,Regulation of eIF4 and p70S6K Signaling
	hsa-miR-10a	miR-10a-5p (and other miRNAs w/seed ACCCUGU)	TargetScan Human	Moderate (predicted)	RPS29	EIF2 Signaling,mTOR Signaling,Regulation of eIF4 and p70S6K Signaling
	hsa-miR-10a	miR-10a-5p (and other miRNAs w/seed ACCCUGU)	TargetScan Human	High (predicted)	RTN4R	Axonal Guidance Signaling
	hsa-miR-10a	miR-10a-5p (and other miRNAs w/seed ACCCUGU)	TargetScan Human	Moderate (predicted)	RYBP
	hsa-miR-10a	miR-10a-5p (and other miRNAs w/seed ACCCUGU)	TargetScan Human	Moderate (predicted)	SAP18	Adipogenesis pathway,DNA Methylation and Transcriptional Repression Signaling
	hsa-miR-10a	miR-10a-5p (and other miRNAs w/seed ACCCUGU)	TargetScan Human	Moderate (predicted)	SAP30BP
	hsa-miR-10a	miR-10a-5p (and other miRNAs w/seed ACCCUGU)	TargetScan Human	Moderate (predicted)	SBF2
	hsa-miR-10a	miR-10a-5p (and other miRNAs w/seed ACCCUGU)	TargetScan Human	High (predicted)	SCARB2
	hsa-miR-10a	miR-10a-5p (and other miRNAs w/seed ACCCUGU)	TargetScan Human	Moderate (predicted)	SCARF1
	hsa-miR-10a	miR-10a-5p (and other miRNAs w/seed ACCCUGU)	TargetScan Human	Moderate (predicted)	SCD5	Oleate Biosynthesis II (Animals)
	hsa-miR-10a	miR-10a-5p (and other miRNAs w/seed ACCCUGU)	TargetScan Human	High (predicted)	SDC1	FXR/RXR Activation,Granulocyte Adhesion and Diapedesis,Inhibition of Angiogenesis by TSP1,Inhibition of Matrix Metalloproteases,PCP pathway
	hsa-miR-10a	miR-10a-5p (and other miRNAs w/seed ACCCUGU)	TargetScan Human	Moderate (predicted)	SDPR
	hsa-miR-10a	miR-10a-5p (and other miRNAs w/seed ACCCUGU)	TargetScan Human	Moderate (predicted)	SDR42E1
	hsa-miR-10a	miR-10a-5p (and other miRNAs w/seed ACCCUGU)	TargetScan Human	Moderate (predicted)	SEC14L1
	hsa-miR-10a	miR-10a-5p (and other miRNAs w/seed ACCCUGU)	TargetScan Human	Moderate (predicted)	SEC14L2
	hsa-miR-10a	miR-10a-5p (and other miRNAs w/seed ACCCUGU)	TargetScan Human	Moderate (predicted)	SENP8
	hsa-miR-10a	miR-10a-5p (and other miRNAs w/seed ACCCUGU)	TargetScan Human	Moderate (predicted)	SEPT2	RhoA Signaling,Signaling by Rho Family GTPases
	hsa-miR-10a	miR-10a-5p (and other miRNAs w/seed ACCCUGU)	TargetScan Human	Moderate (predicted)	SEPT8	RhoA Signaling,Signaling by Rho Family GTPases
	hsa-miR-10a	miR-10a-5p (and other miRNAs w/seed ACCCUGU)	TargetScan Human	Moderate (predicted)	SERAC1
	hsa-miR-10a	miR-10a-5p (and other miRNAs w/seed ACCCUGU)	TargetScan Human	High (predicted)	SERF2
	hsa-miR-10a	miR-10a-5p (and other miRNAs w/seed ACCCUGU)	TargetScan Human	Moderate (predicted)	SERP1
	hsa-miR-10a	miR-10a-5p (and other miRNAs w/seed ACCCUGU)	TargetScan Human	High (predicted)	SERPINE1	Acute Phase Response Signaling,Coagulation System,Glucocorticoid Receptor Signaling,Hepatic Fibrosis / Hepatic Stellate Cell Activation,HMGB1 Signaling,TGF-?? Signaling
	hsa-miR-10a	miR-10a-5p (and other miRNAs w/seed ACCCUGU)	TargetScan Human	High (predicted)	SERTM1
	hsa-miR-10a	miR-10a-5p (and other miRNAs w/seed ACCCUGU)	TargetScan Human	High (predicted)	SFMBT2
	hsa-miR-10a	miR-10a-5p (and other miRNAs w/seed ACCCUGU)	TargetScan Human	Moderate (predicted)	SFRP1	Role of Macrophages, Fibroblasts and Endothelial Cells in Rheumatoid Arthritis,Role of Osteoblasts, Osteoclasts and Chondrocytes in Rheumatoid Arthritis,Wnt/??-catenin Signaling
	hsa-miR-10a	miR-10a-5p (and other miRNAs w/seed ACCCUGU)	TargetScan Human	Moderate (predicted)	SGOL1
	hsa-miR-10a	miR-10a-5p (and other miRNAs w/seed ACCCUGU)	TargetScan Human	Moderate (predicted)	SH3D19
	hsa-miR-10a	miR-10a-5p (and other miRNAs w/seed ACCCUGU)	TargetScan Human	Moderate (predicted)	SHISA2
	hsa-miR-10a	miR-10a-5p (and other miRNAs w/seed ACCCUGU)	TargetScan Human	High (predicted)	SHISA7
	hsa-miR-10a	miR-10a-5p (and other miRNAs w/seed ACCCUGU)	TargetScan Human	Moderate (predicted)	SHISA9
	hsa-miR-10a	miR-10a-5p (and other miRNAs w/seed ACCCUGU)	TargetScan Human	High (predicted)	SIGLEC11
	hsa-miR-10a	miR-10a-5p (and other miRNAs w/seed ACCCUGU)	TargetScan Human	High (predicted)	SIX4
	hsa-miR-10a	miR-10a-5p (and other miRNAs w/seed ACCCUGU)	TargetScan Human	High (predicted)	SKA1
	hsa-miR-10a	miR-10a-5p (and other miRNAs w/seed ACCCUGU)	TargetScan Human	High (predicted)	SKA2
	hsa-miR-10a	miR-10a-5p (and other miRNAs w/seed ACCCUGU)	TargetScan Human	Moderate (predicted)	SLC10A4
	hsa-miR-10a	miR-10a-5p (and other miRNAs w/seed ACCCUGU)	TargetScan Human	High (predicted)	SLC23A3	Antioxidant Action of Vitamin C
	hsa-miR-10a	miR-10a-5p (and other miRNAs w/seed ACCCUGU)	TargetScan Human	Moderate (predicted)	SLC24A2
	hsa-miR-10a	miR-10a-5p (and other miRNAs w/seed ACCCUGU)	TargetScan Human	High (predicted)	SLC25A1
	hsa-miR-10a	miR-10a-5p (and other miRNAs w/seed ACCCUGU)	TargetScan Human	Moderate (predicted)	SLC25A16
	hsa-miR-10a	miR-10a-5p (and other miRNAs w/seed ACCCUGU)	TargetScan Human	High (predicted)	SLC25A2
	hsa-miR-10a	miR-10a-5p (and other miRNAs w/seed ACCCUGU)	TargetScan Human	Moderate (predicted)	SLC30A2
	hsa-miR-10a	miR-10a-5p (and other miRNAs w/seed ACCCUGU)	TargetScan Human	High (predicted)	SLC30A4
	hsa-miR-10a	miR-10a-5p (and other miRNAs w/seed ACCCUGU)	TargetScan Human	Moderate (predicted)	SLC35E1
	hsa-miR-10a	miR-10a-5p (and other miRNAs w/seed ACCCUGU)	TargetScan Human	Moderate (predicted)	SLC39A3
	hsa-miR-10a	miR-10a-5p (and other miRNAs w/seed ACCCUGU)	TargetScan Human	High (predicted)	SLC41A2
	hsa-miR-10a	miR-10a-5p (and other miRNAs w/seed ACCCUGU)	TargetScan Human	Moderate (predicted)	SLC5A5
	hsa-miR-10a	miR-10a-5p (and other miRNAs w/seed ACCCUGU)	TargetScan Human	High (predicted)	SLC6A15
	hsa-miR-10a	miR-10a-5p (and other miRNAs w/seed ACCCUGU)	TargetScan Human	Moderate (predicted)	SLC6A19
	hsa-miR-10a	miR-10a-5p (and other miRNAs w/seed ACCCUGU)	TargetScan Human	Moderate (predicted)	SLC7A2
	hsa-miR-10a	miR-10a-5p (and other miRNAs w/seed ACCCUGU)	TargetScan Human	Moderate (predicted)	SLCO4C1
	hsa-miR-10a	miR-10a-5p (and other miRNAs w/seed ACCCUGU)	TargetScan Human	Moderate (predicted)	SLU7
	hsa-miR-10a	miR-10a-5p (and other miRNAs w/seed ACCCUGU)	TargetScan Human	High (predicted)	SMAD2	Antiproliferative Role of TOB in T Cell Signaling,Colorectal Cancer Metastasis Signaling,Factors Promoting Cardiogenesis in Vertebrates,Glucocorticoid Receptor Signaling,Hepatic Fibrosis / Hepatic Stellate Cell Activation,HIPPO signaling,Human Embryonic Stem Cell Pluripotency,Molecular Mechanisms of Cancer,Pancreatic Adenocarcinoma Signaling,PPAR??/RXR?? Activation,RAR Activation,Regulation of IL…
	hsa-miR-10a	miR-10a-5p (and other miRNAs w/seed ACCCUGU)	TargetScan Human	High (predicted)	SMAP1
	hsa-miR-10a	miR-10a-5p (and other miRNAs w/seed ACCCUGU)	TargetScan Human	High (predicted)	SMCR8
	hsa-miR-10a	miR-10a-5p (and other miRNAs w/seed ACCCUGU)	TargetScan Human	Moderate (predicted)	SMTNL2
	hsa-miR-10a	miR-10a-5p (and other miRNAs w/seed ACCCUGU)	TargetScan Human	High (predicted)	SMURF1	BMP signaling pathway,Protein Ubiquitination Pathway,Regulation of the Epithelial-Mesenchymal Transition Pathway,Role of Osteoblasts, Osteoclasts and Chondrocytes in Rheumatoid Arthritis,TGF-?? Signaling,Tight Junction Signaling
	hsa-miR-10a	miR-10a-5p (and other miRNAs w/seed ACCCUGU)	TargetScan Human	Moderate (predicted)	SNAPC3
	hsa-miR-10a	miR-10a-5p (and other miRNAs w/seed ACCCUGU)	TargetScan Human	Moderate (predicted)	SNRPB2	Systemic Lupus Erythematosus Signaling
	hsa-miR-10a	miR-10a-5p (and other miRNAs w/seed ACCCUGU)	TargetScan Human	High (predicted)	SNX18
	hsa-miR-10a	miR-10a-5p (and other miRNAs w/seed ACCCUGU)	TargetScan Human	Moderate (predicted)	SNX22
	hsa-miR-10a	miR-10a-5p (and other miRNAs w/seed ACCCUGU)	TargetScan Human	High (predicted)	SNX29
	hsa-miR-10a	miR-10a-5p (and other miRNAs w/seed ACCCUGU)	TargetScan Human	High (predicted)	SNX4
	hsa-miR-10a	miR-10a-5p (and other miRNAs w/seed ACCCUGU)	TargetScan Human	High (predicted)	SOBP
	hsa-miR-10a	miR-10a-5p (and other miRNAs w/seed ACCCUGU)	TargetScan Human	Moderate (predicted)	SON
	hsa-miR-10a	miR-10a-5p (and other miRNAs w/seed ACCCUGU)	TargetScan Human	High (predicted)	SOX1	Wnt/??-catenin Signaling
	hsa-miR-10a	miR-10a-5p (and other miRNAs w/seed ACCCUGU)	TargetScan Human	High (predicted)	SPAG9
	hsa-miR-10a	miR-10a-5p (and other miRNAs w/seed ACCCUGU)	TargetScan Human	Moderate (predicted)	SPATS2L
	hsa-miR-10a	miR-10a-5p (and other miRNAs w/seed ACCCUGU)	TargetScan Human	Moderate (predicted)	SPG20
	hsa-miR-10a	miR-10a-5p (and other miRNAs w/seed ACCCUGU)	TargetScan Human	Moderate (predicted)	SPIRE1
	hsa-miR-10a	miR-10a-5p (and other miRNAs w/seed ACCCUGU)	TargetScan Human	Moderate (predicted)	SPIRE2
	hsa-miR-10a	miR-10a-5p (and other miRNAs w/seed ACCCUGU)	TargetScan Human	Moderate (predicted)	SPPL2C
	hsa-miR-10a	miR-10a-5p (and other miRNAs w/seed ACCCUGU)	TargetScan Human	High (predicted)	SPTY2D1
	hsa-miR-10a	miR-10a-5p (and other miRNAs w/seed ACCCUGU)	TargetScan Human	Moderate (predicted)	SRGN	Tumoricidal Function of Hepatic Natural Killer Cells
	hsa-miR-10a	miR-10a-5p (and other miRNAs w/seed ACCCUGU)	TargetScan Human	High (predicted)	SRSF1
	hsa-miR-10a	miR-10a-5p (and other miRNAs w/seed ACCCUGU)	TargetScan Human	Moderate (predicted)	SS18L2
	hsa-miR-10a	miR-10a-5p (and other miRNAs w/seed ACCCUGU)	TargetScan Human	High (predicted)	SSPN
	hsa-miR-10a	miR-10a-5p (and other miRNAs w/seed ACCCUGU)	TargetScan Human	High (predicted)	SSX2IP	Epithelial Adherens Junction Signaling
	hsa-miR-10a	miR-10a-5p (and other miRNAs w/seed ACCCUGU)	TargetScan Human	High (predicted)	ST6GALNAC6
	hsa-miR-10a	miR-10a-5p (and other miRNAs w/seed ACCCUGU)	TargetScan Human	High (predicted)	ST8SIA1
	hsa-miR-10a	miR-10a-5p (and other miRNAs w/seed ACCCUGU)	TargetScan Human	Moderate (predicted)	STAC
	hsa-miR-10a	miR-10a-5p (and other miRNAs w/seed ACCCUGU)	TargetScan Human	High (predicted)	STARD13
	hsa-miR-10a	miR-10a-5p (and other miRNAs w/seed ACCCUGU)	TargetScan Human	Moderate (predicted)	STARD3
	hsa-miR-10a	miR-10a-5p (and other miRNAs w/seed ACCCUGU)	TargetScan Human	Moderate (predicted)	STAT2	Activation of IRF by Cytosolic Pattern Recognition Receptors,Dendritic Cell Maturation,FLT3 Signaling in Hematopoietic Progenitor Cells,Interferon Signaling,JAK/Stat Signaling,Role of JAK1, JAK2 and TYK2 in Interferon Signaling,Tec Kinase Signaling
	hsa-miR-10a	miR-10a-5p (and other miRNAs w/seed ACCCUGU)	TargetScan Human	Moderate (predicted)	STAT3	Acute Myeloid Leukemia Signaling,Acute Phase Response Signaling,cAMP-mediated signaling,CD40 Signaling,CNTF Signaling,Colorectal Cancer Metastasis Signaling,EGF Signaling,Ephrin Receptor Signaling,ErbB2-ErbB3 Signaling,ERK/MAPK Signaling,FGF Signaling,FLT3 Signaling in Hematopoietic Progenitor Cells,G-Protein Coupled Receptor Signaling,Glucocorticoid Receptor Signaling,GM-CSF Signaling,Growth Hor…
	hsa-miR-10a	miR-10a-5p (and other miRNAs w/seed ACCCUGU)	TargetScan Human	Moderate (predicted)	STK16
	hsa-miR-10a	miR-10a-5p (and other miRNAs w/seed ACCCUGU)	TargetScan Human	Moderate (predicted)	STK32B
	hsa-miR-10a	miR-10a-5p (and other miRNAs w/seed ACCCUGU)	TargetScan Human	High (predicted)	STRN
	hsa-miR-10a	miR-10a-5p (and other miRNAs w/seed ACCCUGU)	TargetScan Human	Moderate (predicted)	STX5
	hsa-miR-10a	miR-10a-5p (and other miRNAs w/seed ACCCUGU)	TargetScan Human	Moderate (predicted)	SUFU	Axonal Guidance Signaling,Basal Cell Carcinoma Signaling,Molecular Mechanisms of Cancer,Sonic Hedgehog Signaling
	hsa-miR-10a	miR-10a-5p (and other miRNAs w/seed ACCCUGU)	TargetScan Human	Moderate (predicted)	SUN2
	hsa-miR-10a	miR-10a-5p (and other miRNAs w/seed ACCCUGU)	TargetScan Human	High (predicted)	SUSD6
	hsa-miR-10a	miR-10a-5p (and other miRNAs w/seed ACCCUGU)	TargetScan Human	Moderate (predicted)	SVOP
	hsa-miR-10a	miR-10a-5p (and other miRNAs w/seed ACCCUGU)	TargetScan Human	Moderate (predicted)	SWT1
	hsa-miR-10a	miR-10a-5p (and other miRNAs w/seed ACCCUGU)	TargetScan Human	Moderate (predicted)	TAB1	Acute Phase Response Signaling,BMP signaling pathway,Cardiac Hypertrophy Signaling,Dendritic Cell Maturation,Glucocorticoid Receptor Signaling,IL-1 Signaling,IL-10 Signaling,IL-6 Signaling,iNOS Signaling,Molecular Mechanisms of Cancer,Mouse Embryonic Stem Cell Pluripotency,NF-??B Signaling,p38 MAPK Signaling,PPAR Signaling,SAPK/JNK Signaling,TGF-?? Signaling,Toll-like Receptor Signaling,Wnt/??-ca…
	hsa-miR-10a	miR-10a-5p (and other miRNAs w/seed ACCCUGU)	TargetScan Human	High (predicted)	TBC1D22B
	hsa-miR-10a	miR-10a-5p (and other miRNAs w/seed ACCCUGU)	TargetScan Human	Moderate (predicted)	TBCEL
	hsa-miR-10a	miR-10a-5p (and other miRNAs w/seed ACCCUGU)	TargetScan Human	High (predicted)	TBL1X
	hsa-miR-10a	miR-10a-5p (and other miRNAs w/seed ACCCUGU)	TargetScan Human	High (predicted)	TBX5	Factors Promoting Cardiogenesis in Vertebrates
	hsa-miR-10a	miR-10a-5p (and other miRNAs w/seed ACCCUGU)	TargetScan Human	High (predicted)	TENM2
	hsa-miR-10a	miR-10a-5p (and other miRNAs w/seed ACCCUGU)	TargetScan Human	High (predicted)	TET2
	hsa-miR-10a	miR-10a-5p (and other miRNAs w/seed ACCCUGU)	TargetScan Human	High (predicted)	TFAP2C
	hsa-miR-10a	miR-10a-5p (and other miRNAs w/seed ACCCUGU)	TargetScan Human	High (predicted)	TFRC	Clathrin-mediated Endocytosis Signaling,Virus Entry via Endocytic Pathways
	hsa-miR-10a	miR-10a-5p (and other miRNAs w/seed ACCCUGU)	TargetScan Human	High (predicted)	TGOLN2
	hsa-miR-10a	miR-10a-5p (and other miRNAs w/seed ACCCUGU)	TargetScan Human	High (predicted)	THEM4	Acyl-CoA Hydrolysis,PI3K/AKT Signaling,Stearate Biosynthesis I (Animals)
	hsa-miR-10a	miR-10a-5p (and other miRNAs w/seed ACCCUGU)	TargetScan Human	High (predicted)	TIAM1	Actin Cytoskeleton Signaling,Rac Signaling,Tight Junction Signaling
	hsa-miR-10a	miR-10a-5p (and other miRNAs w/seed ACCCUGU)	TargetScan Human	Moderate (predicted)	TLDC1
	hsa-miR-10a	miR-10a-5p (and other miRNAs w/seed ACCCUGU)	TargetScan Human	Moderate (predicted)	TMEM109
	hsa-miR-10a	miR-10a-5p (and other miRNAs w/seed ACCCUGU)	TargetScan Human	Moderate (predicted)	TMEM119
	hsa-miR-10a	miR-10a-5p (and other miRNAs w/seed ACCCUGU)	TargetScan Human	High (predicted)	TMEM132B
	hsa-miR-10a	miR-10a-5p (and other miRNAs w/seed ACCCUGU)	TargetScan Human	High (predicted)	TMEM167B
	hsa-miR-10a	miR-10a-5p (and other miRNAs w/seed ACCCUGU)	TargetScan Human	Moderate (predicted)	TMEM168
	hsa-miR-10a	miR-10a-5p (and other miRNAs w/seed ACCCUGU)	TargetScan Human	High (predicted)	TMEM170B
	hsa-miR-10a	miR-10a-5p (and other miRNAs w/seed ACCCUGU)	TargetScan Human	Moderate (predicted)	TMEM178B
	hsa-miR-10a	miR-10a-5p (and other miRNAs w/seed ACCCUGU)	TargetScan Human	Moderate (predicted)	TMEM180
	hsa-miR-10a	miR-10a-5p (and other miRNAs w/seed ACCCUGU)	TargetScan Human	High (predicted)	TMEM183A
	hsa-miR-10a	miR-10a-5p (and other miRNAs w/seed ACCCUGU)	TargetScan Human	High (predicted)	TMEM183B
	hsa-miR-10a	miR-10a-5p (and other miRNAs w/seed ACCCUGU)	TargetScan Human	Moderate (predicted)	TMEM19
	hsa-miR-10a	miR-10a-5p (and other miRNAs w/seed ACCCUGU)	TargetScan Human	High (predicted)	TMEM192
	hsa-miR-10a	miR-10a-5p (and other miRNAs w/seed ACCCUGU)	TargetScan Human	Moderate (predicted)	TMEM199
	hsa-miR-10a	miR-10a-5p (and other miRNAs w/seed ACCCUGU)	TargetScan Human	High (predicted)	TMEM260
	hsa-miR-10a	miR-10a-5p (and other miRNAs w/seed ACCCUGU)	TargetScan Human	Moderate (predicted)	TMEM27
	hsa-miR-10a	miR-10a-5p (and other miRNAs w/seed ACCCUGU)	TargetScan Human	Moderate (predicted)	TMEM62
	hsa-miR-10a	miR-10a-5p (and other miRNAs w/seed ACCCUGU)	TargetScan Human	High (predicted)	TMEM97
	hsa-miR-10a	miR-10a-5p (and other miRNAs w/seed ACCCUGU)	TargetScan Human	High (predicted)	TMOD1
	hsa-miR-10a	miR-10a-5p (and other miRNAs w/seed ACCCUGU)	TargetScan Human	Moderate (predicted)	TNFAIP2
	hsa-miR-10a	miR-10a-5p (and other miRNAs w/seed ACCCUGU)	TargetScan Human	Moderate (predicted)	TNFRSF11B	Acute Phase Response Signaling,Ceramide Signaling,Dendritic Cell Maturation,Granulocyte Adhesion and Diapedesis,Hepatic Cholestasis,Hepatic Fibrosis / Hepatic Stellate Cell Activation,HMGB1 Signaling,IL-6 Signaling,Induction of Apoptosis by HIV1,LPS/IL-1 Mediated Inhibition of RXR Function,LXR/RXR Activation,NF-??B Signaling,PPAR Signaling,Production of Nitric Oxide and Reactive Oxygen Species in…
	hsa-miR-10a	miR-10a-5p (and other miRNAs w/seed ACCCUGU)	TargetScan Human	Moderate (predicted)	TNFRSF9	4-1BB Signaling in T Lymphocytes
	hsa-miR-10a	miR-10a-5p (and other miRNAs w/seed ACCCUGU)	TargetScan Human	High (predicted)	TNFSF8
	hsa-miR-10a	miR-10a-5p (and other miRNAs w/seed ACCCUGU)	TargetScan Human	High (predicted)	TNRC6B
	hsa-miR-10a	miR-10a-5p (and other miRNAs w/seed ACCCUGU)	TargetScan Human	Moderate (predicted)	TP63	Calcium Signaling,p53 Signaling
	hsa-miR-10a	miR-10a-5p (and other miRNAs w/seed ACCCUGU)	TargetScan Human	Moderate (predicted)	TPCN2
	hsa-miR-10a	miR-10a-5p (and other miRNAs w/seed ACCCUGU)	TargetScan Human	High (predicted)	TPM4	Calcium Signaling
	hsa-miR-10a	miR-10a-5p (and other miRNAs w/seed ACCCUGU)	TargetScan Human	Moderate (predicted)	TPMT
	hsa-miR-10a	miR-10a-5p (and other miRNAs w/seed ACCCUGU)	TargetScan Human	Moderate (predicted)	TPP2
	hsa-miR-10a	miR-10a-5p (and other miRNAs w/seed ACCCUGU)	TargetScan Human	High (predicted)	TRA2B
	hsa-miR-10a	miR-10a-5p (and other miRNAs w/seed ACCCUGU)	TargetScan Human	Moderate (predicted)	TRAPPC2
	hsa-miR-10a	miR-10a-5p (and other miRNAs w/seed ACCCUGU)	TargetScan Human	High (predicted)	TRIM2
	hsa-miR-10a	miR-10a-5p (and other miRNAs w/seed ACCCUGU)	TargetScan Human	High (predicted)	TRIM36
	hsa-miR-10a	miR-10a-5p (and other miRNAs w/seed ACCCUGU)	TargetScan Human	Moderate (predicted)	TRIM56
	hsa-miR-10a	miR-10a-5p (and other miRNAs w/seed ACCCUGU)	TargetScan Human	High (predicted)	TRIM66
	hsa-miR-10a	miR-10a-5p (and other miRNAs w/seed ACCCUGU)	TargetScan Human	Moderate (predicted)	TRIQK
	hsa-miR-10a	miR-10a-5p (and other miRNAs w/seed ACCCUGU)	TargetScan Human	Moderate (predicted)	TRMT10A
	hsa-miR-10a	miR-10a-5p (and other miRNAs w/seed ACCCUGU)	TargetScan Human	High (predicted)	TRMT2B
	hsa-miR-10a	miR-10a-5p (and other miRNAs w/seed ACCCUGU)	TargetScan Human	Moderate (predicted)	TRNT1
	hsa-miR-10a	miR-10a-5p (and other miRNAs w/seed ACCCUGU)	TargetScan Human	Moderate (predicted)	TRPC4AP
	hsa-miR-10a	miR-10a-5p (and other miRNAs w/seed ACCCUGU)	TargetScan Human	Moderate (predicted)	TRPV3
	hsa-miR-10a	miR-10a-5p (and other miRNAs w/seed ACCCUGU)	TargetScan Human	Moderate (predicted)	TSEN34	tRNA Splicing
	hsa-miR-10a	miR-10a-5p (and other miRNAs w/seed ACCCUGU)	TargetScan Human	Moderate (predicted)	TSPAN33
	hsa-miR-10a	miR-10a-5p (and other miRNAs w/seed ACCCUGU)	TargetScan Human	Moderate (predicted)	TUB	G Protein Signaling Mediated by Tubby
	hsa-miR-10a	miR-10a-5p (and other miRNAs w/seed ACCCUGU)	TargetScan Human	Moderate (predicted)	TWSG1	Antiproliferative Role of TOB in T Cell Signaling
	hsa-miR-10a	miR-10a-5p (and other miRNAs w/seed ACCCUGU)	TargetScan Human	High (predicted)	TXLNB
	hsa-miR-10a	miR-10a-5p (and other miRNAs w/seed ACCCUGU)	TargetScan Human	Moderate (predicted)	UAP1	UDP-N-acetyl-D-galactosamine Biosynthesis II,UDP-N-acetyl-D-glucosamine Biosynthesis II
	hsa-miR-10a	miR-10a-5p (and other miRNAs w/seed ACCCUGU)	TargetScan Human	High (predicted)	UBE2I	Glucocorticoid Receptor Signaling,Hypoxia Signaling in the Cardiovascular System,Protein Ubiquitination Pathway
	hsa-miR-10a	miR-10a-5p (and other miRNAs w/seed ACCCUGU)	TargetScan Human	Moderate (predicted)	UBN2
	hsa-miR-10a	miR-10a-5p (and other miRNAs w/seed ACCCUGU)	TargetScan Human	Moderate (predicted)	UBOX5
	hsa-miR-10a	miR-10a-5p (and other miRNAs w/seed ACCCUGU)	TargetScan Human	High (predicted)	UBXN7
	hsa-miR-10a	miR-10a-5p (and other miRNAs w/seed ACCCUGU)	TargetScan Human	Moderate (predicted)	UNC45B
	hsa-miR-10a	miR-10a-5p (and other miRNAs w/seed ACCCUGU)	TargetScan Human	High (predicted)	UNC5D	Axonal Guidance Signaling,Netrin Signaling
	hsa-miR-10a	miR-10a-5p (and other miRNAs w/seed ACCCUGU)	TargetScan Human	Moderate (predicted)	URGCP
	hsa-miR-10a	miR-10a-5p (and other miRNAs w/seed ACCCUGU)	TargetScan Human	High (predicted)	USB1
	hsa-miR-10a	miR-10a-5p (and other miRNAs w/seed ACCCUGU)	miRecords	Experimentally Observed	USF2
	hsa-miR-10a	miR-10a-5p (and other miRNAs w/seed ACCCUGU)	TargetScan Human	High (predicted)	USP12	Protein Ubiquitination Pathway
	hsa-miR-10a	miR-10a-5p (and other miRNAs w/seed ACCCUGU)	TargetScan Human	High (predicted)	USP25	Protein Ubiquitination Pathway
	hsa-miR-10a	miR-10a-5p (and other miRNAs w/seed ACCCUGU)	TargetScan Human	Moderate (predicted)	USP34	Protein Ubiquitination Pathway
	hsa-miR-10a	miR-10a-5p (and other miRNAs w/seed ACCCUGU)	TargetScan Human	High (predicted)	USP46	Protein Ubiquitination Pathway
	hsa-miR-10a	miR-10a-5p (and other miRNAs w/seed ACCCUGU)	TargetScan Human	Moderate (predicted)	UTP14A
	hsa-miR-10a	miR-10a-5p (and other miRNAs w/seed ACCCUGU)	TargetScan Human	High (predicted)	UTP14C
	hsa-miR-10a	miR-10a-5p (and other miRNAs w/seed ACCCUGU)	TargetScan Human	High (predicted)	VASH1
	hsa-miR-10a	miR-10a-5p (and other miRNAs w/seed ACCCUGU)	TargetScan Human	Moderate (predicted)	VPS13B
	hsa-miR-10a	miR-10a-5p (and other miRNAs w/seed ACCCUGU)	TargetScan Human	Moderate (predicted)	VPS13D
	hsa-miR-10a	miR-10a-5p (and other miRNAs w/seed ACCCUGU)	TargetScan Human	High (predicted)	WAPAL
	hsa-miR-10a	miR-10a-5p (and other miRNAs w/seed ACCCUGU)	TargetScan Human	Moderate (predicted)	WBP11	3-phosphoinositide Biosynthesis,3-phosphoinositide Degradation,D-myo-inositol (1,4,5,6)-Tetrakisphosphate Biosynthesis,D-myo-inositol (3,4,5,6)-tetrakisphosphate Biosynthesis,D-myo-inositol-5-phosphate Metabolism,Superpathway of Inositol Phosphate Compounds
	hsa-miR-10a	miR-10a-5p (and other miRNAs w/seed ACCCUGU)	TargetScan Human	High (predicted)	WDR26
	hsa-miR-10a	miR-10a-5p (and other miRNAs w/seed ACCCUGU)	TargetScan Human	Moderate (predicted)	WDR5
	hsa-miR-10a	miR-10a-5p (and other miRNAs w/seed ACCCUGU)	TargetScan Human	Moderate (predicted)	WDR55
	hsa-miR-10a	miR-10a-5p (and other miRNAs w/seed ACCCUGU)	TargetScan Human	Moderate (predicted)	WDR78
	hsa-miR-10a	miR-10a-5p (and other miRNAs w/seed ACCCUGU)	TargetScan Human	Moderate (predicted)	WHAMM
	hsa-miR-10a	miR-10a-5p (and other miRNAs w/seed ACCCUGU)	TargetScan Human	High (predicted)	WNK3
	hsa-miR-10a	miR-10a-5p (and other miRNAs w/seed ACCCUGU)	TargetScan Human	High (predicted)	WWC2
	hsa-miR-10a	miR-10a-5p (and other miRNAs w/seed ACCCUGU)	TargetScan Human	Moderate (predicted)	XIAP	Amyotrophic Lateral Sclerosis Signaling,Apoptosis Signaling,BMP signaling pathway,Death Receptor Signaling,Induction of Apoptosis by HIV1,Molecular Mechanisms of Cancer,Mouse Embryonic Stem Cell Pluripotency,Protein Ubiquitination Pathway,RANK Signaling in Osteoclasts,Role of Osteoblasts, Osteoclasts and Chondrocytes in Rheumatoid Arthritis,TNFR1 Signaling,TNFR2 Signaling,TWEAK Signaling
	hsa-miR-10a	miR-10a-5p (and other miRNAs w/seed ACCCUGU)	TargetScan Human	Moderate (predicted)	XPNPEP3
	hsa-miR-10a	miR-10a-5p (and other miRNAs w/seed ACCCUGU)	TargetScan Human	High (predicted)	XRN1
	hsa-miR-10a	miR-10a-5p (and other miRNAs w/seed ACCCUGU)	TargetScan Human	High (predicted)	YAF2
	hsa-miR-10a	miR-10a-5p (and other miRNAs w/seed ACCCUGU)	TargetScan Human	Moderate (predicted)	ZBTB1
	hsa-miR-10a	miR-10a-5p (and other miRNAs w/seed ACCCUGU)	TargetScan Human	Moderate (predicted)	ZBTB3
	hsa-miR-10a	miR-10a-5p (and other miRNAs w/seed ACCCUGU)	TargetScan Human	High (predicted)	ZBTB43
	hsa-miR-10a	miR-10a-5p (and other miRNAs w/seed ACCCUGU)	TargetScan Human	Moderate (predicted)	ZBTB6
	hsa-miR-10a	miR-10a-5p (and other miRNAs w/seed ACCCUGU)	TargetScan Human	Moderate (predicted)	ZC3H7B
	hsa-miR-10a	miR-10a-5p (and other miRNAs w/seed ACCCUGU)	TargetScan Human	High (predicted)	ZC3HAV1	Death Receptor Signaling,Retinoic acid Mediated Apoptosis Signaling,UVA-Induced MAPK Signaling
	hsa-miR-10a	miR-10a-5p (and other miRNAs w/seed ACCCUGU)	TargetScan Human	Moderate (predicted)	ZC3HC1
	hsa-miR-10a	miR-10a-5p (and other miRNAs w/seed ACCCUGU)	TargetScan Human	High (predicted)	ZDHHC21
	hsa-miR-10a	miR-10a-5p (and other miRNAs w/seed ACCCUGU)	TargetScan Human	High (predicted)	ZFAND5
	hsa-miR-10a	miR-10a-5p (and other miRNAs w/seed ACCCUGU)	TargetScan Human	Moderate (predicted)	ZFAT
	hsa-miR-10a	miR-10a-5p (and other miRNAs w/seed ACCCUGU)	TargetScan Human	Moderate (predicted)	ZFYVE27
	hsa-miR-10a	miR-10a-5p (and other miRNAs w/seed ACCCUGU)	TargetScan Human	High (predicted)	ZMYND11
	hsa-miR-10a	miR-10a-5p (and other miRNAs w/seed ACCCUGU)	TargetScan Human	Moderate (predicted)	ZNF100
	hsa-miR-10a	miR-10a-5p (and other miRNAs w/seed ACCCUGU)	TargetScan Human	High (predicted)	ZNF154
	hsa-miR-10a	miR-10a-5p (and other miRNAs w/seed ACCCUGU)	TargetScan Human	High (predicted)	ZNF202
	hsa-miR-10a	miR-10a-5p (and other miRNAs w/seed ACCCUGU)	TargetScan Human	High (predicted)	ZNF215
	hsa-miR-10a	miR-10a-5p (and other miRNAs w/seed ACCCUGU)	TargetScan Human	Moderate (predicted)	ZNF254
	hsa-miR-10a	miR-10a-5p (and other miRNAs w/seed ACCCUGU)	TargetScan Human	High (predicted)	ZNF273
	hsa-miR-10a	miR-10a-5p (and other miRNAs w/seed ACCCUGU)	TargetScan Human	Moderate (predicted)	ZNF280C
	hsa-miR-10a	miR-10a-5p (and other miRNAs w/seed ACCCUGU)	TargetScan Human	High (predicted)	ZNF367
	hsa-miR-10a	miR-10a-5p (and other miRNAs w/seed ACCCUGU)	TargetScan Human	Moderate (predicted)	ZNF425
	hsa-miR-10a	miR-10a-5p (and other miRNAs w/seed ACCCUGU)	TargetScan Human	High (predicted)	ZNF43
	hsa-miR-10a	miR-10a-5p (and other miRNAs w/seed ACCCUGU)	TargetScan Human	Moderate (predicted)	ZNF491
	hsa-miR-10a	miR-10a-5p (and other miRNAs w/seed ACCCUGU)	TargetScan Human	Moderate (predicted)	ZNF492/ZNF98
	hsa-miR-10a	miR-10a-5p (and other miRNAs w/seed ACCCUGU)	TargetScan Human	High (predicted)	ZNF502
	hsa-miR-10a	miR-10a-5p (and other miRNAs w/seed ACCCUGU)	TargetScan Human	Moderate (predicted)	ZNF510
	hsa-miR-10a	miR-10a-5p (and other miRNAs w/seed ACCCUGU)	TargetScan Human	Moderate (predicted)	ZNF517
	hsa-miR-10a	miR-10a-5p (and other miRNAs w/seed ACCCUGU)	TargetScan Human	Moderate (predicted)	ZNF562
	hsa-miR-10a	miR-10a-5p (and other miRNAs w/seed ACCCUGU)	TargetScan Human	Moderate (predicted)	ZNF595
	hsa-miR-10a	miR-10a-5p (and other miRNAs w/seed ACCCUGU)	TargetScan Human	High (predicted)	ZNF608
	hsa-miR-10a	miR-10a-5p (and other miRNAs w/seed ACCCUGU)	TargetScan Human	Moderate (predicted)	ZNF660
	hsa-miR-10a	miR-10a-5p (and other miRNAs w/seed ACCCUGU)	TargetScan Human	Moderate (predicted)	ZNF664
	hsa-miR-10a	miR-10a-5p (and other miRNAs w/seed ACCCUGU)	TargetScan Human	Moderate (predicted)	ZNF689
	hsa-miR-10a	miR-10a-5p (and other miRNAs w/seed ACCCUGU)	TargetScan Human	Moderate (predicted)	ZNF69
	hsa-miR-10a	miR-10a-5p (and other miRNAs w/seed ACCCUGU)	TargetScan Human	Moderate (predicted)	ZNF780B
	hsa-miR-10a	miR-10a-5p (and other miRNAs w/seed ACCCUGU)	TargetScan Human	Moderate (predicted)	ZNF83
	hsa-miR-10a	miR-10a-5p (and other miRNAs w/seed ACCCUGU)	TargetScan Human	High (predicted)	ZNF850
	hsa-miR-10a	miR-10a-5p (and other miRNAs w/seed ACCCUGU)	TargetScan Human	Moderate (predicted)	ZNF90
	hsa-miR-10a	miR-10a-5p (and other miRNAs w/seed ACCCUGU)	TargetScan Human	Moderate (predicted)	ZSCAN1
	hsa-miR-10a	miR-10a-5p (and other miRNAs w/seed ACCCUGU)	TargetScan Human	Moderate (predicted)	ZSCAN22
	hsa-miR-1207-5p	miR-1207-5p (and other miRNAs w/seed GGCAGGG)	TargetScan Human	Moderate (predicted)	A4GALT
	hsa-miR-1207-5p	miR-1207-5p (and other miRNAs w/seed GGCAGGG)	TargetScan Human	High (predicted)	AAR2
	hsa-miR-1207-5p	miR-1207-5p (and other miRNAs w/seed GGCAGGG)	TargetScan Human	High (predicted)	AARD
	hsa-miR-1207-5p	miR-1207-5p (and other miRNAs w/seed GGCAGGG)	TargetScan Human	Moderate (predicted)	AASDHPPT	Acyl Carrier Protein Metabolism,Lysine Degradation II,Lysine Degradation V
	hsa-miR-1207-5p	miR-1207-5p (and other miRNAs w/seed GGCAGGG)	TargetScan Human	High (predicted)	AATK
	hsa-miR-1207-5p	miR-1207-5p (and other miRNAs w/seed GGCAGGG)	TargetScan Human	Moderate (predicted)	ABCA2
	hsa-miR-1207-5p	miR-1207-5p (and other miRNAs w/seed GGCAGGG)	TargetScan Human	High (predicted)	ABCB8
	hsa-miR-1207-5p	miR-1207-5p (and other miRNAs w/seed GGCAGGG)	TargetScan Human	Moderate (predicted)	ABCB9	LPS/IL-1 Mediated Inhibition of RXR Function,PXR/RXR Activation
	hsa-miR-1207-5p	miR-1207-5p (and other miRNAs w/seed GGCAGGG)	TargetScan Human	Moderate (predicted)	ABCC1	Hepatic Cholestasis,NRF2-mediated Oxidative Stress Response
	hsa-miR-1207-5p	miR-1207-5p (and other miRNAs w/seed GGCAGGG)	TargetScan Human	Moderate (predicted)	ABCC5
	hsa-miR-1207-5p	miR-1207-5p (and other miRNAs w/seed GGCAGGG)	TargetScan Human	High (predicted)	ABCC8	Type II Diabetes Mellitus Signaling
	hsa-miR-1207-5p	miR-1207-5p (and other miRNAs w/seed GGCAGGG)	TargetScan Human	Moderate (predicted)	ABCD1
	hsa-miR-1207-5p	miR-1207-5p (and other miRNAs w/seed GGCAGGG)	TargetScan Human	Moderate (predicted)	ABCF2
	hsa-miR-1207-5p	miR-1207-5p (and other miRNAs w/seed GGCAGGG)	TargetScan Human	High (predicted)	ABCG4	LXR/RXR Activation
	hsa-miR-1207-5p	miR-1207-5p (and other miRNAs w/seed GGCAGGG)	TargetScan Human	High (predicted)	ABHD4
	hsa-miR-1207-5p	miR-1207-5p (and other miRNAs w/seed GGCAGGG)	TargetScan Human	Moderate (predicted)	ABL1	ATM Signaling,Axonal Guidance Signaling,B Cell Receptor Signaling,Bladder Cancer Signaling,Caveolar-mediated Endocytosis Signaling,CDK5 Signaling,Cell Cycle: G1/S Checkpoint Regulation,Cell Cycle: G2/M DNA Damage Checkpoint Regulation,Chronic Myeloid Leukemia Signaling,Cyclins and Cell Cycle Regulation,DNA Double-Strand Break Repair by Homologous Recombination,Ephrin Receptor Signaling,G Protein …
	hsa-miR-1207-5p	miR-1207-5p (and other miRNAs w/seed GGCAGGG)	TargetScan Human	High (predicted)	ABL2	PDGF Signaling,RhoA Signaling
	hsa-miR-1207-5p	miR-1207-5p (and other miRNAs w/seed GGCAGGG)	TargetScan Human	Moderate (predicted)	ABLIM2	Axonal Guidance Signaling,Netrin Signaling
	hsa-miR-1207-5p	miR-1207-5p (and other miRNAs w/seed GGCAGGG)	TargetScan Human	Moderate (predicted)	ABT1
	hsa-miR-1207-5p	miR-1207-5p (and other miRNAs w/seed GGCAGGG)	TargetScan Human	High (predicted)	ACAA2	Fatty Acid ??-oxidation I
	hsa-miR-1207-5p	miR-1207-5p (and other miRNAs w/seed GGCAGGG)	TargetScan Human	Moderate (predicted)	ACACA	AMPK Signaling,Biotin-carboxyl Carrier Protein Assembly,LXR/RXR Activation,TR/RXR Activation
	hsa-miR-1207-5p	miR-1207-5p (and other miRNAs w/seed GGCAGGG)	TargetScan Human	Moderate (predicted)	ACAP3
	hsa-miR-1207-5p	miR-1207-5p (and other miRNAs w/seed GGCAGGG)	TargetScan Human	Moderate (predicted)	ACBD4
	hsa-miR-1207-5p	miR-1207-5p (and other miRNAs w/seed GGCAGGG)	TargetScan Human	Moderate (predicted)	ACBD5
	hsa-miR-1207-5p	miR-1207-5p (and other miRNAs w/seed GGCAGGG)	TargetScan Human	Moderate (predicted)	ACER1	Ceramide Degradation,Sphingosine and Sphingosine-1-phosphate Metabolism,Sphingosine-1-phosphate Signaling
	hsa-miR-1207-5p	miR-1207-5p (and other miRNAs w/seed GGCAGGG)	TargetScan Human	Moderate (predicted)	ACER2	Ceramide Degradation,Sphingosine and Sphingosine-1-phosphate Metabolism,Sphingosine-1-phosphate Signaling
	hsa-miR-1207-5p	miR-1207-5p (and other miRNAs w/seed GGCAGGG)	TargetScan Human	Moderate (predicted)	ACOT11
	hsa-miR-1207-5p	miR-1207-5p (and other miRNAs w/seed GGCAGGG)	TargetScan Human	Moderate (predicted)	ACOX1	LPS/IL-1 Mediated Inhibition of RXR Function,PPAR??/RXR?? Activation
	hsa-miR-1207-5p	miR-1207-5p (and other miRNAs w/seed GGCAGGG)	TargetScan Human	Moderate (predicted)	ACPP	Adenosine Nucleotides Degradation II,Guanosine Nucleotides Degradation III,NAD Phosphorylation and Dephosphorylation,NAD Salvage Pathway II,Purine Nucleotides Degradation II (Aerobic),Urate Biosynthesis/Inosine 5'-phosphate Degradation
	hsa-miR-1207-5p	miR-1207-5p (and other miRNAs w/seed GGCAGGG)	TargetScan Human	Moderate (predicted)	ACSF3	Phenylalanine Degradation IV (Mammalian, via Side Chain)
	hsa-miR-1207-5p	miR-1207-5p (and other miRNAs w/seed GGCAGGG)	TargetScan Human	Moderate (predicted)	ACTN1	Actin Cytoskeleton Signaling,Epithelial Adherens Junction Signaling,Germ Cell-Sertoli Cell Junction Signaling,ILK Signaling,Integrin Signaling,Leukocyte Extravasation Signaling,Paxillin Signaling,Regulation of Cellular Mechanics by Calpain Protease,Remodeling of Epithelial Adherens Junctions,Sertoli Cell-Sertoli Cell Junction Signaling,VEGF Signaling
	hsa-miR-1207-5p	miR-1207-5p (and other miRNAs w/seed GGCAGGG)	TargetScan Human	Moderate (predicted)	ACTR1A
	hsa-miR-1207-5p	miR-1207-5p (and other miRNAs w/seed GGCAGGG)	TargetScan Human	Moderate (predicted)	ACVR1C	Epithelial Adherens Junction Signaling,Factors Promoting Cardiogenesis in Vertebrates,PPAR??/RXR?? Activation,TGF-?? Signaling,Wnt/??-catenin Signaling
	hsa-miR-1207-5p	miR-1207-5p (and other miRNAs w/seed GGCAGGG)	TargetScan Human	High (predicted)	ACVRL1
	hsa-miR-1207-5p	miR-1207-5p (and other miRNAs w/seed GGCAGGG)	TargetScan Human	Moderate (predicted)	ADAM11	Axonal Guidance Signaling
	hsa-miR-1207-5p	miR-1207-5p (and other miRNAs w/seed GGCAGGG)	TargetScan Human	High (predicted)	ADAM12	Axonal Guidance Signaling,Inhibition of Matrix Metalloproteases
	hsa-miR-1207-5p	miR-1207-5p (and other miRNAs w/seed GGCAGGG)	TargetScan Human	High (predicted)	ADAM19	Axonal Guidance Signaling
	hsa-miR-1207-5p	miR-1207-5p (and other miRNAs w/seed GGCAGGG)	TargetScan Human	High (predicted)	ADAMTS10
	hsa-miR-1207-5p	miR-1207-5p (and other miRNAs w/seed GGCAGGG)	TargetScan Human	High (predicted)	ADAMTS14
	hsa-miR-1207-5p	miR-1207-5p (and other miRNAs w/seed GGCAGGG)	TargetScan Human	High (predicted)	ADAMTS16
	hsa-miR-1207-5p	miR-1207-5p (and other miRNAs w/seed GGCAGGG)	TargetScan Human	Moderate (predicted)	ADAMTS19
	hsa-miR-1207-5p	miR-1207-5p (and other miRNAs w/seed GGCAGGG)	TargetScan Human	Moderate (predicted)	ADAMTS4	Axonal Guidance Signaling,Role of Macrophages, Fibroblasts and Endothelial Cells in Rheumatoid Arthritis,Role of Osteoblasts, Osteoclasts and Chondrocytes in Rheumatoid Arthritis
	hsa-miR-1207-5p	miR-1207-5p (and other miRNAs w/seed GGCAGGG)	TargetScan Human	High (predicted)	ADAMTS9	Axonal Guidance Signaling
	hsa-miR-1207-5p	miR-1207-5p (and other miRNAs w/seed GGCAGGG)	TargetScan Human	High (predicted)	ADAMTSL4
	hsa-miR-1207-5p	miR-1207-5p (and other miRNAs w/seed GGCAGGG)	TargetScan Human	Moderate (predicted)	ADCY3	Breast Cancer Regulation by Stathmin1,cAMP-mediated signaling,Cardiac Hypertrophy Signaling,Cardiac ??-adrenergic Signaling,CDK5 Signaling,Cellular Effects of Sildenafil (Viagra),Colorectal Cancer Metastasis Signaling,Corticotropin Releasing Hormone Signaling,CREB Signaling in Neurons,CXCR4 Signaling,Dopamine Receptor Signaling,Dopamine-DARPP32 Feedback in cAMP Signaling,Endothelin-1 Signaling,eN…
	hsa-miR-1207-5p	miR-1207-5p (and other miRNAs w/seed GGCAGGG)	TargetScan Human	High (predicted)	ADD2	G??s Signaling,Protein Kinase A Signaling
	hsa-miR-1207-5p	miR-1207-5p (and other miRNAs w/seed GGCAGGG)	TargetScan Human	High (predicted)	ADGRA1
	hsa-miR-1207-5p	miR-1207-5p (and other miRNAs w/seed GGCAGGG)	TargetScan Human	High (predicted)	ADGRA2
	hsa-miR-1207-5p	miR-1207-5p (and other miRNAs w/seed GGCAGGG)	TargetScan Human	Moderate (predicted)	ADGRF1
	hsa-miR-1207-5p	miR-1207-5p (and other miRNAs w/seed GGCAGGG)	TargetScan Human	Moderate (predicted)	ADGRG1
	hsa-miR-1207-5p	miR-1207-5p (and other miRNAs w/seed GGCAGGG)	TargetScan Human	High (predicted)	ADGRG3
	hsa-miR-1207-5p	miR-1207-5p (and other miRNAs w/seed GGCAGGG)	TargetScan Human	High (predicted)	ADGRG5
	hsa-miR-1207-5p	miR-1207-5p (and other miRNAs w/seed GGCAGGG)	TargetScan Human	Moderate (predicted)	ADGRL1
	hsa-miR-1207-5p	miR-1207-5p (and other miRNAs w/seed GGCAGGG)	TargetScan Human	Moderate (predicted)	ADM2
	hsa-miR-1207-5p	miR-1207-5p (and other miRNAs w/seed GGCAGGG)	TargetScan Human	Moderate (predicted)	ADORA1	cAMP-mediated signaling,G-Protein Coupled Receptor Signaling,G??i Signaling
	hsa-miR-1207-5p	miR-1207-5p (and other miRNAs w/seed GGCAGGG)	TargetScan Human	Moderate (predicted)	ADRA2A	AMPK Signaling,cAMP-mediated signaling,Cardiac Hypertrophy Signaling,G-Protein Coupled Receptor Signaling,G??i Signaling,??-Adrenergic Signaling
	hsa-miR-1207-5p	miR-1207-5p (and other miRNAs w/seed GGCAGGG)	TargetScan Human	Moderate (predicted)	ADRA2B	AMPK Signaling,cAMP-mediated signaling,Cardiac Hypertrophy Signaling,G-Protein Coupled Receptor Signaling,G??i Signaling
	hsa-miR-1207-5p	miR-1207-5p (and other miRNAs w/seed GGCAGGG)	TargetScan Human	Moderate (predicted)	ADRA2C	AMPK Signaling,cAMP-mediated signaling,Cardiac Hypertrophy Signaling,G-Protein Coupled Receptor Signaling,G??i Signaling
	hsa-miR-1207-5p	miR-1207-5p (and other miRNAs w/seed GGCAGGG)	TargetScan Human	Moderate (predicted)	ADRBK2	Cardiac ??-adrenergic Signaling,Colorectal Cancer Metastasis Signaling
	hsa-miR-1207-5p	miR-1207-5p (and other miRNAs w/seed GGCAGGG)	TargetScan Human	Moderate (predicted)	ADRM1
	hsa-miR-1207-5p	miR-1207-5p (and other miRNAs w/seed GGCAGGG)	TargetScan Human	Moderate (predicted)	AFAP1L1
	hsa-miR-1207-5p	miR-1207-5p (and other miRNAs w/seed GGCAGGG)	TargetScan Human	Moderate (predicted)	AFF1
	hsa-miR-1207-5p	miR-1207-5p (and other miRNAs w/seed GGCAGGG)	TargetScan Human	Moderate (predicted)	AGAP2
	hsa-miR-1207-5p	miR-1207-5p (and other miRNAs w/seed GGCAGGG)	TargetScan Human	Moderate (predicted)	AGAP3
	hsa-miR-1207-5p	miR-1207-5p (and other miRNAs w/seed GGCAGGG)	TargetScan Human	Moderate (predicted)	AGFG2
	hsa-miR-1207-5p	miR-1207-5p (and other miRNAs w/seed GGCAGGG)	TargetScan Human	Moderate (predicted)	AGPAT1	CDP-diacylglycerol Biosynthesis I,Phosphatidylglycerol Biosynthesis II (Non-plastidic),Triacylglycerol Biosynthesis
	hsa-miR-1207-5p	miR-1207-5p (and other miRNAs w/seed GGCAGGG)	TargetScan Human	Moderate (predicted)	AGRN	Agrin Interactions at Neuromuscular Junction
	hsa-miR-1207-5p	miR-1207-5p (and other miRNAs w/seed GGCAGGG)	TargetScan Human	Moderate (predicted)	AIF1
	hsa-miR-1207-5p	miR-1207-5p (and other miRNAs w/seed GGCAGGG)	TargetScan Human	Moderate (predicted)	AIF1L
	hsa-miR-1207-5p	miR-1207-5p (and other miRNAs w/seed GGCAGGG)	TargetScan Human	Moderate (predicted)	AIFM2
	hsa-miR-1207-5p	miR-1207-5p (and other miRNAs w/seed GGCAGGG)	TargetScan Human	Moderate (predicted)	AIFM3
	hsa-miR-1207-5p	miR-1207-5p (and other miRNAs w/seed GGCAGGG)	TargetScan Human	Moderate (predicted)	AIP	Aryl Hydrocarbon Receptor Signaling,PPAR Signaling,PPAR??/RXR?? Activation,Xenobiotic Metabolism Signaling
	hsa-miR-1207-5p	miR-1207-5p (and other miRNAs w/seed GGCAGGG)	TargetScan Human	Moderate (predicted)	AIRE	Primary Immunodeficiency Signaling
	hsa-miR-1207-5p	miR-1207-5p (and other miRNAs w/seed GGCAGGG)	TargetScan Human	Moderate (predicted)	AKAP13	cAMP-mediated signaling,Cardiac ??-adrenergic Signaling,Protein Kinase A Signaling
	hsa-miR-1207-5p	miR-1207-5p (and other miRNAs w/seed GGCAGGG)	TargetScan Human	High (predicted)	AKAP5	Calcium Signaling,cAMP-mediated signaling,Cardiac ??-adrenergic Signaling,Protein Kinase A Signaling,Role of NFAT in Cardiac Hypertrophy,Role of NFAT in Regulation of the Immune Response
	hsa-miR-1207-5p	miR-1207-5p (and other miRNAs w/seed GGCAGGG)	TargetScan Human	High (predicted)	AKNA
	hsa-miR-1207-5p	miR-1207-5p (and other miRNAs w/seed GGCAGGG)	TargetScan Human	Moderate (predicted)	AKR1D1	Bile Acid Biosynthesis, Neutral Pathway
	hsa-miR-1207-5p	miR-1207-5p (and other miRNAs w/seed GGCAGGG)	TargetScan Human	Moderate (predicted)	AKR1E2
	hsa-miR-1207-5p	miR-1207-5p (and other miRNAs w/seed GGCAGGG)	TargetScan Human	Moderate (predicted)	AKT1S1	14-3-3-mediated Signaling,AMPK Signaling,mTOR Signaling
	hsa-miR-1207-5p	miR-1207-5p (and other miRNAs w/seed GGCAGGG)	TargetScan Human	Moderate (predicted)	ALDH1L1	Aryl Hydrocarbon Receptor Signaling,LPS/IL-1 Mediated Inhibition of RXR Function,Xenobiotic Metabolism Signaling
	hsa-miR-1207-5p	miR-1207-5p (and other miRNAs w/seed GGCAGGG)	TargetScan Human	Moderate (predicted)	ALDH3B1	Aryl Hydrocarbon Receptor Signaling,LPS/IL-1 Mediated Inhibition of RXR Function,Xenobiotic Metabolism Signaling
	hsa-miR-1207-5p	miR-1207-5p (and other miRNAs w/seed GGCAGGG)	TargetScan Human	Moderate (predicted)	ALDH3B2	Aryl Hydrocarbon Receptor Signaling,LPS/IL-1 Mediated Inhibition of RXR Function,Xenobiotic Metabolism Signaling
	hsa-miR-1207-5p	miR-1207-5p (and other miRNAs w/seed GGCAGGG)	TargetScan Human	Moderate (predicted)	ALDH4A1	4-hydroxyproline Degradation I,Arginine Degradation I (Arginase Pathway),Aryl Hydrocarbon Receptor Signaling,Dopamine Degradation,Ethanol Degradation II,Ethanol Degradation IV,Fatty Acid ??-oxidation,Histamine Degradation,LPS/IL-1 Mediated Inhibition of RXR Function,Noradrenaline and Adrenaline Degradation,Oxidative Ethanol Degradation III,Proline Degradation,Putrescine Degradation III,Serotonin …
	hsa-miR-1207-5p	miR-1207-5p (and other miRNAs w/seed GGCAGGG)	TargetScan Human	Moderate (predicted)	ALDH5A1	4-aminobutyrate Degradation I,Aryl Hydrocarbon Receptor Signaling,GABA Receptor Signaling,Glutamate Degradation III (via 4-aminobutyrate),LPS/IL-1 Mediated Inhibition of RXR Function,Xenobiotic Metabolism Signaling
	hsa-miR-1207-5p	miR-1207-5p (and other miRNAs w/seed GGCAGGG)	TargetScan Human	Moderate (predicted)	ALKBH4
	hsa-miR-1207-5p	miR-1207-5p (and other miRNAs w/seed GGCAGGG)	TargetScan Human	High (predicted)	ALKBH5
	hsa-miR-1207-5p	miR-1207-5p (and other miRNAs w/seed GGCAGGG)	TargetScan Human	High (predicted)	ALPI
	hsa-miR-1207-5p	miR-1207-5p (and other miRNAs w/seed GGCAGGG)	TargetScan Human	Moderate (predicted)	ALPK3
	hsa-miR-1207-5p	miR-1207-5p (and other miRNAs w/seed GGCAGGG)	TargetScan Human	Moderate (predicted)	ALPP
	hsa-miR-1207-5p	miR-1207-5p (and other miRNAs w/seed GGCAGGG)	TargetScan Human	Moderate (predicted)	ALPPL2
	hsa-miR-1207-5p	miR-1207-5p (and other miRNAs w/seed GGCAGGG)	TargetScan Human	High (predicted)	ALS2CL
	hsa-miR-1207-5p	miR-1207-5p (and other miRNAs w/seed GGCAGGG)	TargetScan Human	Moderate (predicted)	ALX4
	hsa-miR-1207-5p	miR-1207-5p (and other miRNAs w/seed GGCAGGG)	TargetScan Human	Moderate (predicted)	AMER1
	hsa-miR-1207-5p	miR-1207-5p (and other miRNAs w/seed GGCAGGG)	TargetScan Human	High (predicted)	AMIGO1
	hsa-miR-1207-5p	miR-1207-5p (and other miRNAs w/seed GGCAGGG)	TargetScan Human	Moderate (predicted)	AMMECR1
	hsa-miR-1207-5p	miR-1207-5p (and other miRNAs w/seed GGCAGGG)	TargetScan Human	High (predicted)	AMOT	HIPPO signaling
	hsa-miR-1207-5p	miR-1207-5p (and other miRNAs w/seed GGCAGGG)	TargetScan Human	Moderate (predicted)	AMOTL2
	hsa-miR-1207-5p	miR-1207-5p (and other miRNAs w/seed GGCAGGG)	TargetScan Human	Moderate (predicted)	ANAPC15
	hsa-miR-1207-5p	miR-1207-5p (and other miRNAs w/seed GGCAGGG)	TargetScan Human	Moderate (predicted)	ANGEL1
	hsa-miR-1207-5p	miR-1207-5p (and other miRNAs w/seed GGCAGGG)	TargetScan Human	Moderate (predicted)	ANGEL2
	hsa-miR-1207-5p	miR-1207-5p (and other miRNAs w/seed GGCAGGG)	TargetScan Human	Moderate (predicted)	ANGPT4	Angiopoietin Signaling
	hsa-miR-1207-5p	miR-1207-5p (and other miRNAs w/seed GGCAGGG)	TargetScan Human	Moderate (predicted)	ANK3
	hsa-miR-1207-5p	miR-1207-5p (and other miRNAs w/seed GGCAGGG)	TargetScan Human	Moderate (predicted)	ANKH
	hsa-miR-1207-5p	miR-1207-5p (and other miRNAs w/seed GGCAGGG)	TargetScan Human	Moderate (predicted)	ANKLE1
	hsa-miR-1207-5p	miR-1207-5p (and other miRNAs w/seed GGCAGGG)	TargetScan Human	Moderate (predicted)	ANKRD13D
	hsa-miR-1207-5p	miR-1207-5p (and other miRNAs w/seed GGCAGGG)	TargetScan Human	Moderate (predicted)	ANKRD24
	hsa-miR-1207-5p	miR-1207-5p (and other miRNAs w/seed GGCAGGG)	TargetScan Human	Moderate (predicted)	ANKRD39
	hsa-miR-1207-5p	miR-1207-5p (and other miRNAs w/seed GGCAGGG)	TargetScan Human	Moderate (predicted)	ANKRD45
	hsa-miR-1207-5p	miR-1207-5p (and other miRNAs w/seed GGCAGGG)	TargetScan Human	Moderate (predicted)	ANKRD52
	hsa-miR-1207-5p	miR-1207-5p (and other miRNAs w/seed GGCAGGG)	TargetScan Human	Moderate (predicted)	ANKRD54
	hsa-miR-1207-5p	miR-1207-5p (and other miRNAs w/seed GGCAGGG)	TargetScan Human	Moderate (predicted)	ANKRD65
	hsa-miR-1207-5p	miR-1207-5p (and other miRNAs w/seed GGCAGGG)	TargetScan Human	Moderate (predicted)	ANKRD66
	hsa-miR-1207-5p	miR-1207-5p (and other miRNAs w/seed GGCAGGG)	TargetScan Human	High (predicted)	ANKS1A
	hsa-miR-1207-5p	miR-1207-5p (and other miRNAs w/seed GGCAGGG)	TargetScan Human	High (predicted)	AP1B1	Clathrin-mediated Endocytosis Signaling,CTLA4 Signaling in Cytotoxic T Lymphocytes,GABA Receptor Signaling,Lipid Antigen Presentation by CD1,Virus Entry via Endocytic Pathways
	hsa-miR-1207-5p	miR-1207-5p (and other miRNAs w/seed GGCAGGG)	TargetScan Human	Moderate (predicted)	AP1M1	CTLA4 Signaling in Cytotoxic T Lymphocytes
	hsa-miR-1207-5p	miR-1207-5p (and other miRNAs w/seed GGCAGGG)	TargetScan Human	Moderate (predicted)	AP1S1	CTLA4 Signaling in Cytotoxic T Lymphocytes
	hsa-miR-1207-5p	miR-1207-5p (and other miRNAs w/seed GGCAGGG)	TargetScan Human	High (predicted)	AP3S2
	hsa-miR-1207-5p	miR-1207-5p (and other miRNAs w/seed GGCAGGG)	TargetScan Human	Moderate (predicted)	AP5B1
	hsa-miR-1207-5p	miR-1207-5p (and other miRNAs w/seed GGCAGGG)	TargetScan Human	Moderate (predicted)	AP5M1
	hsa-miR-1207-5p	miR-1207-5p (and other miRNAs w/seed GGCAGGG)	TargetScan Human	Moderate (predicted)	AP5S1
	hsa-miR-1207-5p	miR-1207-5p (and other miRNAs w/seed GGCAGGG)	TargetScan Human	Moderate (predicted)	APBA1
	hsa-miR-1207-5p	miR-1207-5p (and other miRNAs w/seed GGCAGGG)	TargetScan Human	Moderate (predicted)	APBB1	Reelin Signaling in Neurons
	hsa-miR-1207-5p	miR-1207-5p (and other miRNAs w/seed GGCAGGG)	TargetScan Human	Moderate (predicted)	APC	Actin Cytoskeleton Signaling,Basal Cell Carcinoma Signaling,Cdc42 Signaling,Colorectal Cancer Metastasis Signaling,Epithelial Adherens Junction Signaling,Factors Promoting Cardiogenesis in Vertebrates,Glioblastoma Multiforme Signaling,Human Embryonic Stem Cell Pluripotency,Molecular Mechanisms of Cancer,Mouse Embryonic Stem Cell Pluripotency,Ovarian Cancer Signaling,Polyamine Regulation in Colon …
	hsa-miR-1207-5p	miR-1207-5p (and other miRNAs w/seed GGCAGGG)	TargetScan Human	High (predicted)	APC2	Actin Cytoskeleton Signaling,Basal Cell Carcinoma Signaling,Cdc42 Signaling,Endometrial Cancer Signaling,Role of Macrophages, Fibroblasts and Endothelial Cells in Rheumatoid Arthritis,Role of Osteoblasts, Osteoclasts and Chondrocytes in Rheumatoid Arthritis,Role of Wnt/GSK-3?? Signaling in the Pathogenesis of Influenza,Wnt/??-catenin Signaling
	hsa-miR-1207-5p	miR-1207-5p (and other miRNAs w/seed GGCAGGG)	TargetScan Human	Moderate (predicted)	APLF
	hsa-miR-1207-5p	miR-1207-5p (and other miRNAs w/seed GGCAGGG)	TargetScan Human	Moderate (predicted)	APLN
	hsa-miR-1207-5p	miR-1207-5p (and other miRNAs w/seed GGCAGGG)	TargetScan Human	Moderate (predicted)	APLNR	cAMP-mediated signaling,G-Protein Coupled Receptor Signaling,G??i Signaling
	hsa-miR-1207-5p	miR-1207-5p (and other miRNAs w/seed GGCAGGG)	TargetScan Human	Moderate (predicted)	APMAP
	hsa-miR-1207-5p	miR-1207-5p (and other miRNAs w/seed GGCAGGG)	TargetScan Human	Moderate (predicted)	APOA4	Atherosclerosis Signaling,Clathrin-mediated Endocytosis Signaling,FXR/RXR Activation,IL-12 Signaling and Production in Macrophages,LXR/RXR Activation,Production of Nitric Oxide and Reactive Oxygen Species in Macrophages
	hsa-miR-1207-5p	miR-1207-5p (and other miRNAs w/seed GGCAGGG)	TargetScan Human	High (predicted)	APOBEC3D
	hsa-miR-1207-5p	miR-1207-5p (and other miRNAs w/seed GGCAGGG)	TargetScan Human	High (predicted)	APOBEC3F	Salvage Pathways of Pyrimidine Ribonucleotides
	hsa-miR-1207-5p	miR-1207-5p (and other miRNAs w/seed GGCAGGG)	TargetScan Human	Moderate (predicted)	APOL6
	hsa-miR-1207-5p	miR-1207-5p (and other miRNAs w/seed GGCAGGG)	TargetScan Human	Moderate (predicted)	APOLD1
	hsa-miR-1207-5p	miR-1207-5p (and other miRNAs w/seed GGCAGGG)	TargetScan Human	Moderate (predicted)	AQP2	eNOS Signaling
	hsa-miR-1207-5p	miR-1207-5p (and other miRNAs w/seed GGCAGGG)	TargetScan Human	High (predicted)	ARC
	hsa-miR-1207-5p	miR-1207-5p (and other miRNAs w/seed GGCAGGG)	TargetScan Human	Moderate (predicted)	AREL1
	hsa-miR-1207-5p	miR-1207-5p (and other miRNAs w/seed GGCAGGG)	TargetScan Human	High (predicted)	ARF3	Integrin Signaling
	hsa-miR-1207-5p	miR-1207-5p (and other miRNAs w/seed GGCAGGG)	TargetScan Human	Moderate (predicted)	ARFGAP1
	hsa-miR-1207-5p	miR-1207-5p (and other miRNAs w/seed GGCAGGG)	TargetScan Human	Moderate (predicted)	ARFGAP2
	hsa-miR-1207-5p	miR-1207-5p (and other miRNAs w/seed GGCAGGG)	TargetScan Human	Moderate (predicted)	ARFGAP3
	hsa-miR-1207-5p	miR-1207-5p (and other miRNAs w/seed GGCAGGG)	TargetScan Human	Moderate (predicted)	ARFRP1
	hsa-miR-1207-5p	miR-1207-5p (and other miRNAs w/seed GGCAGGG)	TargetScan Human	Moderate (predicted)	ARHGAP1	Leukocyte Extravasation Signaling,RhoA Signaling,RhoGDI Signaling,Semaphorin Signaling in Neurons
	hsa-miR-1207-5p	miR-1207-5p (and other miRNAs w/seed GGCAGGG)	TargetScan Human	High (predicted)	ARHGDIB	Death Receptor Signaling,RhoGDI Signaling
	hsa-miR-1207-5p	miR-1207-5p (and other miRNAs w/seed GGCAGGG)	TargetScan Human	High (predicted)	ARHGEF10	Breast Cancer Regulation by Stathmin1,Molecular Mechanisms of Cancer,Phospholipase C Signaling,Reelin Signaling in Neurons,RhoGDI Signaling,Signaling by Rho Family GTPases,Thrombin Signaling
	hsa-miR-1207-5p	miR-1207-5p (and other miRNAs w/seed GGCAGGG)	TargetScan Human	Moderate (predicted)	ARHGEF26
	hsa-miR-1207-5p	miR-1207-5p (and other miRNAs w/seed GGCAGGG)	TargetScan Human	Moderate (predicted)	ARHGEF28
	hsa-miR-1207-5p	miR-1207-5p (and other miRNAs w/seed GGCAGGG)	TargetScan Human	Moderate (predicted)	ARHGEF4	Actin Cytoskeleton Signaling,Breast Cancer Regulation by Stathmin1,Molecular Mechanisms of Cancer,Phospholipase C Signaling,Reelin Signaling in Neurons,RhoGDI Signaling,Signaling by Rho Family GTPases,Thrombin Signaling
	hsa-miR-1207-5p	miR-1207-5p (and other miRNAs w/seed GGCAGGG)	TargetScan Human	High (predicted)	ARHGEF40
	hsa-miR-1207-5p	miR-1207-5p (and other miRNAs w/seed GGCAGGG)	TargetScan Human	Moderate (predicted)	ARID3B
	hsa-miR-1207-5p	miR-1207-5p (and other miRNAs w/seed GGCAGGG)	TargetScan Human	Moderate (predicted)	ARL10
	hsa-miR-1207-5p	miR-1207-5p (and other miRNAs w/seed GGCAGGG)	TargetScan Human	High (predicted)	ARL11
	hsa-miR-1207-5p	miR-1207-5p (and other miRNAs w/seed GGCAGGG)	TargetScan Human	Moderate (predicted)	ARL3
	hsa-miR-1207-5p	miR-1207-5p (and other miRNAs w/seed GGCAGGG)	TargetScan Human	Moderate (predicted)	ARNT2
	hsa-miR-1207-5p	miR-1207-5p (and other miRNAs w/seed GGCAGGG)	TargetScan Human	High (predicted)	ARPIN/C15orf38-AP3S2
	hsa-miR-1207-5p	miR-1207-5p (and other miRNAs w/seed GGCAGGG)	TargetScan Human	High (predicted)	ARRB1	Clathrin-mediated Endocytosis Signaling,Colorectal Cancer Metastasis Signaling,Ovarian Cancer Signaling,Role of Tissue Factor in Cancer
	hsa-miR-1207-5p	miR-1207-5p (and other miRNAs w/seed GGCAGGG)	TargetScan Human	Moderate (predicted)	ARRDC4
	hsa-miR-1207-5p	miR-1207-5p (and other miRNAs w/seed GGCAGGG)	TargetScan Human	Moderate (predicted)	ARSA
	hsa-miR-1207-5p	miR-1207-5p (and other miRNAs w/seed GGCAGGG)	TargetScan Human	Moderate (predicted)	ARSB	Chondroitin Sulfate Degradation (Metazoa)
	hsa-miR-1207-5p	miR-1207-5p (and other miRNAs w/seed GGCAGGG)	TargetScan Human	High (predicted)	ARSD
	hsa-miR-1207-5p	miR-1207-5p (and other miRNAs w/seed GGCAGGG)	TargetScan Human	Moderate (predicted)	ARSK
	hsa-miR-1207-5p	miR-1207-5p (and other miRNAs w/seed GGCAGGG)	TargetScan Human	High (predicted)	ASAP3
	hsa-miR-1207-5p	miR-1207-5p (and other miRNAs w/seed GGCAGGG)	TargetScan Human	High (predicted)	ASB6
	hsa-miR-1207-5p	miR-1207-5p (and other miRNAs w/seed GGCAGGG)	TargetScan Human	Moderate (predicted)	ASCL4
	hsa-miR-1207-5p	miR-1207-5p (and other miRNAs w/seed GGCAGGG)	TargetScan Human	High (predicted)	ASH2L	Role of Oct4 in Mammalian Embryonic Stem Cell Pluripotency
	hsa-miR-1207-5p	miR-1207-5p (and other miRNAs w/seed GGCAGGG)	TargetScan Human	High (predicted)	ASTN2
	hsa-miR-1207-5p	miR-1207-5p (and other miRNAs w/seed GGCAGGG)	TargetScan Human	High (predicted)	ASXL1
	hsa-miR-1207-5p	miR-1207-5p (and other miRNAs w/seed GGCAGGG)	TargetScan Human	Moderate (predicted)	ASXL2
	hsa-miR-1207-5p	miR-1207-5p (and other miRNAs w/seed GGCAGGG)	TargetScan Human	High (predicted)	ATAD3A
	hsa-miR-1207-5p	miR-1207-5p (and other miRNAs w/seed GGCAGGG)	TargetScan Human	Moderate (predicted)	ATAD3B
	hsa-miR-1207-5p	miR-1207-5p (and other miRNAs w/seed GGCAGGG)	TargetScan Human	High (predicted)	ATAD3C
	hsa-miR-1207-5p	miR-1207-5p (and other miRNAs w/seed GGCAGGG)	TargetScan Human	High (predicted)	ATF6	Cardiac Hypertrophy Signaling,Endoplasmic Reticulum Stress Pathway,PI3K Signaling in B Lymphocytes,Unfolded protein response
	hsa-miR-1207-5p	miR-1207-5p (and other miRNAs w/seed GGCAGGG)	TargetScan Human	High (predicted)	ATF7	PI3K Signaling in B Lymphocytes
	hsa-miR-1207-5p	miR-1207-5p (and other miRNAs w/seed GGCAGGG)	TargetScan Human	High (predicted)	ATG13	autophagy,mTOR Signaling
	hsa-miR-1207-5p	miR-1207-5p (and other miRNAs w/seed GGCAGGG)	TargetScan Human	Moderate (predicted)	ATG16L1	autophagy
	hsa-miR-1207-5p	miR-1207-5p (and other miRNAs w/seed GGCAGGG)	TargetScan Human	Moderate (predicted)	ATG7	Adipogenesis pathway,autophagy
	hsa-miR-1207-5p	miR-1207-5p (and other miRNAs w/seed GGCAGGG)	TargetScan Human	High (predicted)	ATG9A	autophagy
	hsa-miR-1207-5p	miR-1207-5p (and other miRNAs w/seed GGCAGGG)	TargetScan Human	Moderate (predicted)	ATHL1
	hsa-miR-1207-5p	miR-1207-5p (and other miRNAs w/seed GGCAGGG)	TargetScan Human	Moderate (predicted)	ATM	14-3-3-mediated Signaling,3-phosphoinositide Biosynthesis,Actin Cytoskeleton Signaling,Acute Myeloid Leukemia Signaling,Aldosterone Signaling in Epithelial Cells,AMPK Signaling,Amyotrophic Lateral Sclerosis Signaling,Angiopoietin Signaling,Antiproliferative Role of Somatostatin Receptor 2,Aryl Hydrocarbon Receptor Signaling,ATM Signaling,Axonal Guidance Signaling,B Cell Receptor Signaling,Breast …
	hsa-miR-1207-5p	miR-1207-5p (and other miRNAs w/seed GGCAGGG)	TargetScan Human	Moderate (predicted)	ATN1
	hsa-miR-1207-5p	miR-1207-5p (and other miRNAs w/seed GGCAGGG)	TargetScan Human	High (predicted)	ATOH8
	hsa-miR-1207-5p	miR-1207-5p (and other miRNAs w/seed GGCAGGG)	TargetScan Human	Moderate (predicted)	ATP10B
	hsa-miR-1207-5p	miR-1207-5p (and other miRNAs w/seed GGCAGGG)	TargetScan Human	High (predicted)	ATP11A
	hsa-miR-1207-5p	miR-1207-5p (and other miRNAs w/seed GGCAGGG)	TargetScan Human	Moderate (predicted)	ATP1A2
	hsa-miR-1207-5p	miR-1207-5p (and other miRNAs w/seed GGCAGGG)	TargetScan Human	Moderate (predicted)	ATP1B2
	hsa-miR-1207-5p	miR-1207-5p (and other miRNAs w/seed GGCAGGG)	TargetScan Human	Moderate (predicted)	ATP2B3	Calcium Signaling,Calcium Transport I
	hsa-miR-1207-5p	miR-1207-5p (and other miRNAs w/seed GGCAGGG)	TargetScan Human	High (predicted)	ATP4B
	hsa-miR-1207-5p	miR-1207-5p (and other miRNAs w/seed GGCAGGG)	TargetScan Human	Moderate (predicted)	ATP5D	Mitochondrial Dysfunction,Oxidative Phosphorylation
	hsa-miR-1207-5p	miR-1207-5p (and other miRNAs w/seed GGCAGGG)	TargetScan Human	Moderate (predicted)	ATP5J2-PTCD1
	hsa-miR-1207-5p	miR-1207-5p (and other miRNAs w/seed GGCAGGG)	TargetScan Human	High (predicted)	ATP6V0A1	phagosome maturation
	hsa-miR-1207-5p	miR-1207-5p (and other miRNAs w/seed GGCAGGG)	TargetScan Human	Moderate (predicted)	ATP6V0D1	phagosome maturation
	hsa-miR-1207-5p	miR-1207-5p (and other miRNAs w/seed GGCAGGG)	TargetScan Human	Moderate (predicted)	ATP6V0E2	phagosome maturation
	hsa-miR-1207-5p	miR-1207-5p (and other miRNAs w/seed GGCAGGG)	TargetScan Human	High (predicted)	ATP7A
	hsa-miR-1207-5p	miR-1207-5p (and other miRNAs w/seed GGCAGGG)	TargetScan Human	High (predicted)	ATP7B
	hsa-miR-1207-5p	miR-1207-5p (and other miRNAs w/seed GGCAGGG)	TargetScan Human	High (predicted)	ATP9B
	hsa-miR-1207-5p	miR-1207-5p (and other miRNAs w/seed GGCAGGG)	TargetScan Human	High (predicted)	ATRN
	hsa-miR-1207-5p	miR-1207-5p (and other miRNAs w/seed GGCAGGG)	TargetScan Human	Moderate (predicted)	ATXN2L
	hsa-miR-1207-5p	miR-1207-5p (and other miRNAs w/seed GGCAGGG)	TargetScan Human	High (predicted)	ATXN7L1
	hsa-miR-1207-5p	miR-1207-5p (and other miRNAs w/seed GGCAGGG)	TargetScan Human	High (predicted)	ATXN7L3
	hsa-miR-1207-5p	miR-1207-5p (and other miRNAs w/seed GGCAGGG)	TargetScan Human	Moderate (predicted)	AZIN2	Putrescine Biosynthesis III
	hsa-miR-1207-5p	miR-1207-5p (and other miRNAs w/seed GGCAGGG)	TargetScan Human	High (predicted)	B3GALT6	Chondroitin Sulfate Biosynthesis,Dermatan Sulfate Biosynthesis,Glycoaminoglycan-protein Linkage Region Biosynthesis,Heparan Sulfate Biosynthesis
	hsa-miR-1207-5p	miR-1207-5p (and other miRNAs w/seed GGCAGGG)	TargetScan Human	Moderate (predicted)	B3GNT6
	hsa-miR-1207-5p	miR-1207-5p (and other miRNAs w/seed GGCAGGG)	TargetScan Human	Moderate (predicted)	B3GNT7
	hsa-miR-1207-5p	miR-1207-5p (and other miRNAs w/seed GGCAGGG)	TargetScan Human	High (predicted)	B4GALNT1
	hsa-miR-1207-5p	miR-1207-5p (and other miRNAs w/seed GGCAGGG)	TargetScan Human	Moderate (predicted)	B4GALNT2
	hsa-miR-1207-5p	miR-1207-5p (and other miRNAs w/seed GGCAGGG)	TargetScan Human	Moderate (predicted)	B4GALT3
	hsa-miR-1207-5p	miR-1207-5p (and other miRNAs w/seed GGCAGGG)	TargetScan Human	Moderate (predicted)	BAHD1
	hsa-miR-1207-5p	miR-1207-5p (and other miRNAs w/seed GGCAGGG)	TargetScan Human	Moderate (predicted)	BAIAP3
	hsa-miR-1207-5p	miR-1207-5p (and other miRNAs w/seed GGCAGGG)	TargetScan Human	Moderate (predicted)	BAK1	Apoptosis Signaling,Induction of Apoptosis by HIV1,Interferon Signaling,Molecular Mechanisms of Cancer
	hsa-miR-1207-5p	miR-1207-5p (and other miRNAs w/seed GGCAGGG)	TargetScan Human	Moderate (predicted)	BAP1	Protein Ubiquitination Pathway
	hsa-miR-1207-5p	miR-1207-5p (and other miRNAs w/seed GGCAGGG)	TargetScan Human	Moderate (predicted)	BARHL2
	hsa-miR-1207-5p	miR-1207-5p (and other miRNAs w/seed GGCAGGG)	TargetScan Human	Moderate (predicted)	BAZ1B
	hsa-miR-1207-5p	miR-1207-5p (and other miRNAs w/seed GGCAGGG)	TargetScan Human	Moderate (predicted)	BAZ2A
	hsa-miR-1207-5p	miR-1207-5p (and other miRNAs w/seed GGCAGGG)	TargetScan Human	Moderate (predicted)	BBC3	Induction of Apoptosis by HIV1,Molecular Mechanisms of Cancer,p53 Signaling
	hsa-miR-1207-5p	miR-1207-5p (and other miRNAs w/seed GGCAGGG)	TargetScan Human	Moderate (predicted)	BBS5
	hsa-miR-1207-5p	miR-1207-5p (and other miRNAs w/seed GGCAGGG)	TargetScan Human	Moderate (predicted)	BCAM
	hsa-miR-1207-5p	miR-1207-5p (and other miRNAs w/seed GGCAGGG)	TargetScan Human	High (predicted)	BCAN
	hsa-miR-1207-5p	miR-1207-5p (and other miRNAs w/seed GGCAGGG)	TargetScan Human	Moderate (predicted)	BCAS4
	hsa-miR-1207-5p	miR-1207-5p (and other miRNAs w/seed GGCAGGG)	TargetScan Human	High (predicted)	BCDIN3D
	hsa-miR-1207-5p	miR-1207-5p (and other miRNAs w/seed GGCAGGG)	TargetScan Human	Moderate (predicted)	BCKDK
	hsa-miR-1207-5p	miR-1207-5p (and other miRNAs w/seed GGCAGGG)	TargetScan Human	Moderate (predicted)	BCL2L12
	hsa-miR-1207-5p	miR-1207-5p (and other miRNAs w/seed GGCAGGG)	TargetScan Human	Moderate (predicted)	BCL2L2
	hsa-miR-1207-5p	miR-1207-5p (and other miRNAs w/seed GGCAGGG)	TargetScan Human	Moderate (predicted)	BCL2L2-PABPN1
	hsa-miR-1207-5p	miR-1207-5p (and other miRNAs w/seed GGCAGGG)	TargetScan Human	High (predicted)	BCL7B
	hsa-miR-1207-5p	miR-1207-5p (and other miRNAs w/seed GGCAGGG)	TargetScan Human	Moderate (predicted)	BCL9	Regulation of the Epithelial-Mesenchymal Transition Pathway,Wnt/??-catenin Signaling
	hsa-miR-1207-5p	miR-1207-5p (and other miRNAs w/seed GGCAGGG)	TargetScan Human	Moderate (predicted)	BCR
	hsa-miR-1207-5p	miR-1207-5p (and other miRNAs w/seed GGCAGGG)	TargetScan Human	High (predicted)	BDKRB2	Coagulation System,eNOS Signaling,Nitric Oxide Signaling in the Cardiovascular System,Systemic Lupus Erythematosus Signaling
	hsa-miR-1207-5p	miR-1207-5p (and other miRNAs w/seed GGCAGGG)	TargetScan Human	High (predicted)	BEAN1
	hsa-miR-1207-5p	miR-1207-5p (and other miRNAs w/seed GGCAGGG)	TargetScan Human	High (predicted)	BEGAIN
	hsa-miR-1207-5p	miR-1207-5p (and other miRNAs w/seed GGCAGGG)	TargetScan Human	High (predicted),Moderate (predicted)	BET1L	Huntington's Disease Signaling,phagosome maturation,Tight Junction Signaling
	hsa-miR-1207-5p	miR-1207-5p (and other miRNAs w/seed GGCAGGG)	TargetScan Human	Moderate (predicted)	BIRC3	Amyotrophic Lateral Sclerosis Signaling,Apoptosis Signaling,Death Receptor Signaling,Induction of Apoptosis by HIV1,Molecular Mechanisms of Cancer,Protein Ubiquitination Pathway,RANK Signaling in Osteoclasts,Role of Osteoblasts, Osteoclasts and Chondrocytes in Rheumatoid Arthritis,TNFR1 Signaling,TNFR2 Signaling,TWEAK Signaling
	hsa-miR-1207-5p	miR-1207-5p (and other miRNAs w/seed GGCAGGG)	TargetScan Human	Moderate (predicted)	BLOC1S3
	hsa-miR-1207-5p	miR-1207-5p (and other miRNAs w/seed GGCAGGG)	TargetScan Human	High (predicted)	BMP8B	Axonal Guidance Signaling,Basal Cell Carcinoma Signaling,BMP signaling pathway,Factors Promoting Cardiogenesis in Vertebrates,Human Embryonic Stem Cell Pluripotency,Molecular Mechanisms of Cancer,Role of NANOG in Mammalian Embryonic Stem Cell Pluripotency,Role of Osteoblasts, Osteoclasts and Chondrocytes in Rheumatoid Arthritis
	hsa-miR-1207-5p	miR-1207-5p (and other miRNAs w/seed GGCAGGG)	TargetScan Human	Moderate (predicted)	BPHL
	hsa-miR-1207-5p	miR-1207-5p (and other miRNAs w/seed GGCAGGG)	TargetScan Human	Moderate (predicted)	BPIFB4
	hsa-miR-1207-5p	miR-1207-5p (and other miRNAs w/seed GGCAGGG)	TargetScan Human	Moderate (predicted)	BRF1	Assembly of RNA Polymerase III Complex
	hsa-miR-1207-5p	miR-1207-5p (and other miRNAs w/seed GGCAGGG)	TargetScan Human	High (predicted)	BRPF3
	hsa-miR-1207-5p	miR-1207-5p (and other miRNAs w/seed GGCAGGG)	TargetScan Human	High (predicted)	BSN
	hsa-miR-1207-5p	miR-1207-5p (and other miRNAs w/seed GGCAGGG)	TargetScan Human	Moderate (predicted)	BTBD2
	hsa-miR-1207-5p	miR-1207-5p (and other miRNAs w/seed GGCAGGG)	TargetScan Human	Moderate (predicted)	BTG2	Cell Cycle Regulation by BTG Family Proteins
	hsa-miR-1207-5p	miR-1207-5p (and other miRNAs w/seed GGCAGGG)	TargetScan Human	Moderate (predicted)	BTN3A1
	hsa-miR-1207-5p	miR-1207-5p (and other miRNAs w/seed GGCAGGG)	TargetScan Human	Moderate (predicted)	BZRAP1
	hsa-miR-1207-5p	miR-1207-5p (and other miRNAs w/seed GGCAGGG)	TargetScan Human	Moderate (predicted)	C10orf105
	hsa-miR-1207-5p	miR-1207-5p (and other miRNAs w/seed GGCAGGG)	TargetScan Human	Moderate (predicted)	C10orf2
	hsa-miR-1207-5p	miR-1207-5p (and other miRNAs w/seed GGCAGGG)	TargetScan Human	Moderate (predicted)	C10orf67
	hsa-miR-1207-5p	miR-1207-5p (and other miRNAs w/seed GGCAGGG)	TargetScan Human	Moderate (predicted)	C10orf82
	hsa-miR-1207-5p	miR-1207-5p (and other miRNAs w/seed GGCAGGG)	TargetScan Human	Moderate (predicted)	C10orf88
	hsa-miR-1207-5p	miR-1207-5p (and other miRNAs w/seed GGCAGGG)	TargetScan Human	Moderate (predicted)	C11orf16
	hsa-miR-1207-5p	miR-1207-5p (and other miRNAs w/seed GGCAGGG)	TargetScan Human	High (predicted)	C11orf31
	hsa-miR-1207-5p	miR-1207-5p (and other miRNAs w/seed GGCAGGG)	TargetScan Human	Moderate (predicted)	C11orf45
	hsa-miR-1207-5p	miR-1207-5p (and other miRNAs w/seed GGCAGGG)	TargetScan Human	High (predicted)	C11orf68
	hsa-miR-1207-5p	miR-1207-5p (and other miRNAs w/seed GGCAGGG)	TargetScan Human	High (predicted)	C12orf77
	hsa-miR-1207-5p	miR-1207-5p (and other miRNAs w/seed GGCAGGG)	TargetScan Human	Moderate (predicted)	C12orf80
	hsa-miR-1207-5p	miR-1207-5p (and other miRNAs w/seed GGCAGGG)	TargetScan Human	Moderate (predicted)	C14orf177
	hsa-miR-1207-5p	miR-1207-5p (and other miRNAs w/seed GGCAGGG)	TargetScan Human	Moderate (predicted)	C14orf79
	hsa-miR-1207-5p	miR-1207-5p (and other miRNAs w/seed GGCAGGG)	TargetScan Human	Moderate (predicted)	C14orf80
	hsa-miR-1207-5p	miR-1207-5p (and other miRNAs w/seed GGCAGGG)	TargetScan Human	Moderate (predicted)	C15orf41
	hsa-miR-1207-5p	miR-1207-5p (and other miRNAs w/seed GGCAGGG)	TargetScan Human	Moderate (predicted)	C15orf56
	hsa-miR-1207-5p	miR-1207-5p (and other miRNAs w/seed GGCAGGG)	TargetScan Human	High (predicted)	C16orf58
	hsa-miR-1207-5p	miR-1207-5p (and other miRNAs w/seed GGCAGGG)	TargetScan Human	High (predicted)	C16orf70
	hsa-miR-1207-5p	miR-1207-5p (and other miRNAs w/seed GGCAGGG)	TargetScan Human	High (predicted)	C16orf74
	hsa-miR-1207-5p	miR-1207-5p (and other miRNAs w/seed GGCAGGG)	TargetScan Human	Moderate (predicted)	C16orf90
	hsa-miR-1207-5p	miR-1207-5p (and other miRNAs w/seed GGCAGGG)	TargetScan Human	Moderate (predicted)	C17orf51
	hsa-miR-1207-5p	miR-1207-5p (and other miRNAs w/seed GGCAGGG)	TargetScan Human	Moderate (predicted)	C17orf96
	hsa-miR-1207-5p	miR-1207-5p (and other miRNAs w/seed GGCAGGG)	TargetScan Human	Moderate (predicted)	C19orf12
	hsa-miR-1207-5p	miR-1207-5p (and other miRNAs w/seed GGCAGGG)	TargetScan Human	High (predicted)	C19orf25
	hsa-miR-1207-5p	miR-1207-5p (and other miRNAs w/seed GGCAGGG)	TargetScan Human	High (predicted)	C19orf35
	hsa-miR-1207-5p	miR-1207-5p (and other miRNAs w/seed GGCAGGG)	TargetScan Human	Moderate (predicted)	C1orf115
	hsa-miR-1207-5p	miR-1207-5p (and other miRNAs w/seed GGCAGGG)	TargetScan Human	High (predicted)	C1orf116
	hsa-miR-1207-5p	miR-1207-5p (and other miRNAs w/seed GGCAGGG)	TargetScan Human	Moderate (predicted)	C1orf159
	hsa-miR-1207-5p	miR-1207-5p (and other miRNAs w/seed GGCAGGG)	TargetScan Human	Moderate (predicted)	C1orf210
	hsa-miR-1207-5p	miR-1207-5p (and other miRNAs w/seed GGCAGGG)	TargetScan Human	Moderate (predicted)	C1QB	Complement System,Role of Pattern Recognition Receptors in Recognition of Bacteria and Viruses
	hsa-miR-1207-5p	miR-1207-5p (and other miRNAs w/seed GGCAGGG)	TargetScan Human	Moderate (predicted)	C1QTNF1
	hsa-miR-1207-5p	miR-1207-5p (and other miRNAs w/seed GGCAGGG)	TargetScan Human	High (predicted)	C1QTNF6
	hsa-miR-1207-5p	miR-1207-5p (and other miRNAs w/seed GGCAGGG)	TargetScan Human	Moderate (predicted)	C1QTNF8
	hsa-miR-1207-5p	miR-1207-5p (and other miRNAs w/seed GGCAGGG)	TargetScan Human	High (predicted)	C1RL
	hsa-miR-1207-5p	miR-1207-5p (and other miRNAs w/seed GGCAGGG)	TargetScan Human	High (predicted)	C2	Acute Phase Response Signaling,Complement System
	hsa-miR-1207-5p	miR-1207-5p (and other miRNAs w/seed GGCAGGG)	TargetScan Human	Moderate (predicted)	C20orf203
	hsa-miR-1207-5p	miR-1207-5p (and other miRNAs w/seed GGCAGGG)	TargetScan Human	High (predicted)	C21orf58
	hsa-miR-1207-5p	miR-1207-5p (and other miRNAs w/seed GGCAGGG)	TargetScan Human	Moderate (predicted)	C21orf91
	hsa-miR-1207-5p	miR-1207-5p (and other miRNAs w/seed GGCAGGG)	TargetScan Human	High (predicted)	C22orf23
	hsa-miR-1207-5p	miR-1207-5p (and other miRNAs w/seed GGCAGGG)	TargetScan Human	Moderate (predicted)	C2orf69
	hsa-miR-1207-5p	miR-1207-5p (and other miRNAs w/seed GGCAGGG)	TargetScan Human	Moderate (predicted)	C2orf72
	hsa-miR-1207-5p	miR-1207-5p (and other miRNAs w/seed GGCAGGG)	TargetScan Human	Moderate (predicted)	C2orf91
	hsa-miR-1207-5p	miR-1207-5p (and other miRNAs w/seed GGCAGGG)	TargetScan Human	High (predicted)	C3orf18
	hsa-miR-1207-5p	miR-1207-5p (and other miRNAs w/seed GGCAGGG)	TargetScan Human	Moderate (predicted)	C5orf22
	hsa-miR-1207-5p	miR-1207-5p (and other miRNAs w/seed GGCAGGG)	TargetScan Human	High (predicted)	C5orf63
	hsa-miR-1207-5p	miR-1207-5p (and other miRNAs w/seed GGCAGGG)	TargetScan Human	High (predicted)	C6orf106
	hsa-miR-1207-5p	miR-1207-5p (and other miRNAs w/seed GGCAGGG)	TargetScan Human	Moderate (predicted)	C6orf223
	hsa-miR-1207-5p	miR-1207-5p (and other miRNAs w/seed GGCAGGG)	TargetScan Human	High (predicted)	C6orf89
	hsa-miR-1207-5p	miR-1207-5p (and other miRNAs w/seed GGCAGGG)	TargetScan Human	Moderate (predicted)	C8G	Complement System,Systemic Lupus Erythematosus Signaling
	hsa-miR-1207-5p	miR-1207-5p (and other miRNAs w/seed GGCAGGG)	TargetScan Human	Moderate (predicted)	C8orf33
	hsa-miR-1207-5p	miR-1207-5p (and other miRNAs w/seed GGCAGGG)	TargetScan Human	Moderate (predicted)	C8orf82
	hsa-miR-1207-5p	miR-1207-5p (and other miRNAs w/seed GGCAGGG)	TargetScan Human	Moderate (predicted)	C9orf16
	hsa-miR-1207-5p	miR-1207-5p (and other miRNAs w/seed GGCAGGG)	TargetScan Human	Moderate (predicted)	C9orf163
	hsa-miR-1207-5p	miR-1207-5p (and other miRNAs w/seed GGCAGGG)	TargetScan Human	High (predicted)	C9orf170
	hsa-miR-1207-5p	miR-1207-5p (and other miRNAs w/seed GGCAGGG)	TargetScan Human	Moderate (predicted)	C9orf171
	hsa-miR-1207-5p	miR-1207-5p (and other miRNAs w/seed GGCAGGG)	TargetScan Human	Moderate (predicted)	C9orf3	Axonal Guidance Signaling
	hsa-miR-1207-5p	miR-1207-5p (and other miRNAs w/seed GGCAGGG)	TargetScan Human	High (predicted)	CABLES1	CDK5 Signaling
	hsa-miR-1207-5p	miR-1207-5p (and other miRNAs w/seed GGCAGGG)	TargetScan Human	High (predicted)	CABLES2
	hsa-miR-1207-5p	miR-1207-5p (and other miRNAs w/seed GGCAGGG)	TargetScan Human	Moderate (predicted)	CABP4
	hsa-miR-1207-5p	miR-1207-5p (and other miRNAs w/seed GGCAGGG)	TargetScan Human	Moderate (predicted)	CABP5
	hsa-miR-1207-5p	miR-1207-5p (and other miRNAs w/seed GGCAGGG)	TargetScan Human	High (predicted)	CACFD1
	hsa-miR-1207-5p	miR-1207-5p (and other miRNAs w/seed GGCAGGG)	TargetScan Human	Moderate (predicted)	CACNA1E	Amyotrophic Lateral Sclerosis Signaling,Cardiac Hypertrophy Signaling,Cardiac ??-adrenergic Signaling,Cellular Effects of Sildenafil (Viagra),Dopamine-DARPP32 Feedback in cAMP Signaling,Maturity Onset Diabetes of Young (MODY) Signaling,Nitric Oxide Signaling in the Cardiovascular System
	hsa-miR-1207-5p	miR-1207-5p (and other miRNAs w/seed GGCAGGG)	TargetScan Human	High (predicted)	CACNA2D1
	hsa-miR-1207-5p	miR-1207-5p (and other miRNAs w/seed GGCAGGG)	TargetScan Human	Moderate (predicted)	CACNB1
	hsa-miR-1207-5p	miR-1207-5p (and other miRNAs w/seed GGCAGGG)	TargetScan Human	High (predicted)	CACNB3
	hsa-miR-1207-5p	miR-1207-5p (and other miRNAs w/seed GGCAGGG)	TargetScan Human	High (predicted)	CACNG7	Cellular Effects of Sildenafil (Viagra)
	hsa-miR-1207-5p	miR-1207-5p (and other miRNAs w/seed GGCAGGG)	TargetScan Human	High (predicted)	CACTIN
	hsa-miR-1207-5p	miR-1207-5p (and other miRNAs w/seed GGCAGGG)	TargetScan Human	Moderate (predicted)	CALR	Androgen Signaling,Antigen Presentation Pathway,Calcium Signaling,Endoplasmic Reticulum Stress Pathway,Lipid Antigen Presentation by CD1,phagosome maturation,Unfolded protein response
	hsa-miR-1207-5p	miR-1207-5p (and other miRNAs w/seed GGCAGGG)	TargetScan Human	Moderate (predicted)	CAMK1G	Breast Cancer Regulation by Stathmin1,Calcium Signaling,cAMP-mediated signaling,Chemokine Signaling,Glioma Signaling,Neuropathic Pain Signaling In Dorsal Horn Neurons,Role of NFAT in Cardiac Hypertrophy,Thrombin Signaling,Xenobiotic Metabolism Signaling
	hsa-miR-1207-5p	miR-1207-5p (and other miRNAs w/seed GGCAGGG)	TargetScan Human	High (predicted)	CAMK2A	B Cell Receptor Signaling,Breast Cancer Regulation by Stathmin1,Calcium Signaling,cAMP-mediated signaling,Chemokine Signaling,CREB Signaling in Neurons,Crosstalk between Dendritic Cells and Natural Killer Cells,G-Protein Coupled Receptor Signaling,Glioma Signaling,GM-CSF Signaling,GNRH Signaling,iCOS-iCOSL Signaling in T Helper Cells,Melatonin Signaling,Molecular Mechanisms of Cancer,Neuropathic …
	hsa-miR-1207-5p	miR-1207-5p (and other miRNAs w/seed GGCAGGG)	TargetScan Human	Moderate (predicted)	CAMKK1	Calcium Signaling,Dopamine-DARPP32 Feedback in cAMP Signaling
	hsa-miR-1207-5p	miR-1207-5p (and other miRNAs w/seed GGCAGGG)	TargetScan Human	High (predicted)	CAP1	Ephrin B Signaling
	hsa-miR-1207-5p	miR-1207-5p (and other miRNAs w/seed GGCAGGG)	TargetScan Human	Moderate (predicted)	CAPN10	Amyloid Processing,Amyotrophic Lateral Sclerosis Signaling,Apoptosis Signaling,FAK Signaling,Huntington's Disease Signaling,Integrin Signaling,nNOS Signaling in Neurons,Regulation of Cellular Mechanics by Calpain Protease
	hsa-miR-1207-5p	miR-1207-5p (and other miRNAs w/seed GGCAGGG)	TargetScan Human	Moderate (predicted)	CAPN15
	hsa-miR-1207-5p	miR-1207-5p (and other miRNAs w/seed GGCAGGG)	TargetScan Human	High (predicted)	CAPN7	Amyloid Processing,Amyotrophic Lateral Sclerosis Signaling,Apoptosis Signaling,FAK Signaling,Huntington's Disease Signaling,Integrin Signaling,nNOS Signaling in Neurons,Regulation of Cellular Mechanics by Calpain Protease
	hsa-miR-1207-5p	miR-1207-5p (and other miRNAs w/seed GGCAGGG)	TargetScan Human	Moderate (predicted)	CAPN8	Amyloid Processing,Amyotrophic Lateral Sclerosis Signaling,Apoptosis Signaling,FAK Signaling,Huntington's Disease Signaling,Integrin Signaling,nNOS Signaling in Neurons,Regulation of Cellular Mechanics by Calpain Protease
	hsa-miR-1207-5p	miR-1207-5p (and other miRNAs w/seed GGCAGGG)	TargetScan Human	Moderate (predicted)	CAPNS1	Amyloid Processing,Amyotrophic Lateral Sclerosis Signaling,Apoptosis Signaling,FAK Signaling,Huntington's Disease Signaling,Integrin Signaling,nNOS Signaling in Neurons,Regulation of Cellular Mechanics by Calpain Protease
	hsa-miR-1207-5p	miR-1207-5p (and other miRNAs w/seed GGCAGGG)	TargetScan Human	High (predicted)	CAPS
	hsa-miR-1207-5p	miR-1207-5p (and other miRNAs w/seed GGCAGGG)	TargetScan Human	Moderate (predicted)	CARD10	B Cell Receptor Signaling,NF-??B Signaling,PI3K Signaling in B Lymphocytes
	hsa-miR-1207-5p	miR-1207-5p (and other miRNAs w/seed GGCAGGG)	TargetScan Human	High (predicted)	CARM1	Estrogen Receptor Signaling,RAR Activation
	hsa-miR-1207-5p	miR-1207-5p (and other miRNAs w/seed GGCAGGG)	TargetScan Human	Moderate (predicted)	CARNS1
	hsa-miR-1207-5p	miR-1207-5p (and other miRNAs w/seed GGCAGGG)	TargetScan Human	Moderate (predicted)	CASC10
	hsa-miR-1207-5p	miR-1207-5p (and other miRNAs w/seed GGCAGGG)	TargetScan Human	High (predicted)	CASC3
	hsa-miR-1207-5p	miR-1207-5p (and other miRNAs w/seed GGCAGGG)	TargetScan Human	Moderate (predicted)	CASKIN2
	hsa-miR-1207-5p	miR-1207-5p (and other miRNAs w/seed GGCAGGG)	TargetScan Human	High (predicted)	CASP10	Apoptosis Signaling,Death Receptor Signaling,Endothelin-1 Signaling,Huntington's Disease Signaling,Molecular Mechanisms of Cancer,Role of RIG1-like Receptors in Antiviral Innate Immunity,Sphingosine-1-phosphate Signaling
	hsa-miR-1207-5p	miR-1207-5p (and other miRNAs w/seed GGCAGGG)	TargetScan Human	Moderate (predicted)	CASP9	Amyotrophic Lateral Sclerosis Signaling,Angiopoietin Signaling,Apoptosis Signaling,CD27 Signaling in Lymphocytes,Colorectal Cancer Metastasis Signaling,Cytotoxic T Lymphocyte-mediated Apoptosis of Target Cells,Death Receptor Signaling,Docosahexaenoic Acid (DHA) Signaling,Endometrial Cancer Signaling,Endoplasmic Reticulum Stress Pathway,Endothelin-1 Signaling,eNOS Signaling,Granzyme B Signaling,HE…
	hsa-miR-1207-5p	miR-1207-5p (and other miRNAs w/seed GGCAGGG)	TargetScan Human	High (predicted)	CAV1	Caveolar-mediated Endocytosis Signaling,eNOS Signaling,G Beta Gamma Signaling,Gap Junction Signaling,G??i Signaling,Integrin Signaling,Nitric Oxide Signaling in the Cardiovascular System,PDGF Signaling,Virus Entry via Endocytic Pathways
	hsa-miR-1207-5p	miR-1207-5p (and other miRNAs w/seed GGCAGGG)	TargetScan Human	Moderate (predicted)	CBFA2T3
	hsa-miR-1207-5p	miR-1207-5p (and other miRNAs w/seed GGCAGGG)	TargetScan Human	Moderate (predicted)	CBL	14-3-3-mediated Signaling,Clathrin-mediated Endocytosis Signaling,Ephrin B Signaling,Erythropoietin Signaling,Fc?? Receptor-mediated Phagocytosis in Macrophages and Monocytes,FLT3 Signaling in Hematopoietic Progenitor Cells,Insulin Receptor Signaling,Molecular Mechanisms of Cancer,PI3K Signaling in B Lymphocytes,Protein Ubiquitination Pathway,PTEN Signaling,RANK Signaling in Osteoclasts,Role of O…
	hsa-miR-1207-5p	miR-1207-5p (and other miRNAs w/seed GGCAGGG)	TargetScan Human	Moderate (predicted)	CBLN1
	hsa-miR-1207-5p	miR-1207-5p (and other miRNAs w/seed GGCAGGG)	TargetScan Human	Moderate (predicted)	CBX1
	hsa-miR-1207-5p	miR-1207-5p (and other miRNAs w/seed GGCAGGG)	TargetScan Human	Moderate (predicted)	CBX2
	hsa-miR-1207-5p	miR-1207-5p (and other miRNAs w/seed GGCAGGG)	TargetScan Human	High (predicted)	CBX5	ATM Signaling
	hsa-miR-1207-5p	miR-1207-5p (and other miRNAs w/seed GGCAGGG)	TargetScan Human	High (predicted)	CBX6
	hsa-miR-1207-5p	miR-1207-5p (and other miRNAs w/seed GGCAGGG)	TargetScan Human	Moderate (predicted)	CC2D1B
	hsa-miR-1207-5p	miR-1207-5p (and other miRNAs w/seed GGCAGGG)	TargetScan Human	High (predicted)	CCDC102A
	hsa-miR-1207-5p	miR-1207-5p (and other miRNAs w/seed GGCAGGG)	TargetScan Human	Moderate (predicted)	CCDC114
	hsa-miR-1207-5p	miR-1207-5p (and other miRNAs w/seed GGCAGGG)	TargetScan Human	High (predicted)	CCDC116
	hsa-miR-1207-5p	miR-1207-5p (and other miRNAs w/seed GGCAGGG)	TargetScan Human	High (predicted)	CCDC12
	hsa-miR-1207-5p	miR-1207-5p (and other miRNAs w/seed GGCAGGG)	TargetScan Human	Moderate (predicted)	CCDC120
	hsa-miR-1207-5p	miR-1207-5p (and other miRNAs w/seed GGCAGGG)	TargetScan Human	High (predicted)	CCDC170
	hsa-miR-1207-5p	miR-1207-5p (and other miRNAs w/seed GGCAGGG)	TargetScan Human	Moderate (predicted)	CCDC180
	hsa-miR-1207-5p	miR-1207-5p (and other miRNAs w/seed GGCAGGG)	TargetScan Human	Moderate (predicted)	CCDC22
	hsa-miR-1207-5p	miR-1207-5p (and other miRNAs w/seed GGCAGGG)	TargetScan Human	Moderate (predicted)	CCDC36
	hsa-miR-1207-5p	miR-1207-5p (and other miRNAs w/seed GGCAGGG)	TargetScan Human	Moderate (predicted)	CCDC53
	hsa-miR-1207-5p	miR-1207-5p (and other miRNAs w/seed GGCAGGG)	TargetScan Human	Moderate (predicted)	CCDC69
	hsa-miR-1207-5p	miR-1207-5p (and other miRNAs w/seed GGCAGGG)	TargetScan Human	Moderate (predicted)	CCDC85C
	hsa-miR-1207-5p	miR-1207-5p (and other miRNAs w/seed GGCAGGG)	TargetScan Human	Moderate (predicted)	CCDC86
	hsa-miR-1207-5p	miR-1207-5p (and other miRNAs w/seed GGCAGGG)	TargetScan Human	Moderate (predicted)	CCDC92
	hsa-miR-1207-5p	miR-1207-5p (and other miRNAs w/seed GGCAGGG)	TargetScan Human	Moderate (predicted)	CCDC93
	hsa-miR-1207-5p	miR-1207-5p (and other miRNAs w/seed GGCAGGG)	TargetScan Human	Moderate (predicted)	CCDC94
	hsa-miR-1207-5p	miR-1207-5p (and other miRNAs w/seed GGCAGGG)	TargetScan Human	Moderate (predicted)	CCL18	Agranulocyte Adhesion and Diapedesis,Granulocyte Adhesion and Diapedesis
	hsa-miR-1207-5p	miR-1207-5p (and other miRNAs w/seed GGCAGGG)	TargetScan Human	High (predicted)	CCL22	Agranulocyte Adhesion and Diapedesis,Granulocyte Adhesion and Diapedesis
	hsa-miR-1207-5p	miR-1207-5p (and other miRNAs w/seed GGCAGGG)	TargetScan Human	Moderate (predicted)	CCND3	Aryl Hydrocarbon Receptor Signaling,Cell Cycle: G1/S Checkpoint Regulation,Cyclins and Cell Cycle Regulation,GADD45 Signaling,IL-8 Signaling,Molecular Mechanisms of Cancer
	hsa-miR-1207-5p	miR-1207-5p (and other miRNAs w/seed GGCAGGG)	TargetScan Human	Moderate (predicted)	CCNI2
	hsa-miR-1207-5p	miR-1207-5p (and other miRNAs w/seed GGCAGGG)	TargetScan Human	Moderate (predicted)	CCP110
	hsa-miR-1207-5p	miR-1207-5p (and other miRNAs w/seed GGCAGGG)	TargetScan Human	Moderate (predicted)	CCSER2
	hsa-miR-1207-5p	miR-1207-5p (and other miRNAs w/seed GGCAGGG)	TargetScan Human	High (predicted)	CD151
	hsa-miR-1207-5p	miR-1207-5p (and other miRNAs w/seed GGCAGGG)	TargetScan Human	Moderate (predicted)	CD22	B Cell Receptor Signaling,Systemic Lupus Erythematosus Signaling
	hsa-miR-1207-5p	miR-1207-5p (and other miRNAs w/seed GGCAGGG)	TargetScan Human	High (predicted)	CD276
	hsa-miR-1207-5p	miR-1207-5p (and other miRNAs w/seed GGCAGGG)	TargetScan Human	Moderate (predicted)	CD2BP2	Systemic Lupus Erythematosus Signaling
	hsa-miR-1207-5p	miR-1207-5p (and other miRNAs w/seed GGCAGGG)	TargetScan Human	Moderate (predicted)	CD300E
	hsa-miR-1207-5p	miR-1207-5p (and other miRNAs w/seed GGCAGGG)	TargetScan Human	Moderate (predicted)	CD300LF
	hsa-miR-1207-5p	miR-1207-5p (and other miRNAs w/seed GGCAGGG)	TargetScan Human	Moderate (predicted)	CD300LG
	hsa-miR-1207-5p	miR-1207-5p (and other miRNAs w/seed GGCAGGG)	TargetScan Human	Moderate (predicted)	CD3E	Calcium-induced T Lymphocyte Apoptosis,CCR5 Signaling in Macrophages,CD28 Signaling in T Helper Cells,Cdc42 Signaling,CTLA4 Signaling in Cytotoxic T Lymphocytes,Cytotoxic T Lymphocyte-mediated Apoptosis of Target Cells,Glucocorticoid Receptor Signaling,Hematopoiesis from Pluripotent Stem Cells,iCOS-iCOSL Signaling in T Helper Cells,Lipid Antigen Presentation by CD1,Nur77 Signaling in T Lymphocyte…
	hsa-miR-1207-5p	miR-1207-5p (and other miRNAs w/seed GGCAGGG)	TargetScan Human	High (predicted)	CD3EAP
	hsa-miR-1207-5p	miR-1207-5p (and other miRNAs w/seed GGCAGGG)	TargetScan Human	High (predicted)	CD7
	hsa-miR-1207-5p	miR-1207-5p (and other miRNAs w/seed GGCAGGG)	TargetScan Human	Moderate (predicted)	CD82	Unfolded protein response
	hsa-miR-1207-5p	miR-1207-5p (and other miRNAs w/seed GGCAGGG)	TargetScan Human	Moderate (predicted)	CD84
	hsa-miR-1207-5p	miR-1207-5p (and other miRNAs w/seed GGCAGGG)	TargetScan Human	Moderate (predicted)	CD86	Allograft Rejection Signaling,Altered T Cell and B Cell Signaling in Rheumatoid Arthritis,Autoimmune Thyroid Disease Signaling,B Cell Development,CD28 Signaling in T Helper Cells,Communication between Innate and Adaptive Immune Cells,Crosstalk between Dendritic Cells and Natural Killer Cells,CTLA4 Signaling in Cytotoxic T Lymphocytes,Dendritic Cell Maturation,Graft-versus-Host Disease Signaling,N…
	hsa-miR-1207-5p	miR-1207-5p (and other miRNAs w/seed GGCAGGG)	TargetScan Human	Moderate (predicted)	CDADC1
	hsa-miR-1207-5p	miR-1207-5p (and other miRNAs w/seed GGCAGGG)	TargetScan Human	High (predicted)	CDC42BPA	Cdc42 Signaling
	hsa-miR-1207-5p	miR-1207-5p (and other miRNAs w/seed GGCAGGG)	TargetScan Human	High (predicted)	CDC42BPB
	hsa-miR-1207-5p	miR-1207-5p (and other miRNAs w/seed GGCAGGG)	TargetScan Human	High (predicted)	CDC42EP1	RhoA Signaling,Signaling by Rho Family GTPases
	hsa-miR-1207-5p	miR-1207-5p (and other miRNAs w/seed GGCAGGG)	TargetScan Human	Moderate (predicted)	CDC42EP2	Cdc42 Signaling,RhoA Signaling,Signaling by Rho Family GTPases
	hsa-miR-1207-5p	miR-1207-5p (and other miRNAs w/seed GGCAGGG)	TargetScan Human	Moderate (predicted)	CDC42EP4	RhoA Signaling,Signaling by Rho Family GTPases
	hsa-miR-1207-5p	miR-1207-5p (and other miRNAs w/seed GGCAGGG)	TargetScan Human	Moderate (predicted)	CDC42SE1	Cdc42 Signaling
	hsa-miR-1207-5p	miR-1207-5p (and other miRNAs w/seed GGCAGGG)	TargetScan Human	Moderate (predicted)	CDC42SE2
	hsa-miR-1207-5p	miR-1207-5p (and other miRNAs w/seed GGCAGGG)	TargetScan Human	High (predicted)	CDCA8
	hsa-miR-1207-5p	miR-1207-5p (and other miRNAs w/seed GGCAGGG)	TargetScan Human	Moderate (predicted)	CDH1	Bladder Cancer Signaling,Colorectal Cancer Metastasis Signaling,Endometrial Cancer Signaling,Epithelial Adherens Junction Signaling,Germ Cell-Sertoli Cell Junction Signaling,G??12/13 Signaling,IL-8 Signaling,ILK Signaling,Melanoma Signaling,Molecular Mechanisms of Cancer,Regulation of the Epithelial-Mesenchymal Transition Pathway,Remodeling of Epithelial Adherens Junctions,RhoGDI Signaling,Sertol…
	hsa-miR-1207-5p	miR-1207-5p (and other miRNAs w/seed GGCAGGG)	TargetScan Human	Moderate (predicted)	CDH5	Agranulocyte Adhesion and Diapedesis,Granulocyte Adhesion and Diapedesis,G??12/13 Signaling,Leukocyte Extravasation Signaling,RhoGDI Signaling,Signaling by Rho Family GTPases,Wnt/??-catenin Signaling
	hsa-miR-1207-5p	miR-1207-5p (and other miRNAs w/seed GGCAGGG)	TargetScan Human	Moderate (predicted)	CDH6	G??12/13 Signaling,RhoGDI Signaling,Signaling by Rho Family GTPases
	hsa-miR-1207-5p	miR-1207-5p (and other miRNAs w/seed GGCAGGG)	TargetScan Human	High (predicted)	CDH8	G??12/13 Signaling,RhoGDI Signaling,Signaling by Rho Family GTPases
	hsa-miR-1207-5p	miR-1207-5p (and other miRNAs w/seed GGCAGGG)	TargetScan Human	Moderate (predicted)	CDHR5
	hsa-miR-1207-5p	miR-1207-5p (and other miRNAs w/seed GGCAGGG)	TargetScan Human	Moderate (predicted)	CDIP1
	hsa-miR-1207-5p	miR-1207-5p (and other miRNAs w/seed GGCAGGG)	TargetScan Human	Moderate (predicted)	CDIPT	3-phosphoinositide Biosynthesis,D-myo-inositol (1,4,5)-Trisphosphate Biosynthesis,Superpathway of Inositol Phosphate Compounds
	hsa-miR-1207-5p	miR-1207-5p (and other miRNAs w/seed GGCAGGG)	TargetScan Human	Moderate (predicted)	CDK12
	hsa-miR-1207-5p	miR-1207-5p (and other miRNAs w/seed GGCAGGG)	TargetScan Human	Moderate (predicted)	CDK16
	hsa-miR-1207-5p	miR-1207-5p (and other miRNAs w/seed GGCAGGG)	TargetScan Human	High (predicted)	CDK18	Pyridoxal 5'-phosphate Salvage Pathway,Salvage Pathways of Pyrimidine Ribonucleotides
	hsa-miR-1207-5p	miR-1207-5p (and other miRNAs w/seed GGCAGGG)	TargetScan Human	Moderate (predicted)	CDK20
	hsa-miR-1207-5p	miR-1207-5p (and other miRNAs w/seed GGCAGGG)	TargetScan Human	Moderate (predicted)	CDK2AP2
	hsa-miR-1207-5p	miR-1207-5p (and other miRNAs w/seed GGCAGGG)	TargetScan Human	Moderate (predicted)	CDK3
	hsa-miR-1207-5p	miR-1207-5p (and other miRNAs w/seed GGCAGGG)	TargetScan Human	High (predicted)	CDK5R1	Amyloid Processing,CDK5 Signaling,Huntington's Disease Signaling,Neuregulin Signaling,Rac Signaling,Reelin Signaling in Neurons
	hsa-miR-1207-5p	miR-1207-5p (and other miRNAs w/seed GGCAGGG)	TargetScan Human	Moderate (predicted)	CDK5R2
	hsa-miR-1207-5p	miR-1207-5p (and other miRNAs w/seed GGCAGGG)	TargetScan Human	Moderate (predicted)	CDPF1
	hsa-miR-1207-5p	miR-1207-5p (and other miRNAs w/seed GGCAGGG)	TargetScan Human	High (predicted)	CDR2L
	hsa-miR-1207-5p	miR-1207-5p (and other miRNAs w/seed GGCAGGG)	TargetScan Human	Moderate (predicted)	CDYL2
	hsa-miR-1207-5p	miR-1207-5p (and other miRNAs w/seed GGCAGGG)	TargetScan Human	High (predicted)	CECR1	Adenine and Adenosine Salvage III,Adenosine Nucleotides Degradation II,Purine Nucleotides Degradation II (Aerobic),Purine Ribonucleosides Degradation to Ribose-1-phosphate
	hsa-miR-1207-5p	miR-1207-5p (and other miRNAs w/seed GGCAGGG)	TargetScan Human	Moderate (predicted)	CECR6
	hsa-miR-1207-5p	miR-1207-5p (and other miRNAs w/seed GGCAGGG)	TargetScan Human	Moderate (predicted)	CELF3
	hsa-miR-1207-5p	miR-1207-5p (and other miRNAs w/seed GGCAGGG)	TargetScan Human	Moderate (predicted)	CELF5
	hsa-miR-1207-5p	miR-1207-5p (and other miRNAs w/seed GGCAGGG)	TargetScan Human	Moderate (predicted)	CELF6
	hsa-miR-1207-5p	miR-1207-5p (and other miRNAs w/seed GGCAGGG)	TargetScan Human	Moderate (predicted)	CELSR3
	hsa-miR-1207-5p	miR-1207-5p (and other miRNAs w/seed GGCAGGG)	TargetScan Human	High (predicted)	CEMIP	Chondroitin Sulfate Degradation (Metazoa),Dermatan Sulfate Degradation (Metazoa)
	hsa-miR-1207-5p	miR-1207-5p (and other miRNAs w/seed GGCAGGG)	TargetScan Human	High (predicted)	CENPO
	hsa-miR-1207-5p	miR-1207-5p (and other miRNAs w/seed GGCAGGG)	TargetScan Human	Moderate (predicted)	CENPV
	hsa-miR-1207-5p	miR-1207-5p (and other miRNAs w/seed GGCAGGG)	TargetScan Human	Moderate (predicted)	CEP135
	hsa-miR-1207-5p	miR-1207-5p (and other miRNAs w/seed GGCAGGG)	TargetScan Human	Moderate (predicted)	CEP152
	hsa-miR-1207-5p	miR-1207-5p (and other miRNAs w/seed GGCAGGG)	TargetScan Human	Moderate (predicted)	CEP164
	hsa-miR-1207-5p	miR-1207-5p (and other miRNAs w/seed GGCAGGG)	TargetScan Human	High (predicted)	CEP170B
	hsa-miR-1207-5p	miR-1207-5p (and other miRNAs w/seed GGCAGGG)	TargetScan Human	High (predicted)	CEP41
	hsa-miR-1207-5p	miR-1207-5p (and other miRNAs w/seed GGCAGGG)	TargetScan Human	Moderate (predicted)	CERCAM
	hsa-miR-1207-5p	miR-1207-5p (and other miRNAs w/seed GGCAGGG)	TargetScan Human	Moderate (predicted)	CERS3
	hsa-miR-1207-5p	miR-1207-5p (and other miRNAs w/seed GGCAGGG)	TargetScan Human	High (predicted)	CES2	LPS/IL-1 Mediated Inhibition of RXR Function,PXR/RXR Activation,Retinol Biosynthesis,Xenobiotic Metabolism Signaling
	hsa-miR-1207-5p	miR-1207-5p (and other miRNAs w/seed GGCAGGG)	TargetScan Human	Moderate (predicted)	CES3	PXR/RXR Activation
	hsa-miR-1207-5p	miR-1207-5p (and other miRNAs w/seed GGCAGGG)	TargetScan Human	Moderate (predicted)	CETN2
	hsa-miR-1207-5p	miR-1207-5p (and other miRNAs w/seed GGCAGGG)	TargetScan Human	High (predicted)	CFAP44
	hsa-miR-1207-5p	miR-1207-5p (and other miRNAs w/seed GGCAGGG)	TargetScan Human	Moderate (predicted)	CFAP57
	hsa-miR-1207-5p	miR-1207-5p (and other miRNAs w/seed GGCAGGG)	TargetScan Human	High (predicted)	CGNL1
	hsa-miR-1207-5p	miR-1207-5p (and other miRNAs w/seed GGCAGGG)	TargetScan Human	High (predicted)	CH17-360D5.1/NPY4R
	hsa-miR-1207-5p	miR-1207-5p (and other miRNAs w/seed GGCAGGG)	TargetScan Human	Moderate (predicted)	CHAC1
	hsa-miR-1207-5p	miR-1207-5p (and other miRNAs w/seed GGCAGGG)	TargetScan Human	High (predicted)	CHAD
	hsa-miR-1207-5p	miR-1207-5p (and other miRNAs w/seed GGCAGGG)	TargetScan Human	High (predicted)	CHCHD6
	hsa-miR-1207-5p	miR-1207-5p (and other miRNAs w/seed GGCAGGG)	TargetScan Human	Moderate (predicted)	CHD5	PPAR??/RXR?? Activation
	hsa-miR-1207-5p	miR-1207-5p (and other miRNAs w/seed GGCAGGG)	TargetScan Human	Moderate (predicted)	CHDH	Choline Degradation I
	hsa-miR-1207-5p	miR-1207-5p (and other miRNAs w/seed GGCAGGG)	TargetScan Human	High (predicted)	CHID1
	hsa-miR-1207-5p	miR-1207-5p (and other miRNAs w/seed GGCAGGG)	TargetScan Human	Moderate (predicted)	CHMP4A	Mechanisms of Viral Exit from Host Cells
	hsa-miR-1207-5p	miR-1207-5p (and other miRNAs w/seed GGCAGGG)	TargetScan Human	Moderate (predicted)	CHMP7
	hsa-miR-1207-5p	miR-1207-5p (and other miRNAs w/seed GGCAGGG)	TargetScan Human	High (predicted)	CHPF	Chondroitin and Dermatan Biosynthesis,Chondroitin Sulfate Biosynthesis,Chondroitin Sulfate Biosynthesis (Late Stages),Dermatan Sulfate Biosynthesis
	hsa-miR-1207-5p	miR-1207-5p (and other miRNAs w/seed GGCAGGG)	TargetScan Human	Moderate (predicted)	CHRD	BMP signaling pathway
	hsa-miR-1207-5p	miR-1207-5p (and other miRNAs w/seed GGCAGGG)	TargetScan Human	High (predicted)	CHRM1	cAMP-mediated signaling,G-Protein Coupled Receptor Signaling,G??q Signaling,G??s Signaling,Nitric Oxide Signaling in the Cardiovascular System
	hsa-miR-1207-5p	miR-1207-5p (and other miRNAs w/seed GGCAGGG)	TargetScan Human	Moderate (predicted)	CHRNA2	Calcium Signaling
	hsa-miR-1207-5p	miR-1207-5p (and other miRNAs w/seed GGCAGGG)	TargetScan Human	High (predicted)	CHRNA6	Calcium Signaling
	hsa-miR-1207-5p	miR-1207-5p (and other miRNAs w/seed GGCAGGG)	TargetScan Human	High (predicted)	CHRNB1	AMPK Signaling,Calcium Signaling,eNOS Signaling
	hsa-miR-1207-5p	miR-1207-5p (and other miRNAs w/seed GGCAGGG)	TargetScan Human	High (predicted)	CHRNB2	Calcium Signaling
	hsa-miR-1207-5p	miR-1207-5p (and other miRNAs w/seed GGCAGGG)	TargetScan Human	Moderate (predicted)	CHRNB3	Calcium Signaling
	hsa-miR-1207-5p	miR-1207-5p (and other miRNAs w/seed GGCAGGG)	TargetScan Human	Moderate (predicted)	CHRNB4	AMPK Signaling,Calcium Signaling,eNOS Signaling
	hsa-miR-1207-5p	miR-1207-5p (and other miRNAs w/seed GGCAGGG)	TargetScan Human	Moderate (predicted)	CHRNE	AMPK Signaling,Calcium Signaling,eNOS Signaling
	hsa-miR-1207-5p	miR-1207-5p (and other miRNAs w/seed GGCAGGG)	TargetScan Human	Moderate (predicted)	CHST1	Chondroitin Sulfate Biosynthesis,Chondroitin Sulfate Biosynthesis (Late Stages),Dermatan Sulfate Biosynthesis,Dermatan Sulfate Biosynthesis (Late Stages),Heparan Sulfate Biosynthesis,Heparan Sulfate Biosynthesis (Late Stages),LPS/IL-1 Mediated Inhibition of RXR Function,Xenobiotic Metabolism Signaling
	hsa-miR-1207-5p	miR-1207-5p (and other miRNAs w/seed GGCAGGG)	TargetScan Human	Moderate (predicted)	CHST10	Chondroitin Sulfate Biosynthesis,Chondroitin Sulfate Biosynthesis (Late Stages),Dermatan Sulfate Biosynthesis,Dermatan Sulfate Biosynthesis (Late Stages),Heparan Sulfate Biosynthesis,Heparan Sulfate Biosynthesis (Late Stages),LPS/IL-1 Mediated Inhibition of RXR Function,Xenobiotic Metabolism Signaling
	hsa-miR-1207-5p	miR-1207-5p (and other miRNAs w/seed GGCAGGG)	TargetScan Human	Moderate (predicted)	CHST15	Chondroitin Sulfate Biosynthesis,Chondroitin Sulfate Biosynthesis (Late Stages),Dermatan Sulfate Biosynthesis,Dermatan Sulfate Biosynthesis (Late Stages),Heparan Sulfate Biosynthesis,Heparan Sulfate Biosynthesis (Late Stages),LPS/IL-1 Mediated Inhibition of RXR Function,Xenobiotic Metabolism Signaling
	hsa-miR-1207-5p	miR-1207-5p (and other miRNAs w/seed GGCAGGG)	TargetScan Human	Moderate (predicted)	CHURC1
	hsa-miR-1207-5p	miR-1207-5p (and other miRNAs w/seed GGCAGGG)	TargetScan Human	High (predicted)	CIB2
	hsa-miR-1207-5p	miR-1207-5p (and other miRNAs w/seed GGCAGGG)	TargetScan Human	High (predicted)	CIITA	Antigen Presentation Pathway,Primary Immunodeficiency Signaling,TREM1 Signaling
	hsa-miR-1207-5p	miR-1207-5p (and other miRNAs w/seed GGCAGGG)	TargetScan Human	Moderate (predicted)	CISD2
	hsa-miR-1207-5p	miR-1207-5p (and other miRNAs w/seed GGCAGGG)	TargetScan Human	Moderate (predicted)	CKAP2
	hsa-miR-1207-5p	miR-1207-5p (and other miRNAs w/seed GGCAGGG)	TargetScan Human	Moderate (predicted)	CKMT1A/CKMT1B	Creatine-phosphate Biosynthesis
	hsa-miR-1207-5p	miR-1207-5p (and other miRNAs w/seed GGCAGGG)	TargetScan Human	High (predicted)	CLASP1
	hsa-miR-1207-5p	miR-1207-5p (and other miRNAs w/seed GGCAGGG)	TargetScan Human	High (predicted)	CLCN7
	hsa-miR-1207-5p	miR-1207-5p (and other miRNAs w/seed GGCAGGG)	TargetScan Human	High (predicted)	CLDN19	Agranulocyte Adhesion and Diapedesis,Granulocyte Adhesion and Diapedesis,Leukocyte Extravasation Signaling,Sertoli Cell-Sertoli Cell Junction Signaling,Tight Junction Signaling
	hsa-miR-1207-5p	miR-1207-5p (and other miRNAs w/seed GGCAGGG)	TargetScan Human	Moderate (predicted)	CLDN2	Agranulocyte Adhesion and Diapedesis,Granulocyte Adhesion and Diapedesis,Leukocyte Extravasation Signaling,Sertoli Cell-Sertoli Cell Junction Signaling,Tight Junction Signaling
	hsa-miR-1207-5p	miR-1207-5p (and other miRNAs w/seed GGCAGGG)	TargetScan Human	Moderate (predicted)	CLDN4	Agranulocyte Adhesion and Diapedesis,Granulocyte Adhesion and Diapedesis,Leukocyte Extravasation Signaling,Sertoli Cell-Sertoli Cell Junction Signaling,Tight Junction Signaling
	hsa-miR-1207-5p	miR-1207-5p (and other miRNAs w/seed GGCAGGG)	TargetScan Human	Moderate (predicted)	CLDN5	Agranulocyte Adhesion and Diapedesis,Granulocyte Adhesion and Diapedesis,Leukocyte Extravasation Signaling,Sertoli Cell-Sertoli Cell Junction Signaling,Tight Junction Signaling
	hsa-miR-1207-5p	miR-1207-5p (and other miRNAs w/seed GGCAGGG)	TargetScan Human	Moderate (predicted)	CLEC16A
	hsa-miR-1207-5p	miR-1207-5p (and other miRNAs w/seed GGCAGGG)	TargetScan Human	High (predicted)	CLEC2A
	hsa-miR-1207-5p	miR-1207-5p (and other miRNAs w/seed GGCAGGG)	TargetScan Human	Moderate (predicted)	CLIC5
	hsa-miR-1207-5p	miR-1207-5p (and other miRNAs w/seed GGCAGGG)	TargetScan Human	Moderate (predicted)	CLIP2
	hsa-miR-1207-5p	miR-1207-5p (and other miRNAs w/seed GGCAGGG)	TargetScan Human	Moderate (predicted)	CLK2
	hsa-miR-1207-5p	miR-1207-5p (and other miRNAs w/seed GGCAGGG)	TargetScan Human	Moderate (predicted)	CLMN
	hsa-miR-1207-5p	miR-1207-5p (and other miRNAs w/seed GGCAGGG)	TargetScan Human	Moderate (predicted)	CLN6
	hsa-miR-1207-5p	miR-1207-5p (and other miRNAs w/seed GGCAGGG)	TargetScan Human	Moderate (predicted)	CLOCK	Adipogenesis pathway,Circadian Rhythm Signaling,PPAR??/RXR?? Activation
	hsa-miR-1207-5p	miR-1207-5p (and other miRNAs w/seed GGCAGGG)	TargetScan Human	Moderate (predicted)	CLSTN1
	hsa-miR-1207-5p	miR-1207-5p (and other miRNAs w/seed GGCAGGG)	TargetScan Human	Moderate (predicted)	CLSTN2
	hsa-miR-1207-5p	miR-1207-5p (and other miRNAs w/seed GGCAGGG)	TargetScan Human	High (predicted)	CLTCL1	Clathrin-mediated Endocytosis Signaling,CTLA4 Signaling in Cytotoxic T Lymphocytes,Huntington's Disease Signaling,Virus Entry via Endocytic Pathways
	hsa-miR-1207-5p	miR-1207-5p (and other miRNAs w/seed GGCAGGG)	TargetScan Human	Moderate (predicted)	CMKLR1
	hsa-miR-1207-5p	miR-1207-5p (and other miRNAs w/seed GGCAGGG)	TargetScan Human	Moderate (predicted)	CMTR1
	hsa-miR-1207-5p	miR-1207-5p (and other miRNAs w/seed GGCAGGG)	TargetScan Human	High (predicted)	CNIH2
	hsa-miR-1207-5p	miR-1207-5p (and other miRNAs w/seed GGCAGGG)	TargetScan Human	Moderate (predicted)	CNNM2
	hsa-miR-1207-5p	miR-1207-5p (and other miRNAs w/seed GGCAGGG)	TargetScan Human	Moderate (predicted)	CNNM3
	hsa-miR-1207-5p	miR-1207-5p (and other miRNAs w/seed GGCAGGG)	TargetScan Human	High (predicted)	CNNM4
	hsa-miR-1207-5p	miR-1207-5p (and other miRNAs w/seed GGCAGGG)	TargetScan Human	Moderate (predicted)	CNOT3
	hsa-miR-1207-5p	miR-1207-5p (and other miRNAs w/seed GGCAGGG)	TargetScan Human	Moderate (predicted)	CNTD2
	hsa-miR-1207-5p	miR-1207-5p (and other miRNAs w/seed GGCAGGG)	TargetScan Human	Moderate (predicted)	CNTLN
	hsa-miR-1207-5p	miR-1207-5p (and other miRNAs w/seed GGCAGGG)	TargetScan Human	Moderate (predicted)	CNTNAP1
	hsa-miR-1207-5p	miR-1207-5p (and other miRNAs w/seed GGCAGGG)	TargetScan Human	High (predicted)	COA4
	hsa-miR-1207-5p	miR-1207-5p (and other miRNAs w/seed GGCAGGG)	TargetScan Human	High (predicted)	COG4
	hsa-miR-1207-5p	miR-1207-5p (and other miRNAs w/seed GGCAGGG)	TargetScan Human	Moderate (predicted)	COG5
	hsa-miR-1207-5p	miR-1207-5p (and other miRNAs w/seed GGCAGGG)	TargetScan Human	Moderate (predicted)	COL22A1	Hepatic Fibrosis / Hepatic Stellate Cell Activation
	hsa-miR-1207-5p	miR-1207-5p (and other miRNAs w/seed GGCAGGG)	TargetScan Human	Moderate (predicted)	COL23A1	Hepatic Fibrosis / Hepatic Stellate Cell Activation
	hsa-miR-1207-5p	miR-1207-5p (and other miRNAs w/seed GGCAGGG)	TargetScan Human	Moderate (predicted)	COL26A1
	hsa-miR-1207-5p	miR-1207-5p (and other miRNAs w/seed GGCAGGG)	TargetScan Human	Moderate (predicted)	COL4A2	Hepatic Fibrosis / Hepatic Stellate Cell Activation
	hsa-miR-1207-5p	miR-1207-5p (and other miRNAs w/seed GGCAGGG)	TargetScan Human	High (predicted),Moderate (predicted)	COL6A2	Hepatic Fibrosis / Hepatic Stellate Cell Activation
	hsa-miR-1207-5p	miR-1207-5p (and other miRNAs w/seed GGCAGGG)	TargetScan Human	Moderate (predicted)	COL6A3	Hepatic Fibrosis / Hepatic Stellate Cell Activation,TR/RXR Activation
	hsa-miR-1207-5p	miR-1207-5p (and other miRNAs w/seed GGCAGGG)	TargetScan Human	Moderate (predicted)	COL8A2	Hepatic Fibrosis / Hepatic Stellate Cell Activation
	hsa-miR-1207-5p	miR-1207-5p (and other miRNAs w/seed GGCAGGG)	TargetScan Human	Moderate (predicted)	COL9A2	Hepatic Fibrosis / Hepatic Stellate Cell Activation
	hsa-miR-1207-5p	miR-1207-5p (and other miRNAs w/seed GGCAGGG)	TargetScan Human	Moderate (predicted)	COLGALT1
	hsa-miR-1207-5p	miR-1207-5p (and other miRNAs w/seed GGCAGGG)	TargetScan Human	Moderate (predicted)	COMMD5
	hsa-miR-1207-5p	miR-1207-5p (and other miRNAs w/seed GGCAGGG)	TargetScan Human	Moderate (predicted)	COMMD7
	hsa-miR-1207-5p	miR-1207-5p (and other miRNAs w/seed GGCAGGG)	TargetScan Human	Moderate (predicted)	COPZ2
	hsa-miR-1207-5p	miR-1207-5p (and other miRNAs w/seed GGCAGGG)	TargetScan Human	Moderate (predicted)	COQ10A
	hsa-miR-1207-5p	miR-1207-5p (and other miRNAs w/seed GGCAGGG)	TargetScan Human	High (predicted)	CORO2B
	hsa-miR-1207-5p	miR-1207-5p (and other miRNAs w/seed GGCAGGG)	TargetScan Human	Moderate (predicted)	COTL1
	hsa-miR-1207-5p	miR-1207-5p (and other miRNAs w/seed GGCAGGG)	TargetScan Human	Moderate (predicted)	COX16
	hsa-miR-1207-5p	miR-1207-5p (and other miRNAs w/seed GGCAGGG)	TargetScan Human	Moderate (predicted)	COX4I2	Mitochondrial Dysfunction,Oxidative Phosphorylation
	hsa-miR-1207-5p	miR-1207-5p (and other miRNAs w/seed GGCAGGG)	TargetScan Human	Moderate (predicted)	COX6B2	Mitochondrial Dysfunction,Oxidative Phosphorylation
	hsa-miR-1207-5p	miR-1207-5p (and other miRNAs w/seed GGCAGGG)	TargetScan Human	High (predicted)	CPEB1
	hsa-miR-1207-5p	miR-1207-5p (and other miRNAs w/seed GGCAGGG)	TargetScan Human	Moderate (predicted)	CPED1
	hsa-miR-1207-5p	miR-1207-5p (and other miRNAs w/seed GGCAGGG)	TargetScan Human	Moderate (predicted)	CPLX1
	hsa-miR-1207-5p	miR-1207-5p (and other miRNAs w/seed GGCAGGG)	TargetScan Human	High (predicted)	CPLX2	Huntington's Disease Signaling
	hsa-miR-1207-5p	miR-1207-5p (and other miRNAs w/seed GGCAGGG)	TargetScan Human	Moderate (predicted)	CPNE7
	hsa-miR-1207-5p	miR-1207-5p (and other miRNAs w/seed GGCAGGG)	TargetScan Human	High (predicted)	CRAT
	hsa-miR-1207-5p	miR-1207-5p (and other miRNAs w/seed GGCAGGG)	TargetScan Human	Moderate (predicted)	CRBN
	hsa-miR-1207-5p	miR-1207-5p (and other miRNAs w/seed GGCAGGG)	TargetScan Human	Moderate (predicted)	CREB3L1
	hsa-miR-1207-5p	miR-1207-5p (and other miRNAs w/seed GGCAGGG)	TargetScan Human	High (predicted)	CREG2
	hsa-miR-1207-5p	miR-1207-5p (and other miRNAs w/seed GGCAGGG)	TargetScan Human	High (predicted)	CRHR1	cAMP-mediated signaling,Corticotropin Releasing Hormone Signaling,G-Protein Coupled Receptor Signaling,G??s Signaling,Synaptic Long Term Depression
	hsa-miR-1207-5p	miR-1207-5p (and other miRNAs w/seed GGCAGGG)	TargetScan Human	Moderate (predicted)	CRIP2
	hsa-miR-1207-5p	miR-1207-5p (and other miRNAs w/seed GGCAGGG)	TargetScan Human	High (predicted)	CRISPLD2
	hsa-miR-1207-5p	miR-1207-5p (and other miRNAs w/seed GGCAGGG)	TargetScan Human	High (predicted)	CRLF1
	hsa-miR-1207-5p	miR-1207-5p (and other miRNAs w/seed GGCAGGG)	TargetScan Human	High (predicted)	CRTC1
	hsa-miR-1207-5p	miR-1207-5p (and other miRNAs w/seed GGCAGGG)	TargetScan Human	High (predicted)	CRTC3
	hsa-miR-1207-5p	miR-1207-5p (and other miRNAs w/seed GGCAGGG)	TargetScan Human	High (predicted)	CS	TCA Cycle II (Eukaryotic)
	hsa-miR-1207-5p	miR-1207-5p (and other miRNAs w/seed GGCAGGG)	TargetScan Human	Moderate (predicted)	CSDC2
	hsa-miR-1207-5p	miR-1207-5p (and other miRNAs w/seed GGCAGGG)	TargetScan Human	High (predicted)	CSF1	Altered T Cell and B Cell Signaling in Rheumatoid Arthritis,Atherosclerosis Signaling,Hematopoiesis from Multipotent Stem Cells,Hematopoiesis from Pluripotent Stem Cells,Hepatic Fibrosis / Hepatic Stellate Cell Activation,Macropinocytosis Signaling,MSP-RON Signaling Pathway,Role of Macrophages, Fibroblasts and Endothelial Cells in Rheumatoid Arthritis,Role of Osteoblasts, Osteoclasts and Chondroc…
	hsa-miR-1207-5p	miR-1207-5p (and other miRNAs w/seed GGCAGGG)	TargetScan Human	Moderate (predicted)	CSRNP1
	hsa-miR-1207-5p	miR-1207-5p (and other miRNAs w/seed GGCAGGG)	TargetScan Human	High (predicted)	CSRP1
	hsa-miR-1207-5p	miR-1207-5p (and other miRNAs w/seed GGCAGGG)	TargetScan Human	High (predicted)	CST9
	hsa-miR-1207-5p	miR-1207-5p (and other miRNAs w/seed GGCAGGG)	TargetScan Human	Moderate (predicted)	CTDSP1
	hsa-miR-1207-5p	miR-1207-5p (and other miRNAs w/seed GGCAGGG)	TargetScan Human	Moderate (predicted)	CTDSP2
	hsa-miR-1207-5p	miR-1207-5p (and other miRNAs w/seed GGCAGGG)	TargetScan Human	Moderate (predicted)	CTDSPL
	hsa-miR-1207-5p	miR-1207-5p (and other miRNAs w/seed GGCAGGG)	TargetScan Human	Moderate (predicted)	CTNNBIP1	Adipogenesis pathway
	hsa-miR-1207-5p	miR-1207-5p (and other miRNAs w/seed GGCAGGG)	TargetScan Human	Moderate (predicted)	CTRB2
	hsa-miR-1207-5p	miR-1207-5p (and other miRNAs w/seed GGCAGGG)	TargetScan Human	High (predicted)	CTXN1
	hsa-miR-1207-5p	miR-1207-5p (and other miRNAs w/seed GGCAGGG)	TargetScan Human	Moderate (predicted)	CWF19L1
	hsa-miR-1207-5p	miR-1207-5p (and other miRNAs w/seed GGCAGGG)	TargetScan Human	High (predicted)	CX3CL1	Agranulocyte Adhesion and Diapedesis,Granulocyte Adhesion and Diapedesis
	hsa-miR-1207-5p	miR-1207-5p (and other miRNAs w/seed GGCAGGG)	TargetScan Human	Moderate (predicted)	CX3CR1
	hsa-miR-1207-5p	miR-1207-5p (and other miRNAs w/seed GGCAGGG)	TargetScan Human	Moderate (predicted)	CXCL1	Agranulocyte Adhesion and Diapedesis,Differential Regulation of Cytokine Production in Intestinal Epithelial Cells by IL-17A and IL-17F,Differential Regulation of Cytokine Production in Macrophages and T Helper Cells by IL-17A and IL-17F,Granulocyte Adhesion and Diapedesis,IL-17 Signaling,IL-17A Signaling in Airway Cells,IL-17A Signaling in Gastric Cells,IL-8 Signaling,Lymphotoxin ?? Receptor Sig…
	hsa-miR-1207-5p	miR-1207-5p (and other miRNAs w/seed GGCAGGG)	TargetScan Human	High (predicted)	CXCL12	Agranulocyte Adhesion and Diapedesis,Atherosclerosis Signaling,Axonal Guidance Signaling,Chemokine Signaling,CXCR4 Signaling,Ephrin B Signaling,Ephrin Receptor Signaling,Granulocyte Adhesion and Diapedesis,Leukocyte Extravasation Signaling,Role of Macrophages, Fibroblasts and Endothelial Cells in Rheumatoid Arthritis
	hsa-miR-1207-5p	miR-1207-5p (and other miRNAs w/seed GGCAGGG)	TargetScan Human	Moderate (predicted)	CXCL2	Agranulocyte Adhesion and Diapedesis,Granulocyte Adhesion and Diapedesis
	hsa-miR-1207-5p	miR-1207-5p (and other miRNAs w/seed GGCAGGG)	TargetScan Human	Moderate (predicted)	CXCL3	Agranulocyte Adhesion and Diapedesis,Airway Pathology in Chronic Obstructive Pulmonary Disease,Glucocorticoid Receptor Signaling,Granulocyte Adhesion and Diapedesis,Hepatic Fibrosis / Hepatic Stellate Cell Activation,IL-17A Signaling in Airway Cells,Role of IL-17A in Arthritis,Role of IL-17A in Psoriasis,TREM1 Signaling
	hsa-miR-1207-5p	miR-1207-5p (and other miRNAs w/seed GGCAGGG)	TargetScan Human	Moderate (predicted)	CXCR1	Agranulocyte Adhesion and Diapedesis,IL-8 Signaling
	hsa-miR-1207-5p	miR-1207-5p (and other miRNAs w/seed GGCAGGG)	TargetScan Human	High (predicted)	CXCR5	NF-??B Activation by Viruses,T Helper Cell Differentiation
	hsa-miR-1207-5p	miR-1207-5p (and other miRNAs w/seed GGCAGGG)	TargetScan Human	High (predicted)	CXorf36
	hsa-miR-1207-5p	miR-1207-5p (and other miRNAs w/seed GGCAGGG)	TargetScan Human	Moderate (predicted)	CYB5D1
	hsa-miR-1207-5p	miR-1207-5p (and other miRNAs w/seed GGCAGGG)	TargetScan Human	Moderate (predicted)	CYB5R3	Mitochondrial Dysfunction,??-linolenate Biosynthesis II (Animals)
	hsa-miR-1207-5p	miR-1207-5p (and other miRNAs w/seed GGCAGGG)	TargetScan Human	Moderate (predicted)	CYBB	fMLP Signaling in Neutrophils,IL-8 Signaling,Leukocyte Extravasation Signaling,phagosome maturation,Production of Nitric Oxide and Reactive Oxygen Species in Macrophages,Rac Signaling,Signaling by Rho Family GTPases
	hsa-miR-1207-5p	miR-1207-5p (and other miRNAs w/seed GGCAGGG)	TargetScan Human	Moderate (predicted)	CYFIP2	Actin Cytoskeleton Signaling,Rac Signaling
	hsa-miR-1207-5p	miR-1207-5p (and other miRNAs w/seed GGCAGGG)	TargetScan Human	Moderate (predicted)	CYHR1
	hsa-miR-1207-5p	miR-1207-5p (and other miRNAs w/seed GGCAGGG)	TargetScan Human	Moderate (predicted)	CYP20A1
	hsa-miR-1207-5p	miR-1207-5p (and other miRNAs w/seed GGCAGGG)	TargetScan Human	Moderate (predicted)	CYP24A1	VDR/RXR Activation
	hsa-miR-1207-5p	miR-1207-5p (and other miRNAs w/seed GGCAGGG)	TargetScan Human	Moderate (predicted)	CYP26B1
	hsa-miR-1207-5p	miR-1207-5p (and other miRNAs w/seed GGCAGGG)	TargetScan Human	High (predicted)	CYP27B1	1,25-dihydroxyvitamin D3 Biosynthesis,VDR/RXR Activation
	hsa-miR-1207-5p	miR-1207-5p (and other miRNAs w/seed GGCAGGG)	TargetScan Human	Moderate (predicted)	CYP2U1	Acetone Degradation I (to Methylglyoxal),Bupropion Degradation,Estrogen Biosynthesis,Melatonin Degradation I,Nicotine Degradation II,Nicotine Degradation III,Superpathway of Melatonin Degradation
	hsa-miR-1207-5p	miR-1207-5p (and other miRNAs w/seed GGCAGGG)	TargetScan Human	High (predicted)	CYP2W1
	hsa-miR-1207-5p	miR-1207-5p (and other miRNAs w/seed GGCAGGG)	TargetScan Human	Moderate (predicted)	CYP3A5	Acetone Degradation I (to Methylglyoxal),Bupropion Degradation,Estrogen Biosynthesis,LPS/IL-1 Mediated Inhibition of RXR Function,Melatonin Degradation I,Nicotine Degradation II,Nicotine Degradation III,PXR/RXR Activation,Superpathway of Melatonin Degradation,Xenobiotic Metabolism Signaling
	hsa-miR-1207-5p	miR-1207-5p (and other miRNAs w/seed GGCAGGG)	TargetScan Human	High (predicted)	CYP46A1
	hsa-miR-1207-5p	miR-1207-5p (and other miRNAs w/seed GGCAGGG)	TargetScan Human	Moderate (predicted)	CYTH4
	hsa-miR-1207-5p	miR-1207-5p (and other miRNAs w/seed GGCAGGG)	TargetScan Human	Moderate (predicted)	DAB2	Clathrin-mediated Endocytosis Signaling
	hsa-miR-1207-5p	miR-1207-5p (and other miRNAs w/seed GGCAGGG)	TargetScan Human	Moderate (predicted)	DAB2IP
	hsa-miR-1207-5p	miR-1207-5p (and other miRNAs w/seed GGCAGGG)	TargetScan Human	Moderate (predicted)	DACT2
	hsa-miR-1207-5p	miR-1207-5p (and other miRNAs w/seed GGCAGGG)	TargetScan Human	High (predicted)	DAGLA
	hsa-miR-1207-5p	miR-1207-5p (and other miRNAs w/seed GGCAGGG)	TargetScan Human	Moderate (predicted)	DARS	tRNA Charging
	hsa-miR-1207-5p	miR-1207-5p (and other miRNAs w/seed GGCAGGG)	TargetScan Human	Moderate (predicted)	DAXX	Death Receptor Signaling,Induction of Apoptosis by HIV1,Molecular Mechanisms of Cancer,p38 MAPK Signaling,SAPK/JNK Signaling
	hsa-miR-1207-5p	miR-1207-5p (and other miRNAs w/seed GGCAGGG)	TargetScan Human	Moderate (predicted)	DCAF15
	hsa-miR-1207-5p	miR-1207-5p (and other miRNAs w/seed GGCAGGG)	TargetScan Human	Moderate (predicted)	DCAF4
	hsa-miR-1207-5p	miR-1207-5p (and other miRNAs w/seed GGCAGGG)	TargetScan Human	High (predicted)	DCHS1
	hsa-miR-1207-5p	miR-1207-5p (and other miRNAs w/seed GGCAGGG)	TargetScan Human	Moderate (predicted)	DCN	Neuregulin Signaling
	hsa-miR-1207-5p	miR-1207-5p (and other miRNAs w/seed GGCAGGG)	TargetScan Human	Moderate (predicted)	DCUN1D5
	hsa-miR-1207-5p	miR-1207-5p (and other miRNAs w/seed GGCAGGG)	TargetScan Human	Moderate (predicted)	DDA1
	hsa-miR-1207-5p	miR-1207-5p (and other miRNAs w/seed GGCAGGG)	TargetScan Human	Moderate (predicted)	DDAH1
	hsa-miR-1207-5p	miR-1207-5p (and other miRNAs w/seed GGCAGGG)	TargetScan Human	Moderate (predicted)	DDHD2
	hsa-miR-1207-5p	miR-1207-5p (and other miRNAs w/seed GGCAGGG)	TargetScan Human	High (predicted)	DDTL
	hsa-miR-1207-5p	miR-1207-5p (and other miRNAs w/seed GGCAGGG)	TargetScan Human	Moderate (predicted)	DDX11
	hsa-miR-1207-5p	miR-1207-5p (and other miRNAs w/seed GGCAGGG)	TargetScan Human	High (predicted)	DDX3X	Pyrimidine Ribonucleotides De Novo Biosynthesis,Pyrimidine Ribonucleotides Interconversion
	hsa-miR-1207-5p	miR-1207-5p (and other miRNAs w/seed GGCAGGG)	TargetScan Human	High (predicted)	DEAF1
	hsa-miR-1207-5p	miR-1207-5p (and other miRNAs w/seed GGCAGGG)	TargetScan Human	Moderate (predicted)	DEDD
	hsa-miR-1207-5p	miR-1207-5p (and other miRNAs w/seed GGCAGGG)	TargetScan Human	High (predicted)	DEF8
	hsa-miR-1207-5p	miR-1207-5p (and other miRNAs w/seed GGCAGGG)	TargetScan Human	High (predicted)	DENND2D
	hsa-miR-1207-5p	miR-1207-5p (and other miRNAs w/seed GGCAGGG)	TargetScan Human	Moderate (predicted)	DEPDC5
	hsa-miR-1207-5p	miR-1207-5p (and other miRNAs w/seed GGCAGGG)	TargetScan Human	Moderate (predicted)	DERL3
	hsa-miR-1207-5p	miR-1207-5p (and other miRNAs w/seed GGCAGGG)	TargetScan Human	Moderate (predicted)	DES	Signaling by Rho Family GTPases
	hsa-miR-1207-5p	miR-1207-5p (and other miRNAs w/seed GGCAGGG)	TargetScan Human	High (predicted),Moderate (predicted)	DFFA	Apoptosis Signaling,Cytotoxic T Lymphocyte-mediated Apoptosis of Target Cells,Death Receptor Signaling,Granzyme B Signaling,Induction of Apoptosis by HIV1,Tumoricidal Function of Hepatic Natural Killer Cells
	hsa-miR-1207-5p	miR-1207-5p (and other miRNAs w/seed GGCAGGG)	TargetScan Human	Moderate (predicted)	DGAT1	Triacylglycerol Biosynthesis
	hsa-miR-1207-5p	miR-1207-5p (and other miRNAs w/seed GGCAGGG)	TargetScan Human	Moderate (predicted)	DGCR2
	hsa-miR-1207-5p	miR-1207-5p (and other miRNAs w/seed GGCAGGG)	TargetScan Human	Moderate (predicted)	DGCR8
	hsa-miR-1207-5p	miR-1207-5p (and other miRNAs w/seed GGCAGGG)	TargetScan Human	Moderate (predicted)	DGKE
	hsa-miR-1207-5p	miR-1207-5p (and other miRNAs w/seed GGCAGGG)	TargetScan Human	High (predicted)	DHCR24	Cholesterol Biosynthesis I,Cholesterol Biosynthesis II (via 24,25-dihydrolanosterol),Cholesterol Biosynthesis III (via Desmosterol),Stearate Biosynthesis I (Animals),Superpathway of Cholesterol Biosynthesis
	hsa-miR-1207-5p	miR-1207-5p (and other miRNAs w/seed GGCAGGG)	TargetScan Human	Moderate (predicted)	DHDDS	Dolichol and Dolichyl Phosphate Biosynthesis
	hsa-miR-1207-5p	miR-1207-5p (and other miRNAs w/seed GGCAGGG)	TargetScan Human	Moderate (predicted)	DHODH	Mitochondrial Dysfunction
	hsa-miR-1207-5p	miR-1207-5p (and other miRNAs w/seed GGCAGGG)	TargetScan Human	Moderate (predicted)	DHRS4	Ethanol Degradation II,Noradrenaline and Adrenaline Degradation,Retinoate Biosynthesis I,Serotonin Degradation
	hsa-miR-1207-5p	miR-1207-5p (and other miRNAs w/seed GGCAGGG)	TargetScan Human	Moderate (predicted)	DHRS4L2
	hsa-miR-1207-5p	miR-1207-5p (and other miRNAs w/seed GGCAGGG)	TargetScan Human	Moderate (predicted)	DHRS7B
	hsa-miR-1207-5p	miR-1207-5p (and other miRNAs w/seed GGCAGGG)	TargetScan Human	High (predicted)	DHX37
	hsa-miR-1207-5p	miR-1207-5p (and other miRNAs w/seed GGCAGGG)	TargetScan Human	Moderate (predicted)	DIABLO	Apoptosis Signaling,Ceramide Signaling,Death Receptor Signaling,Induction of Apoptosis by HIV1,Lymphotoxin ?? Receptor Signaling,Molecular Mechanisms of Cancer
	hsa-miR-1207-5p	miR-1207-5p (and other miRNAs w/seed GGCAGGG)	TargetScan Human	Moderate (predicted)	DICER1
	hsa-miR-1207-5p	miR-1207-5p (and other miRNAs w/seed GGCAGGG)	TargetScan Human	Moderate (predicted)	DIP2A
	hsa-miR-1207-5p	miR-1207-5p (and other miRNAs w/seed GGCAGGG)	TargetScan Human	High (predicted)	DIRAS1
	hsa-miR-1207-5p	miR-1207-5p (and other miRNAs w/seed GGCAGGG)	TargetScan Human	Moderate (predicted)	DIRC1
	hsa-miR-1207-5p	miR-1207-5p (and other miRNAs w/seed GGCAGGG)	TargetScan Human	High (predicted)	DISP2
	hsa-miR-1207-5p	miR-1207-5p (and other miRNAs w/seed GGCAGGG)	TargetScan Human	Moderate (predicted)	DKKL1	Role of Macrophages, Fibroblasts and Endothelial Cells in Rheumatoid Arthritis,Role of Osteoblasts, Osteoclasts and Chondrocytes in Rheumatoid Arthritis,Wnt/??-catenin Signaling
	hsa-miR-1207-5p	miR-1207-5p (and other miRNAs w/seed GGCAGGG)	TargetScan Human	High (predicted)	DLG4	Glutamate Receptor Signaling,HIPPO signaling,Huntington's Disease Signaling,Neuregulin Signaling,nNOS Signaling in Neurons
	hsa-miR-1207-5p	miR-1207-5p (and other miRNAs w/seed GGCAGGG)	TargetScan Human	High (predicted)	DLGAP3
	hsa-miR-1207-5p	miR-1207-5p (and other miRNAs w/seed GGCAGGG)	TargetScan Human	Moderate (predicted)	DLGAP4
	hsa-miR-1207-5p	miR-1207-5p (and other miRNAs w/seed GGCAGGG)	TargetScan Human	Moderate (predicted)	DLL4	Notch Signaling
	hsa-miR-1207-5p	miR-1207-5p (and other miRNAs w/seed GGCAGGG)	TargetScan Human	High (predicted)	DMBX1
	hsa-miR-1207-5p	miR-1207-5p (and other miRNAs w/seed GGCAGGG)	TargetScan Human	Moderate (predicted)	DMTN
	hsa-miR-1207-5p	miR-1207-5p (and other miRNAs w/seed GGCAGGG)	TargetScan Human	High (predicted)	DMWD
	hsa-miR-1207-5p	miR-1207-5p (and other miRNAs w/seed GGCAGGG)	TargetScan Human	High (predicted),Moderate (predicted)	DNAJA3	NRF2-mediated Oxidative Stress Response
	hsa-miR-1207-5p	miR-1207-5p (and other miRNAs w/seed GGCAGGG)	TargetScan Human	Moderate (predicted)	DNAJB12	Aldosterone Signaling in Epithelial Cells,NRF2-mediated Oxidative Stress Response,Protein Ubiquitination Pathway
	hsa-miR-1207-5p	miR-1207-5p (and other miRNAs w/seed GGCAGGG)	TargetScan Human	Moderate (predicted)	DNAJC11	Aldosterone Signaling in Epithelial Cells,NRF2-mediated Oxidative Stress Response,Protein Ubiquitination Pathway
	hsa-miR-1207-5p	miR-1207-5p (and other miRNAs w/seed GGCAGGG)	TargetScan Human	Moderate (predicted)	DNAJC18	Aldosterone Signaling in Epithelial Cells,NRF2-mediated Oxidative Stress Response,Protein Ubiquitination Pathway
	hsa-miR-1207-5p	miR-1207-5p (and other miRNAs w/seed GGCAGGG)	TargetScan Human	Moderate (predicted)	DNAJC3	Aldosterone Signaling in Epithelial Cells,Endoplasmic Reticulum Stress Pathway,NRF2-mediated Oxidative Stress Response,Protein Ubiquitination Pathway,Unfolded protein response
	hsa-miR-1207-5p	miR-1207-5p (and other miRNAs w/seed GGCAGGG)	TargetScan Human	Moderate (predicted)	DNAJC5	Aldosterone Signaling in Epithelial Cells,Huntington's Disease Signaling,NRF2-mediated Oxidative Stress Response,Protein Ubiquitination Pathway
	hsa-miR-1207-5p	miR-1207-5p (and other miRNAs w/seed GGCAGGG)	TargetScan Human	Moderate (predicted)	DNAJC6	Aldosterone Signaling in Epithelial Cells,NRF2-mediated Oxidative Stress Response,Protein Ubiquitination Pathway
	hsa-miR-1207-5p	miR-1207-5p (and other miRNAs w/seed GGCAGGG)	TargetScan Human	Moderate (predicted)	DNAJC8	Aldosterone Signaling in Epithelial Cells,NRF2-mediated Oxidative Stress Response,Protein Ubiquitination Pathway
	hsa-miR-1207-5p	miR-1207-5p (and other miRNAs w/seed GGCAGGG)	TargetScan Human	High (predicted)	DNAL4
	hsa-miR-1207-5p	miR-1207-5p (and other miRNAs w/seed GGCAGGG)	TargetScan Human	Moderate (predicted)	DNASE1L1
	hsa-miR-1207-5p	miR-1207-5p (and other miRNAs w/seed GGCAGGG)	TargetScan Human	High (predicted)	DNMT3A	DNA Methylation and Transcriptional Repression Signaling
	hsa-miR-1207-5p	miR-1207-5p (and other miRNAs w/seed GGCAGGG)	TargetScan Human	Moderate (predicted)	DNPH1
	hsa-miR-1207-5p	miR-1207-5p (and other miRNAs w/seed GGCAGGG)	TargetScan Human	Moderate (predicted)	DOC2A
	hsa-miR-1207-5p	miR-1207-5p (and other miRNAs w/seed GGCAGGG)	TargetScan Human	High (predicted)	DOK3	GDNF Family Ligand-Receptor Interactions
	hsa-miR-1207-5p	miR-1207-5p (and other miRNAs w/seed GGCAGGG)	TargetScan Human	Moderate (predicted)	DOLPP1
	hsa-miR-1207-5p	miR-1207-5p (and other miRNAs w/seed GGCAGGG)	TargetScan Human	High (predicted)	DPH2
	hsa-miR-1207-5p	miR-1207-5p (and other miRNAs w/seed GGCAGGG)	TargetScan Human	Moderate (predicted)	DPM2	Dolichyl-diphosphooligosaccharide Biosynthesis
	hsa-miR-1207-5p	miR-1207-5p (and other miRNAs w/seed GGCAGGG)	TargetScan Human	Moderate (predicted)	DPP6
	hsa-miR-1207-5p	miR-1207-5p (and other miRNAs w/seed GGCAGGG)	TargetScan Human	Moderate (predicted)	DPP8
	hsa-miR-1207-5p	miR-1207-5p (and other miRNAs w/seed GGCAGGG)	TargetScan Human	Moderate (predicted)	DPYSL3	Semaphorin Signaling in Neurons
	hsa-miR-1207-5p	miR-1207-5p (and other miRNAs w/seed GGCAGGG)	TargetScan Human	Moderate (predicted)	DRD2	cAMP-mediated signaling,Dopamine Receptor Signaling,Dopamine-DARPP32 Feedback in cAMP Signaling,G-Protein Coupled Receptor Signaling,Gap Junction Signaling,G??i Signaling
	hsa-miR-1207-5p	miR-1207-5p (and other miRNAs w/seed GGCAGGG)	TargetScan Human	Moderate (predicted)	DRG2
	hsa-miR-1207-5p	miR-1207-5p (and other miRNAs w/seed GGCAGGG)	TargetScan Human	High (predicted)	DSG3
	hsa-miR-1207-5p	miR-1207-5p (and other miRNAs w/seed GGCAGGG)	TargetScan Human	Moderate (predicted)	DTL
	hsa-miR-1207-5p	miR-1207-5p (and other miRNAs w/seed GGCAGGG)	TargetScan Human	Moderate (predicted)	DTX3	Notch Signaling
	hsa-miR-1207-5p	miR-1207-5p (and other miRNAs w/seed GGCAGGG)	TargetScan Human	High (predicted)	DTX4	Notch Signaling
	hsa-miR-1207-5p	miR-1207-5p (and other miRNAs w/seed GGCAGGG)	TargetScan Human	Moderate (predicted)	DUSP13
	hsa-miR-1207-5p	miR-1207-5p (and other miRNAs w/seed GGCAGGG)	TargetScan Human	High (predicted)	DUSP3	Protein Kinase A Signaling
	hsa-miR-1207-5p	miR-1207-5p (and other miRNAs w/seed GGCAGGG)	TargetScan Human	Moderate (predicted)	DUSP5	Protein Kinase A Signaling
	hsa-miR-1207-5p	miR-1207-5p (and other miRNAs w/seed GGCAGGG)	TargetScan Human	Moderate (predicted)	DUSP7
	hsa-miR-1207-5p	miR-1207-5p (and other miRNAs w/seed GGCAGGG)	TargetScan Human	Moderate (predicted)	DUSP9	cAMP-mediated signaling,ERK/MAPK Signaling,G-Protein Coupled Receptor Signaling,Protein Kinase A Signaling
	hsa-miR-1207-5p	miR-1207-5p (and other miRNAs w/seed GGCAGGG)	TargetScan Human	High (predicted)	DUXA
	hsa-miR-1207-5p	miR-1207-5p (and other miRNAs w/seed GGCAGGG)	TargetScan Human	Moderate (predicted)	DVL2	Basal Cell Carcinoma Signaling,Mouse Embryonic Stem Cell Pluripotency,PCP pathway,Regulation of the Epithelial-Mesenchymal Transition Pathway,Role of Wnt/GSK-3?? Signaling in the Pathogenesis of Influenza,Wnt/Ca+ pathway,Wnt/??-catenin Signaling
	hsa-miR-1207-5p	miR-1207-5p (and other miRNAs w/seed GGCAGGG)	TargetScan Human	High (predicted)	DVL3	Basal Cell Carcinoma Signaling,Mouse Embryonic Stem Cell Pluripotency,PCP pathway,Regulation of the Epithelial-Mesenchymal Transition Pathway,Role of Wnt/GSK-3?? Signaling in the Pathogenesis of Influenza,Wnt/Ca+ pathway,Wnt/??-catenin Signaling
	hsa-miR-1207-5p	miR-1207-5p (and other miRNAs w/seed GGCAGGG)	TargetScan Human	High (predicted)	ECE1	Endothelin-1 Signaling,Hepatic Fibrosis / Hepatic Stellate Cell Activation,Neuroprotective Role of THOP1 in Alzheimer's Disease
	hsa-miR-1207-5p	miR-1207-5p (and other miRNAs w/seed GGCAGGG)	TargetScan Human	Moderate (predicted)	ECE2	Axonal Guidance Signaling,Endothelin-1 Signaling,Neuroprotective Role of THOP1 in Alzheimer's Disease
	hsa-miR-1207-5p	miR-1207-5p (and other miRNAs w/seed GGCAGGG)	TargetScan Human	Moderate (predicted)	ECHS1	Fatty Acid ??-oxidation I,Isoleucine Degradation I,LXR/RXR Activation,Valine Degradation I
	hsa-miR-1207-5p	miR-1207-5p (and other miRNAs w/seed GGCAGGG)	TargetScan Human	Moderate (predicted)	ECM1
	hsa-miR-1207-5p	miR-1207-5p (and other miRNAs w/seed GGCAGGG)	TargetScan Human	Moderate (predicted)	EDA
	hsa-miR-1207-5p	miR-1207-5p (and other miRNAs w/seed GGCAGGG)	TargetScan Human	High (predicted)	EDAR
	hsa-miR-1207-5p	miR-1207-5p (and other miRNAs w/seed GGCAGGG)	TargetScan Human	High (predicted)	EDDM3A
	hsa-miR-1207-5p	miR-1207-5p (and other miRNAs w/seed GGCAGGG)	TargetScan Human	Moderate (predicted)	EDDM3B
	hsa-miR-1207-5p	miR-1207-5p (and other miRNAs w/seed GGCAGGG)	TargetScan Human	Moderate (predicted)	EEF1D
	hsa-miR-1207-5p	miR-1207-5p (and other miRNAs w/seed GGCAGGG)	TargetScan Human	Moderate (predicted)	EFCC1
	hsa-miR-1207-5p	miR-1207-5p (and other miRNAs w/seed GGCAGGG)	TargetScan Human	High (predicted)	EFHD2
	hsa-miR-1207-5p	miR-1207-5p (and other miRNAs w/seed GGCAGGG)	TargetScan Human	Moderate (predicted)	EFNA2	Axonal Guidance Signaling,Ephrin A Signaling,Ephrin Receptor Signaling
	hsa-miR-1207-5p	miR-1207-5p (and other miRNAs w/seed GGCAGGG)	TargetScan Human	Moderate (predicted)	EFNA4	Axonal Guidance Signaling,Ephrin A Signaling,Ephrin Receptor Signaling
	hsa-miR-1207-5p	miR-1207-5p (and other miRNAs w/seed GGCAGGG)	TargetScan Human	Moderate (predicted)	EFNB1	Axonal Guidance Signaling,Ephrin B Signaling,Ephrin Receptor Signaling,PCP pathway
	hsa-miR-1207-5p	miR-1207-5p (and other miRNAs w/seed GGCAGGG)	TargetScan Human	High (predicted)	EFS
	hsa-miR-1207-5p	miR-1207-5p (and other miRNAs w/seed GGCAGGG)	TargetScan Human	Moderate (predicted)	EGFL8
	hsa-miR-1207-5p	miR-1207-5p (and other miRNAs w/seed GGCAGGG)	TargetScan Human	Moderate (predicted)	EGFLAM
	hsa-miR-1207-5p	miR-1207-5p (and other miRNAs w/seed GGCAGGG)	TargetScan Human	Moderate (predicted)	EGLN2	HIF1?? Signaling
	hsa-miR-1207-5p	miR-1207-5p (and other miRNAs w/seed GGCAGGG)	TargetScan Human	Moderate (predicted)	EHD1
	hsa-miR-1207-5p	miR-1207-5p (and other miRNAs w/seed GGCAGGG)	TargetScan Human	Moderate (predicted)	EHD2
	hsa-miR-1207-5p	miR-1207-5p (and other miRNAs w/seed GGCAGGG)	TargetScan Human	Moderate (predicted)	EIF4EBP1	Acute Myeloid Leukemia Signaling,AMPK Signaling,ERK/MAPK Signaling,FLT3 Signaling in Hematopoietic Progenitor Cells,IL-8 Signaling,Insulin Receptor Signaling,mTOR Signaling,PI3K/AKT Signaling,Regulation of eIF4 and p70S6K Signaling,UVB-Induced MAPK Signaling
	hsa-miR-1207-5p	miR-1207-5p (and other miRNAs w/seed GGCAGGG)	TargetScan Human	Moderate (predicted)	EIF4EBP2	Regulation of eIF4 and p70S6K Signaling
	hsa-miR-1207-5p	miR-1207-5p (and other miRNAs w/seed GGCAGGG)	TargetScan Human	Moderate (predicted)	EIF5A	Hypusine Biosynthesis
	hsa-miR-1207-5p	miR-1207-5p (and other miRNAs w/seed GGCAGGG)	TargetScan Human	High (predicted)	ELAVL3
	hsa-miR-1207-5p	miR-1207-5p (and other miRNAs w/seed GGCAGGG)	TargetScan Human	High (predicted)	ELF4	ERK/MAPK Signaling,HGF Signaling,Telomerase Signaling
	hsa-miR-1207-5p	miR-1207-5p (and other miRNAs w/seed GGCAGGG)	TargetScan Human	Moderate (predicted)	ELFN2
	hsa-miR-1207-5p	miR-1207-5p (and other miRNAs w/seed GGCAGGG)	TargetScan Human	Moderate (predicted)	ELN
	hsa-miR-1207-5p	miR-1207-5p (and other miRNAs w/seed GGCAGGG)	TargetScan Human	Moderate (predicted)	ELOVL1	Stearate Biosynthesis I (Animals),Triacylglycerol Biosynthesis
	hsa-miR-1207-5p	miR-1207-5p (and other miRNAs w/seed GGCAGGG)	TargetScan Human	Moderate (predicted)	ELP5
	hsa-miR-1207-5p	miR-1207-5p (and other miRNAs w/seed GGCAGGG)	TargetScan Human	Moderate (predicted)	EMILIN3
	hsa-miR-1207-5p	miR-1207-5p (and other miRNAs w/seed GGCAGGG)	TargetScan Human	Moderate (predicted)	EMP1
	hsa-miR-1207-5p	miR-1207-5p (and other miRNAs w/seed GGCAGGG)	TargetScan Human	Moderate (predicted)	ENAM
	hsa-miR-1207-5p	miR-1207-5p (and other miRNAs w/seed GGCAGGG)	TargetScan Human	Moderate (predicted)	ENG
	hsa-miR-1207-5p	miR-1207-5p (and other miRNAs w/seed GGCAGGG)	TargetScan Human	Moderate (predicted)	ENPP7	Ceramide Signaling,Sphingomyelin Metabolism,Type II Diabetes Mellitus Signaling
	hsa-miR-1207-5p	miR-1207-5p (and other miRNAs w/seed GGCAGGG)	TargetScan Human	Moderate (predicted)	ENTHD2
	hsa-miR-1207-5p	miR-1207-5p (and other miRNAs w/seed GGCAGGG)	TargetScan Human	Moderate (predicted)	ENTPD5
	hsa-miR-1207-5p	miR-1207-5p (and other miRNAs w/seed GGCAGGG)	TargetScan Human	Moderate (predicted)	EPB41L4B
	hsa-miR-1207-5p	miR-1207-5p (and other miRNAs w/seed GGCAGGG)	TargetScan Human	Moderate (predicted)	EPB41L5
	hsa-miR-1207-5p	miR-1207-5p (and other miRNAs w/seed GGCAGGG)	TargetScan Human	High (predicted)	EPHA10	Axonal Guidance Signaling,Ephrin A Signaling,Ephrin Receptor Signaling
	hsa-miR-1207-5p	miR-1207-5p (and other miRNAs w/seed GGCAGGG)	TargetScan Human	Moderate (predicted)	EPHA8	Axonal Guidance Signaling,Ephrin A Signaling,Ephrin Receptor Signaling
	hsa-miR-1207-5p	miR-1207-5p (and other miRNAs w/seed GGCAGGG)	TargetScan Human	High (predicted)	EPHB2	Axonal Guidance Signaling,Clathrin-mediated Endocytosis Signaling,Ephrin B Signaling,Ephrin Receptor Signaling
	hsa-miR-1207-5p	miR-1207-5p (and other miRNAs w/seed GGCAGGG)	TargetScan Human	Moderate (predicted)	EPHX1	NRF2-mediated Oxidative Stress Response
	hsa-miR-1207-5p	miR-1207-5p (and other miRNAs w/seed GGCAGGG)	TargetScan Human	Moderate (predicted)	EPHX3
	hsa-miR-1207-5p	miR-1207-5p (and other miRNAs w/seed GGCAGGG)	TargetScan Human	High (predicted)	ERAL1
	hsa-miR-1207-5p	miR-1207-5p (and other miRNAs w/seed GGCAGGG)	TargetScan Human	High (predicted)	ERAP1
	hsa-miR-1207-5p	miR-1207-5p (and other miRNAs w/seed GGCAGGG)	TargetScan Human	Moderate (predicted)	ERBB2	Agrin Interactions at Neuromuscular Junction,Axonal Guidance Signaling,Bladder Cancer Signaling,Endometrial Cancer Signaling,ErbB Signaling,ErbB2-ErbB3 Signaling,HER-2 Signaling in Breast Cancer,Neuregulin Signaling,Non-Small Cell Lung Cancer Signaling,Pancreatic Adenocarcinoma Signaling
	hsa-miR-1207-5p	miR-1207-5p (and other miRNAs w/seed GGCAGGG)	TargetScan Human	Moderate (predicted)	ERC1
	hsa-miR-1207-5p	miR-1207-5p (and other miRNAs w/seed GGCAGGG)	TargetScan Human	High (predicted)	ERF
	hsa-miR-1207-5p	miR-1207-5p (and other miRNAs w/seed GGCAGGG)	TargetScan Human	High (predicted)	ERV3-1
	hsa-miR-1207-5p	miR-1207-5p (and other miRNAs w/seed GGCAGGG)	TargetScan Human	Moderate (predicted)	ERVFRD-1
	hsa-miR-1207-5p	miR-1207-5p (and other miRNAs w/seed GGCAGGG)	TargetScan Human	Moderate (predicted)	ESPNL
	hsa-miR-1207-5p	miR-1207-5p (and other miRNAs w/seed GGCAGGG)	TargetScan Human	Moderate (predicted)	ESRRG
	hsa-miR-1207-5p	miR-1207-5p (and other miRNAs w/seed GGCAGGG)	TargetScan Human	Moderate (predicted)	ETF1
	hsa-miR-1207-5p	miR-1207-5p (and other miRNAs w/seed GGCAGGG)	TargetScan Human	Moderate (predicted)	ETV5
	hsa-miR-1207-5p	miR-1207-5p (and other miRNAs w/seed GGCAGGG)	TargetScan Human	High (predicted)	ETV6
	hsa-miR-1207-5p	miR-1207-5p (and other miRNAs w/seed GGCAGGG)	TargetScan Human	High (predicted)	EVC
	hsa-miR-1207-5p	miR-1207-5p (and other miRNAs w/seed GGCAGGG)	TargetScan Human	High (predicted)	EXOC3	Cdc42 Signaling
	hsa-miR-1207-5p	miR-1207-5p (and other miRNAs w/seed GGCAGGG)	TargetScan Human	Moderate (predicted)	EXOC3L2
	hsa-miR-1207-5p	miR-1207-5p (and other miRNAs w/seed GGCAGGG)	TargetScan Human	Moderate (predicted)	EXOC4	Cdc42 Signaling
	hsa-miR-1207-5p	miR-1207-5p (and other miRNAs w/seed GGCAGGG)	TargetScan Human	Moderate (predicted)	EXTL2	Heparan Sulfate Biosynthesis,Heparan Sulfate Biosynthesis (Late Stages)
	hsa-miR-1207-5p	miR-1207-5p (and other miRNAs w/seed GGCAGGG)	TargetScan Human	Moderate (predicted)	F2RL3	G??12/13 Signaling,p70S6K Signaling,Thrombin Signaling
	hsa-miR-1207-5p	miR-1207-5p (and other miRNAs w/seed GGCAGGG)	TargetScan Human	Moderate (predicted)	F7	Coagulation System,Extrinsic Prothrombin Activation Pathway,Role of Tissue Factor in Cancer
	hsa-miR-1207-5p	miR-1207-5p (and other miRNAs w/seed GGCAGGG)	TargetScan Human	High (predicted)	FA2H
	hsa-miR-1207-5p	miR-1207-5p (and other miRNAs w/seed GGCAGGG)	TargetScan Human	Moderate (predicted)	FADS2	Oleate Biosynthesis II (Animals),??-linolenate Biosynthesis II (Animals)
	hsa-miR-1207-5p	miR-1207-5p (and other miRNAs w/seed GGCAGGG)	TargetScan Human	High (predicted)	FAH	Tyrosine Degradation I
	hsa-miR-1207-5p	miR-1207-5p (and other miRNAs w/seed GGCAGGG)	TargetScan Human	High (predicted)	FAM101A/ZNF664-FAM101A
	hsa-miR-1207-5p	miR-1207-5p (and other miRNAs w/seed GGCAGGG)	TargetScan Human	Moderate (predicted)	FAM102A
	hsa-miR-1207-5p	miR-1207-5p (and other miRNAs w/seed GGCAGGG)	TargetScan Human	Moderate (predicted)	FAM105A
	hsa-miR-1207-5p	miR-1207-5p (and other miRNAs w/seed GGCAGGG)	TargetScan Human	Moderate (predicted)	FAM109A
	hsa-miR-1207-5p	miR-1207-5p (and other miRNAs w/seed GGCAGGG)	TargetScan Human	Moderate (predicted)	FAM120A
	hsa-miR-1207-5p	miR-1207-5p (and other miRNAs w/seed GGCAGGG)	TargetScan Human	Moderate (predicted)	FAM120B
	hsa-miR-1207-5p	miR-1207-5p (and other miRNAs w/seed GGCAGGG)	TargetScan Human	High (predicted)	FAM120C
	hsa-miR-1207-5p	miR-1207-5p (and other miRNAs w/seed GGCAGGG)	TargetScan Human	Moderate (predicted)	FAM127C
	hsa-miR-1207-5p	miR-1207-5p (and other miRNAs w/seed GGCAGGG)	TargetScan Human	Moderate (predicted)	FAM131B
	hsa-miR-1207-5p	miR-1207-5p (and other miRNAs w/seed GGCAGGG)	TargetScan Human	Moderate (predicted)	FAM134A
	hsa-miR-1207-5p	miR-1207-5p (and other miRNAs w/seed GGCAGGG)	TargetScan Human	Moderate (predicted)	FAM135B
	hsa-miR-1207-5p	miR-1207-5p (and other miRNAs w/seed GGCAGGG)	TargetScan Human	High (predicted)	FAM155B
	hsa-miR-1207-5p	miR-1207-5p (and other miRNAs w/seed GGCAGGG)	TargetScan Human	Moderate (predicted)	FAM170B
	hsa-miR-1207-5p	miR-1207-5p (and other miRNAs w/seed GGCAGGG)	TargetScan Human	Moderate (predicted)	FAM178B
	hsa-miR-1207-5p	miR-1207-5p (and other miRNAs w/seed GGCAGGG)	TargetScan Human	Moderate (predicted)	FAM188B
	hsa-miR-1207-5p	miR-1207-5p (and other miRNAs w/seed GGCAGGG)	TargetScan Human	Moderate (predicted)	FAM214B
	hsa-miR-1207-5p	miR-1207-5p (and other miRNAs w/seed GGCAGGG)	TargetScan Human	High (predicted)	FAM219A
	hsa-miR-1207-5p	miR-1207-5p (and other miRNAs w/seed GGCAGGG)	TargetScan Human	High (predicted)	FAM227A
	hsa-miR-1207-5p	miR-1207-5p (and other miRNAs w/seed GGCAGGG)	TargetScan Human	Moderate (predicted)	FAM26D
	hsa-miR-1207-5p	miR-1207-5p (and other miRNAs w/seed GGCAGGG)	TargetScan Human	High (predicted)	FAM3A
	hsa-miR-1207-5p	miR-1207-5p (and other miRNAs w/seed GGCAGGG)	TargetScan Human	Moderate (predicted)	FAM43B
	hsa-miR-1207-5p	miR-1207-5p (and other miRNAs w/seed GGCAGGG)	TargetScan Human	Moderate (predicted)	FAM46B
	hsa-miR-1207-5p	miR-1207-5p (and other miRNAs w/seed GGCAGGG)	TargetScan Human	Moderate (predicted)	FAM46C
	hsa-miR-1207-5p	miR-1207-5p (and other miRNAs w/seed GGCAGGG)	TargetScan Human	Moderate (predicted)	FAM50A
	hsa-miR-1207-5p	miR-1207-5p (and other miRNAs w/seed GGCAGGG)	TargetScan Human	High (predicted)	FAM53C
	hsa-miR-1207-5p	miR-1207-5p (and other miRNAs w/seed GGCAGGG)	TargetScan Human	Moderate (predicted)	FAM57B
	hsa-miR-1207-5p	miR-1207-5p (and other miRNAs w/seed GGCAGGG)	TargetScan Human	Moderate (predicted)	FAM69A
	hsa-miR-1207-5p	miR-1207-5p (and other miRNAs w/seed GGCAGGG)	TargetScan Human	Moderate (predicted)	FAM76A
	hsa-miR-1207-5p	miR-1207-5p (and other miRNAs w/seed GGCAGGG)	TargetScan Human	Moderate (predicted)	FAM78A
	hsa-miR-1207-5p	miR-1207-5p (and other miRNAs w/seed GGCAGGG)	TargetScan Human	Moderate (predicted)	FAM83E
	hsa-miR-1207-5p	miR-1207-5p (and other miRNAs w/seed GGCAGGG)	TargetScan Human	Moderate (predicted)	FAM84A
	hsa-miR-1207-5p	miR-1207-5p (and other miRNAs w/seed GGCAGGG)	TargetScan Human	Moderate (predicted)	FAN1
	hsa-miR-1207-5p	miR-1207-5p (and other miRNAs w/seed GGCAGGG)	TargetScan Human	Moderate (predicted)	FARP1
	hsa-miR-1207-5p	miR-1207-5p (and other miRNAs w/seed GGCAGGG)	TargetScan Human	High (predicted)	FARP2	Axonal Guidance Signaling,Epithelial Adherens Junction Signaling
	hsa-miR-1207-5p	miR-1207-5p (and other miRNAs w/seed GGCAGGG)	TargetScan Human	Moderate (predicted)	FASN	AMPK Signaling,Fatty Acid Biosynthesis Initiation II,FXR/RXR Activation,LXR/RXR Activation,Palmitate Biosynthesis I (Animals),PPAR??/RXR?? Activation,Stearate Biosynthesis I (Animals),TR/RXR Activation
	hsa-miR-1207-5p	miR-1207-5p (and other miRNAs w/seed GGCAGGG)	TargetScan Human	Moderate (predicted)	FAT2
	hsa-miR-1207-5p	miR-1207-5p (and other miRNAs w/seed GGCAGGG)	TargetScan Human	High (predicted)	FAXC
	hsa-miR-1207-5p	miR-1207-5p (and other miRNAs w/seed GGCAGGG)	TargetScan Human	Moderate (predicted)	FBLIM1	ILK Signaling
	hsa-miR-1207-5p	miR-1207-5p (and other miRNAs w/seed GGCAGGG)	TargetScan Human	Moderate (predicted)	FBLN1
	hsa-miR-1207-5p	miR-1207-5p (and other miRNAs w/seed GGCAGGG)	TargetScan Human	Moderate (predicted)	FBRS
	hsa-miR-1207-5p	miR-1207-5p (and other miRNAs w/seed GGCAGGG)	TargetScan Human	Moderate (predicted)	FBRSL1
	hsa-miR-1207-5p	miR-1207-5p (and other miRNAs w/seed GGCAGGG)	TargetScan Human	Moderate (predicted)	FBXL14
	hsa-miR-1207-5p	miR-1207-5p (and other miRNAs w/seed GGCAGGG)	TargetScan Human	High (predicted)	FBXL18
	hsa-miR-1207-5p	miR-1207-5p (and other miRNAs w/seed GGCAGGG)	TargetScan Human	Moderate (predicted)	FBXL19
	hsa-miR-1207-5p	miR-1207-5p (and other miRNAs w/seed GGCAGGG)	TargetScan Human	Moderate (predicted)	FBXO11
	hsa-miR-1207-5p	miR-1207-5p (and other miRNAs w/seed GGCAGGG)	TargetScan Human	Moderate (predicted)	FBXO22
	hsa-miR-1207-5p	miR-1207-5p (and other miRNAs w/seed GGCAGGG)	TargetScan Human	Moderate (predicted)	FBXO31
	hsa-miR-1207-5p	miR-1207-5p (and other miRNAs w/seed GGCAGGG)	TargetScan Human	High (predicted)	FBXO41
	hsa-miR-1207-5p	miR-1207-5p (and other miRNAs w/seed GGCAGGG)	TargetScan Human	High (predicted)	FBXO46
	hsa-miR-1207-5p	miR-1207-5p (and other miRNAs w/seed GGCAGGG)	TargetScan Human	Moderate (predicted)	FBXW2
	hsa-miR-1207-5p	miR-1207-5p (and other miRNAs w/seed GGCAGGG)	TargetScan Human	Moderate (predicted)	FBXW7	Adipogenesis pathway,Protein Ubiquitination Pathway
	hsa-miR-1207-5p	miR-1207-5p (and other miRNAs w/seed GGCAGGG)	TargetScan Human	Moderate (predicted)	FBXW8
	hsa-miR-1207-5p	miR-1207-5p (and other miRNAs w/seed GGCAGGG)	TargetScan Human	High (predicted)	FCGR1A	Dendritic Cell Maturation,Fc?? Receptor-mediated Phagocytosis in Macrophages and Monocytes,Glucocorticoid Receptor Signaling,phagosome formation,Role of Macrophages, Fibroblasts and Endothelial Cells in Rheumatoid Arthritis,Role of NFAT in Regulation of the Immune Response,Role of PKR in Interferon Induction and Antiviral Response,Systemic Lupus Erythematosus Signaling
	hsa-miR-1207-5p	miR-1207-5p (and other miRNAs w/seed GGCAGGG)	TargetScan Human	Moderate (predicted)	FECH	Heme Biosynthesis from Uroporphyrinogen-III I,Heme Biosynthesis II
	hsa-miR-1207-5p	miR-1207-5p (and other miRNAs w/seed GGCAGGG)	TargetScan Human	Moderate (predicted)	FER1L6
	hsa-miR-1207-5p	miR-1207-5p (and other miRNAs w/seed GGCAGGG)	TargetScan Human	Moderate (predicted)	FERMT1
	hsa-miR-1207-5p	miR-1207-5p (and other miRNAs w/seed GGCAGGG)	TargetScan Human	Moderate (predicted)	FGD5
	hsa-miR-1207-5p	miR-1207-5p (and other miRNAs w/seed GGCAGGG)	TargetScan Human	Moderate (predicted)	FGF18	Actin Cytoskeleton Signaling,Bladder Cancer Signaling,Clathrin-mediated Endocytosis Signaling,FGF Signaling,Regulation of the Epithelial-Mesenchymal Transition Pathway
	hsa-miR-1207-5p	miR-1207-5p (and other miRNAs w/seed GGCAGGG)	TargetScan Human	Moderate (predicted)	FGF9	Actin Cytoskeleton Signaling,Bladder Cancer Signaling,Clathrin-mediated Endocytosis Signaling,FGF Signaling,Ovarian Cancer Signaling,Regulation of the Epithelial-Mesenchymal Transition Pathway
	hsa-miR-1207-5p	miR-1207-5p (and other miRNAs w/seed GGCAGGG)	TargetScan Human	Moderate (predicted)	FGFR1	Adipogenesis pathway,Epithelial Adherens Junction Signaling,FGF Signaling,Hepatic Fibrosis / Hepatic Stellate Cell Activation,Human Embryonic Stem Cell Pluripotency,NF-??B Signaling,PTEN Signaling,Regulation of the Epithelial-Mesenchymal Transition Pathway,STAT3 Pathway
	hsa-miR-1207-5p	miR-1207-5p (and other miRNAs w/seed GGCAGGG)	TargetScan Human	High (predicted)	FIGNL2
	hsa-miR-1207-5p	miR-1207-5p (and other miRNAs w/seed GGCAGGG)	TargetScan Human	Moderate (predicted)	FIZ1
	hsa-miR-1207-5p	miR-1207-5p (and other miRNAs w/seed GGCAGGG)	TargetScan Human	Moderate (predicted)	FKBP5	Glucocorticoid Receptor Signaling,NRF2-mediated Oxidative Stress Response
	hsa-miR-1207-5p	miR-1207-5p (and other miRNAs w/seed GGCAGGG)	TargetScan Human	High (predicted)	FKBP8
	hsa-miR-1207-5p	miR-1207-5p (and other miRNAs w/seed GGCAGGG)	TargetScan Human	High (predicted)	FLI1
	hsa-miR-1207-5p	miR-1207-5p (and other miRNAs w/seed GGCAGGG)	TargetScan Human	Moderate (predicted)	FLOT2	Caveolar-mediated Endocytosis Signaling
	hsa-miR-1207-5p	miR-1207-5p (and other miRNAs w/seed GGCAGGG)	TargetScan Human	High (predicted)	FLRT1
	hsa-miR-1207-5p	miR-1207-5p (and other miRNAs w/seed GGCAGGG)	TargetScan Human	Moderate (predicted)	FLT1	eNOS Signaling,Hepatic Fibrosis / Hepatic Stellate Cell Activation,IL-8 Signaling,NF-??B Signaling,Nitric Oxide Signaling in the Cardiovascular System,PTEN Signaling,STAT3 Pathway,VEGF Family Ligand-Receptor Interactions,VEGF Signaling
	hsa-miR-1207-5p	miR-1207-5p (and other miRNAs w/seed GGCAGGG)	TargetScan Human	Moderate (predicted)	FLYWCH1
	hsa-miR-1207-5p	miR-1207-5p (and other miRNAs w/seed GGCAGGG)	TargetScan Human	High (predicted)	FMNL3
	hsa-miR-1207-5p	miR-1207-5p (and other miRNAs w/seed GGCAGGG)	TargetScan Human	Moderate (predicted)	FNBP1	Actin Nucleation by ARP-WASP Complex,Cardiac Hypertrophy Signaling,Cholecystokinin/Gastrin-mediated Signaling,Colorectal Cancer Metastasis Signaling,CXCR4 Signaling,Germ Cell-Sertoli Cell Junction Signaling,Glioblastoma Multiforme Signaling,Glioma Invasiveness Signaling,G??q Signaling,HMGB1 Signaling,IL-8 Signaling,ILK Signaling,Integrin Signaling,Molecular Mechanisms of Cancer,mTOR Signaling,pha…
	hsa-miR-1207-5p	miR-1207-5p (and other miRNAs w/seed GGCAGGG)	TargetScan Human	Moderate (predicted)	FOLR1	Virus Entry via Endocytic Pathways
	hsa-miR-1207-5p	miR-1207-5p (and other miRNAs w/seed GGCAGGG)	TargetScan Human	High (predicted)	FOSB	CDK5 Signaling
	hsa-miR-1207-5p	miR-1207-5p (and other miRNAs w/seed GGCAGGG)	TargetScan Human	Moderate (predicted)	FOSL2
	hsa-miR-1207-5p	miR-1207-5p (and other miRNAs w/seed GGCAGGG)	TargetScan Human	High (predicted)	FOXC1	Transcriptional Regulatory Network in Embryonic Stem Cells
	hsa-miR-1207-5p	miR-1207-5p (and other miRNAs w/seed GGCAGGG)	TargetScan Human	Moderate (predicted)	FOXD2
	hsa-miR-1207-5p	miR-1207-5p (and other miRNAs w/seed GGCAGGG)	TargetScan Human	Moderate (predicted)	FOXJ3
	hsa-miR-1207-5p	miR-1207-5p (and other miRNAs w/seed GGCAGGG)	TargetScan Human	Moderate (predicted)	FOXL1
	hsa-miR-1207-5p	miR-1207-5p (and other miRNAs w/seed GGCAGGG)	TargetScan Human	High (predicted)	FOXM1
	hsa-miR-1207-5p	miR-1207-5p (and other miRNAs w/seed GGCAGGG)	TargetScan Human	Moderate (predicted)	FOXN2
	hsa-miR-1207-5p	miR-1207-5p (and other miRNAs w/seed GGCAGGG)	TargetScan Human	Moderate (predicted)	FOXN3
	hsa-miR-1207-5p	miR-1207-5p (and other miRNAs w/seed GGCAGGG)	TargetScan Human	Moderate (predicted)	FOXO3	AMPK Signaling,Endometrial Cancer Signaling,ERK5 Signaling,Glucocorticoid Receptor Signaling,IGF-1 Signaling,Insulin Receptor Signaling,Non-Small Cell Lung Cancer Signaling,PI3K Signaling in B Lymphocytes,PI3K/AKT Signaling,PTEN Signaling,PXR/RXR Activation,VEGF Signaling
	hsa-miR-1207-5p	miR-1207-5p (and other miRNAs w/seed GGCAGGG)	TargetScan Human	High (predicted)	FOXO4	AMPK Signaling,Insulin Receptor Signaling,PTEN Signaling
	hsa-miR-1207-5p	miR-1207-5p (and other miRNAs w/seed GGCAGGG)	TargetScan Human	High (predicted)	FOXP3	T Helper Cell Differentiation
	hsa-miR-1207-5p	miR-1207-5p (and other miRNAs w/seed GGCAGGG)	TargetScan Human	Moderate (predicted)	FOXRED2
	hsa-miR-1207-5p	miR-1207-5p (and other miRNAs w/seed GGCAGGG)	TargetScan Human	Moderate (predicted)	FRMD1
	hsa-miR-1207-5p	miR-1207-5p (and other miRNAs w/seed GGCAGGG)	TargetScan Human	Moderate (predicted)	FRMD7
	hsa-miR-1207-5p	miR-1207-5p (and other miRNAs w/seed GGCAGGG)	TargetScan Human	Moderate (predicted)	FRYL
	hsa-miR-1207-5p	miR-1207-5p (and other miRNAs w/seed GGCAGGG)	TargetScan Human	High (predicted)	FSCN1	Crosstalk between Dendritic Cells and Natural Killer Cells,Dendritic Cell Maturation
	hsa-miR-1207-5p	miR-1207-5p (and other miRNAs w/seed GGCAGGG)	TargetScan Human	Moderate (predicted)	FSTL1
	hsa-miR-1207-5p	miR-1207-5p (and other miRNAs w/seed GGCAGGG)	TargetScan Human	High (predicted)	FSTL3
	hsa-miR-1207-5p	miR-1207-5p (and other miRNAs w/seed GGCAGGG)	TargetScan Human	High (predicted)	FTCD	Histidine Degradation III
	hsa-miR-1207-5p	miR-1207-5p (and other miRNAs w/seed GGCAGGG)	TargetScan Human	High (predicted)	FUNDC2
	hsa-miR-1207-5p	miR-1207-5p (and other miRNAs w/seed GGCAGGG)	TargetScan Human	Moderate (predicted)	FUOM
	hsa-miR-1207-5p	miR-1207-5p (and other miRNAs w/seed GGCAGGG)	TargetScan Human	High (predicted)	FUS
	hsa-miR-1207-5p	miR-1207-5p (and other miRNAs w/seed GGCAGGG)	TargetScan Human	High (predicted)	FUT7
	hsa-miR-1207-5p	miR-1207-5p (and other miRNAs w/seed GGCAGGG)	TargetScan Human	Moderate (predicted)	FXYD1
	hsa-miR-1207-5p	miR-1207-5p (and other miRNAs w/seed GGCAGGG)	TargetScan Human	High (predicted)	FXYD5
	hsa-miR-1207-5p	miR-1207-5p (and other miRNAs w/seed GGCAGGG)	TargetScan Human	Moderate (predicted)	FZR1	Mitotic Roles of Polo-Like Kinase,Protein Ubiquitination Pathway
	hsa-miR-1207-5p	miR-1207-5p (and other miRNAs w/seed GGCAGGG)	TargetScan Human	Moderate (predicted)	G3BP2
	hsa-miR-1207-5p	miR-1207-5p (and other miRNAs w/seed GGCAGGG)	TargetScan Human	High (predicted)	G6PD	Pentose Phosphate Pathway,Pentose Phosphate Pathway (Oxidative Branch)
	hsa-miR-1207-5p	miR-1207-5p (and other miRNAs w/seed GGCAGGG)	TargetScan Human	High (predicted)	GABRA3	GABA Receptor Signaling
	hsa-miR-1207-5p	miR-1207-5p (and other miRNAs w/seed GGCAGGG)	TargetScan Human	Moderate (predicted)	GAL3ST3
	hsa-miR-1207-5p	miR-1207-5p (and other miRNAs w/seed GGCAGGG)	TargetScan Human	High (predicted)	GALNS	Chondroitin Sulfate Degradation (Metazoa)
	hsa-miR-1207-5p	miR-1207-5p (and other miRNAs w/seed GGCAGGG)	TargetScan Human	High (predicted)	GALNT2
	hsa-miR-1207-5p	miR-1207-5p (and other miRNAs w/seed GGCAGGG)	TargetScan Human	Moderate (predicted)	GAN
	hsa-miR-1207-5p	miR-1207-5p (and other miRNAs w/seed GGCAGGG)	TargetScan Human	High (predicted)	GAPDH	Gluconeogenesis I,Glycolysis I,Maturity Onset Diabetes of Young (MODY) Signaling,NADH Repair
	hsa-miR-1207-5p	miR-1207-5p (and other miRNAs w/seed GGCAGGG)	TargetScan Human	High (predicted)	GAS7
	hsa-miR-1207-5p	miR-1207-5p (and other miRNAs w/seed GGCAGGG)	TargetScan Human	High (predicted)	GAS8
	hsa-miR-1207-5p	miR-1207-5p (and other miRNAs w/seed GGCAGGG)	TargetScan Human	Moderate (predicted)	GATA2	Thrombin Signaling
	hsa-miR-1207-5p	miR-1207-5p (and other miRNAs w/seed GGCAGGG)	TargetScan Human	High (predicted)	GATAD2B
	hsa-miR-1207-5p	miR-1207-5p (and other miRNAs w/seed GGCAGGG)	TargetScan Human	Moderate (predicted)	GATSL3
	hsa-miR-1207-5p	miR-1207-5p (and other miRNAs w/seed GGCAGGG)	TargetScan Human	Moderate (predicted)	GBP6
	hsa-miR-1207-5p	miR-1207-5p (and other miRNAs w/seed GGCAGGG)	TargetScan Human	Moderate (predicted)	GCKR
	hsa-miR-1207-5p	miR-1207-5p (and other miRNAs w/seed GGCAGGG)	TargetScan Human	High (predicted)	GDE1
	hsa-miR-1207-5p	miR-1207-5p (and other miRNAs w/seed GGCAGGG)	TargetScan Human	Moderate (predicted)	GDF11
	hsa-miR-1207-5p	miR-1207-5p (and other miRNAs w/seed GGCAGGG)	TargetScan Human	Moderate (predicted)	GDI1	RhoGDI Signaling
	hsa-miR-1207-5p	miR-1207-5p (and other miRNAs w/seed GGCAGGG)	TargetScan Human	Moderate (predicted)	GDNF	Amyotrophic Lateral Sclerosis Signaling,GDNF Family Ligand-Receptor Interactions,PEDF Signaling,Thyroid Cancer Signaling
	hsa-miR-1207-5p	miR-1207-5p (and other miRNAs w/seed GGCAGGG)	TargetScan Human	Moderate (predicted)	GEMIN5
	hsa-miR-1207-5p	miR-1207-5p (and other miRNAs w/seed GGCAGGG)	TargetScan Human	Moderate (predicted)	GFAP	14-3-3-mediated Signaling,Signaling by Rho Family GTPases
	hsa-miR-1207-5p	miR-1207-5p (and other miRNAs w/seed GGCAGGG)	TargetScan Human	High (predicted)	GFER
	hsa-miR-1207-5p	miR-1207-5p (and other miRNAs w/seed GGCAGGG)	TargetScan Human	High (predicted)	GFOD1
	hsa-miR-1207-5p	miR-1207-5p (and other miRNAs w/seed GGCAGGG)	TargetScan Human	Moderate (predicted)	GFRA1	GDNF Family Ligand-Receptor Interactions
	hsa-miR-1207-5p	miR-1207-5p (and other miRNAs w/seed GGCAGGG)	TargetScan Human	High (predicted)	GFRA4	GDNF Family Ligand-Receptor Interactions
	hsa-miR-1207-5p	miR-1207-5p (and other miRNAs w/seed GGCAGGG)	TargetScan Human	Moderate (predicted)	GGA2
	hsa-miR-1207-5p	miR-1207-5p (and other miRNAs w/seed GGCAGGG)	TargetScan Human	High (predicted)	GGA3
	hsa-miR-1207-5p	miR-1207-5p (and other miRNAs w/seed GGCAGGG)	TargetScan Human	High (predicted)	GGCX
	hsa-miR-1207-5p	miR-1207-5p (and other miRNAs w/seed GGCAGGG)	TargetScan Human	Moderate (predicted)	GGTLC2	Leukotriene Biosynthesis,??-glutamyl Cycle
	hsa-miR-1207-5p	miR-1207-5p (and other miRNAs w/seed GGCAGGG)	TargetScan Human	Moderate (predicted)	GID4
	hsa-miR-1207-5p	miR-1207-5p (and other miRNAs w/seed GGCAGGG)	TargetScan Human	High (predicted)	GIGYF1
	hsa-miR-1207-5p	miR-1207-5p (and other miRNAs w/seed GGCAGGG)	TargetScan Human	Moderate (predicted)	GIPC3
	hsa-miR-1207-5p	miR-1207-5p (and other miRNAs w/seed GGCAGGG)	TargetScan Human	Moderate (predicted)	GIPR	GPCR-Mediated Integration of Enteroendocrine Signaling Exemplified by an L Cell
	hsa-miR-1207-5p	miR-1207-5p (and other miRNAs w/seed GGCAGGG)	TargetScan Human	High (predicted)	GIT1	Actin Cytoskeleton Signaling,Axonal Guidance Signaling,Integrin Signaling,PAK Signaling
	hsa-miR-1207-5p	miR-1207-5p (and other miRNAs w/seed GGCAGGG)	TargetScan Human	High (predicted)	GIT2	FAK Signaling,Paxillin Signaling
	hsa-miR-1207-5p	miR-1207-5p (and other miRNAs w/seed GGCAGGG)	TargetScan Human	Moderate (predicted)	GJB1
	hsa-miR-1207-5p	miR-1207-5p (and other miRNAs w/seed GGCAGGG)	TargetScan Human	Moderate (predicted)	GJD3
	hsa-miR-1207-5p	miR-1207-5p (and other miRNAs w/seed GGCAGGG)	TargetScan Human	Moderate (predicted)	GLG1	Agranulocyte Adhesion and Diapedesis,Atherosclerosis Signaling,Granulocyte Adhesion and Diapedesis
	hsa-miR-1207-5p	miR-1207-5p (and other miRNAs w/seed GGCAGGG)	TargetScan Human	High (predicted)	GLIS1	Axonal Guidance Signaling,Basal Cell Carcinoma Signaling,Sonic Hedgehog Signaling
	hsa-miR-1207-5p	miR-1207-5p (and other miRNAs w/seed GGCAGGG)	TargetScan Human	High (predicted)	GLIS2	Axonal Guidance Signaling,Basal Cell Carcinoma Signaling,Sonic Hedgehog Signaling
	hsa-miR-1207-5p	miR-1207-5p (and other miRNAs w/seed GGCAGGG)	TargetScan Human	Moderate (predicted)	GLP1R	cAMP-mediated signaling,G-Protein Coupled Receptor Signaling,GPCR-Mediated Integration of Enteroendocrine Signaling Exemplified by an L Cell,G??s Signaling
	hsa-miR-1207-5p	miR-1207-5p (and other miRNAs w/seed GGCAGGG)	TargetScan Human	High (predicted)	GLRX	Antioxidant Action of Vitamin C,Ascorbate Recycling (Cytosolic),Glutathione Redox Reactions II,Vitamin-C Transport
	hsa-miR-1207-5p	miR-1207-5p (and other miRNAs w/seed GGCAGGG)	TargetScan Human	Moderate (predicted)	GLT1D1
	hsa-miR-1207-5p	miR-1207-5p (and other miRNAs w/seed GGCAGGG)	TargetScan Human	High (predicted)	GLTSCR1
	hsa-miR-1207-5p	miR-1207-5p (and other miRNAs w/seed GGCAGGG)	TargetScan Human	High (predicted)	GLYATL1
	hsa-miR-1207-5p	miR-1207-5p (and other miRNAs w/seed GGCAGGG)	TargetScan Human	Moderate (predicted)	GM2A	Chondroitin Sulfate Degradation (Metazoa),Dermatan Sulfate Degradation (Metazoa)
	hsa-miR-1207-5p	miR-1207-5p (and other miRNAs w/seed GGCAGGG)	TargetScan Human	High (predicted)	GNA14	Androgen Signaling,Axonal Guidance Signaling,Cardiac Hypertrophy Signaling,CREB Signaling in Neurons,CXCR4 Signaling,Endothelin-1 Signaling,Ephrin B Signaling,Ephrin Receptor Signaling,G Beta Gamma Signaling,G-Protein Coupled Receptor Signaling,GNRH Signaling,GPCR-Mediated Integration of Enteroendocrine Signaling Exemplified by an L Cell,GPCR-Mediated Nutrient Sensing in Enteroendocrine Cells,G??…
	hsa-miR-1207-5p	miR-1207-5p (and other miRNAs w/seed GGCAGGG)	TargetScan Human	High (predicted)	GNAI2	Agranulocyte Adhesion and Diapedesis,Androgen Signaling,Axonal Guidance Signaling,Breast Cancer Regulation by Stathmin1,cAMP-mediated signaling,Cardiac Hypertrophy Signaling,CCR3 Signaling in Eosinophils,CCR5 Signaling in Macrophages,Chemokine Signaling,Corticotropin Releasing Hormone Signaling,CREB Signaling in Neurons,CXCR4 Signaling,Dopamine-DARPP32 Feedback in cAMP Signaling,Endothelin-1 Sign…
	hsa-miR-1207-5p	miR-1207-5p (and other miRNAs w/seed GGCAGGG)	TargetScan Human	High (predicted)	GNAO1	Androgen Signaling,Axonal Guidance Signaling,cAMP-mediated signaling,Cardiac Hypertrophy Signaling,Corticotropin Releasing Hormone Signaling,CREB Signaling in Neurons,CXCR4 Signaling,Endothelin-1 Signaling,Ephrin B Signaling,Ephrin Receptor Signaling,G Beta Gamma Signaling,G-Protein Coupled Receptor Signaling,IL-1 Signaling,Melatonin Signaling,Molecular Mechanisms of Cancer,Relaxin Signaling,RhoG…
	hsa-miR-1207-5p	miR-1207-5p (and other miRNAs w/seed GGCAGGG)	TargetScan Human	High (predicted)	GNAT1	Androgen Signaling,Axonal Guidance Signaling,Cardiac Hypertrophy Signaling,CREB Signaling in Neurons,CXCR4 Signaling,Endothelin-1 Signaling,Ephrin B Signaling,Ephrin Receptor Signaling,G Beta Gamma Signaling,IL-1 Signaling,Molecular Mechanisms of Cancer,Phototransduction Pathway,Relaxin Signaling,RhoGDI Signaling,Role of NFAT in Regulation of the Immune Response,Signaling by Rho Family GTPases,Sy…
	hsa-miR-1207-5p	miR-1207-5p (and other miRNAs w/seed GGCAGGG)	TargetScan Human	Moderate (predicted)	GNB2	Androgen Signaling,Antiproliferative Role of Somatostatin Receptor 2,Axonal Guidance Signaling,Breast Cancer Regulation by Stathmin1,Cardiac Hypertrophy Signaling,Cardiac ??-adrenergic Signaling,CCR3 Signaling in Eosinophils,CCR5 Signaling in Macrophages,Colorectal Cancer Metastasis Signaling,CREB Signaling in Neurons,CXCR4 Signaling,Ephrin B Signaling,Ephrin Receptor Signaling,fMLP Signaling in …
	hsa-miR-1207-5p	miR-1207-5p (and other miRNAs w/seed GGCAGGG)	TargetScan Human	Moderate (predicted)	GNG4	Androgen Signaling,Antiproliferative Role of Somatostatin Receptor 2,Axonal Guidance Signaling,Breast Cancer Regulation by Stathmin1,Cardiac Hypertrophy Signaling,Cardiac ??-adrenergic Signaling,CCR3 Signaling in Eosinophils,CCR5 Signaling in Macrophages,Colorectal Cancer Metastasis Signaling,CREB Signaling in Neurons,CXCR4 Signaling,Ephrin B Signaling,Ephrin Receptor Signaling,fMLP Signaling in …
	hsa-miR-1207-5p	miR-1207-5p (and other miRNAs w/seed GGCAGGG)	TargetScan Human	Moderate (predicted)	GOLGA2
	hsa-miR-1207-5p	miR-1207-5p (and other miRNAs w/seed GGCAGGG)	TargetScan Human	Moderate (predicted)	GOLGA6L6 (includes others)
	hsa-miR-1207-5p	miR-1207-5p (and other miRNAs w/seed GGCAGGG)	TargetScan Human	High (predicted)	GOLGB1
	hsa-miR-1207-5p	miR-1207-5p (and other miRNAs w/seed GGCAGGG)	TargetScan Human	Moderate (predicted)	GOSR1	Huntington's Disease Signaling,phagosome maturation,Tight Junction Signaling
	hsa-miR-1207-5p	miR-1207-5p (and other miRNAs w/seed GGCAGGG)	TargetScan Human	High (predicted)	GOSR2	Huntington's Disease Signaling,phagosome maturation,Tight Junction Signaling
	hsa-miR-1207-5p	miR-1207-5p (and other miRNAs w/seed GGCAGGG)	TargetScan Human	Moderate (predicted)	GOT1	Aspartate Biosynthesis,Aspartate Degradation II,Glutamate Degradation II,L-cysteine Degradation I,L-cysteine Degradation III,Phenylalanine Degradation IV (Mammalian, via Side Chain),Superpathway of Methionine Degradation
	hsa-miR-1207-5p	miR-1207-5p (and other miRNAs w/seed GGCAGGG)	TargetScan Human	High (predicted)	GPANK1
	hsa-miR-1207-5p	miR-1207-5p (and other miRNAs w/seed GGCAGGG)	TargetScan Human	Moderate (predicted)	GPBAR1	GPCR-Mediated Nutrient Sensing in Enteroendocrine Cells
	hsa-miR-1207-5p	miR-1207-5p (and other miRNAs w/seed GGCAGGG)	TargetScan Human	High (predicted)	GPC1
	hsa-miR-1207-5p	miR-1207-5p (and other miRNAs w/seed GGCAGGG)	TargetScan Human	Moderate (predicted)	GPHA2
	hsa-miR-1207-5p	miR-1207-5p (and other miRNAs w/seed GGCAGGG)	TargetScan Human	High (predicted)	GPIHBP1
	hsa-miR-1207-5p	miR-1207-5p (and other miRNAs w/seed GGCAGGG)	TargetScan Human	Moderate (predicted)	GPN2
	hsa-miR-1207-5p	miR-1207-5p (and other miRNAs w/seed GGCAGGG)	TargetScan Human	Moderate (predicted)	GPR137
	hsa-miR-1207-5p	miR-1207-5p (and other miRNAs w/seed GGCAGGG)	TargetScan Human	Moderate (predicted)	GPR146
	hsa-miR-1207-5p	miR-1207-5p (and other miRNAs w/seed GGCAGGG)	TargetScan Human	Moderate (predicted)	GPR161
	hsa-miR-1207-5p	miR-1207-5p (and other miRNAs w/seed GGCAGGG)	TargetScan Human	Moderate (predicted)	GPR52
	hsa-miR-1207-5p	miR-1207-5p (and other miRNAs w/seed GGCAGGG)	TargetScan Human	High (predicted)	GPR78
	hsa-miR-1207-5p	miR-1207-5p (and other miRNAs w/seed GGCAGGG)	TargetScan Human	Moderate (predicted)	GPR88
	hsa-miR-1207-5p	miR-1207-5p (and other miRNAs w/seed GGCAGGG)	TargetScan Human	Moderate (predicted)	GPRC5B
	hsa-miR-1207-5p	miR-1207-5p (and other miRNAs w/seed GGCAGGG)	TargetScan Human	High (predicted)	GPSM1
	hsa-miR-1207-5p	miR-1207-5p (and other miRNAs w/seed GGCAGGG)	TargetScan Human	High (predicted)	GPX5	Glutathione Redox Reactions I
	hsa-miR-1207-5p	miR-1207-5p (and other miRNAs w/seed GGCAGGG)	TargetScan Human	High (predicted)	GPX6	Glutathione Redox Reactions I
	hsa-miR-1207-5p	miR-1207-5p (and other miRNAs w/seed GGCAGGG)	TargetScan Human	Moderate (predicted)	GRAMD2
	hsa-miR-1207-5p	miR-1207-5p (and other miRNAs w/seed GGCAGGG)	TargetScan Human	Moderate (predicted)	GRAMD4
	hsa-miR-1207-5p	miR-1207-5p (and other miRNAs w/seed GGCAGGG)	TargetScan Human	Moderate (predicted)	GRB10	IGF-1 Signaling,Insulin Receptor Signaling
	hsa-miR-1207-5p	miR-1207-5p (and other miRNAs w/seed GGCAGGG)	TargetScan Human	High (predicted)	GREM2
	hsa-miR-1207-5p	miR-1207-5p (and other miRNAs w/seed GGCAGGG)	TargetScan Human	Moderate (predicted)	GRHL2
	hsa-miR-1207-5p	miR-1207-5p (and other miRNAs w/seed GGCAGGG)	TargetScan Human	Moderate (predicted)	GRIA4	Amyotrophic Lateral Sclerosis Signaling,Calcium Signaling,CREB Signaling in Neurons,Glutamate Receptor Signaling,Neuropathic Pain Signaling In Dorsal Horn Neurons,Synaptic Long Term Depression,Synaptic Long Term Potentiation
	hsa-miR-1207-5p	miR-1207-5p (and other miRNAs w/seed GGCAGGG)	TargetScan Human	Moderate (predicted)	GRIK3	Amyotrophic Lateral Sclerosis Signaling,CREB Signaling in Neurons,Glutamate Receptor Signaling
	hsa-miR-1207-5p	miR-1207-5p (and other miRNAs w/seed GGCAGGG)	TargetScan Human	Moderate (predicted)	GRIN1	Amyotrophic Lateral Sclerosis Signaling,Calcium Signaling,Circadian Rhythm Signaling,CREB Signaling in Neurons,Dopamine-DARPP32 Feedback in cAMP Signaling,Ephrin Receptor Signaling,Glutamate Receptor Signaling,Neuropathic Pain Signaling In Dorsal Horn Neurons,nNOS Signaling in Neurons,Synaptic Long Term Potentiation
	hsa-miR-1207-5p	miR-1207-5p (and other miRNAs w/seed GGCAGGG)	TargetScan Human	Moderate (predicted)	GRIN2A	Amyotrophic Lateral Sclerosis Signaling,Calcium Signaling,Circadian Rhythm Signaling,CREB Signaling in Neurons,Dopamine-DARPP32 Feedback in cAMP Signaling,Ephrin Receptor Signaling,Glutamate Receptor Signaling,Neuropathic Pain Signaling In Dorsal Horn Neurons,nNOS Signaling in Neurons,Synaptic Long Term Potentiation
	hsa-miR-1207-5p	miR-1207-5p (and other miRNAs w/seed GGCAGGG)	TargetScan Human	Moderate (predicted)	GRIP1	Glutamate Receptor Signaling,RhoGDI Signaling,Xenobiotic Metabolism Signaling
	hsa-miR-1207-5p	miR-1207-5p (and other miRNAs w/seed GGCAGGG)	TargetScan Human	Moderate (predicted)	GRM4	cAMP-mediated signaling,CREB Signaling in Neurons,G-Protein Coupled Receptor Signaling,Glutamate Receptor Signaling,G??i Signaling,Neuropathic Pain Signaling In Dorsal Horn Neurons,Synaptic Long Term Depression,Synaptic Long Term Potentiation
	hsa-miR-1207-5p	miR-1207-5p (and other miRNAs w/seed GGCAGGG)	TargetScan Human	Moderate (predicted)	GSS	Glutathione Biosynthesis,??-glutamyl Cycle
	hsa-miR-1207-5p	miR-1207-5p (and other miRNAs w/seed GGCAGGG)	TargetScan Human	Moderate (predicted)	GSTM1	Aryl Hydrocarbon Receptor Signaling,Glutathione-mediated Detoxification,LPS/IL-1 Mediated Inhibition of RXR Function,NRF2-mediated Oxidative Stress Response,PXR/RXR Activation,Xenobiotic Metabolism Signaling
	hsa-miR-1207-5p	miR-1207-5p (and other miRNAs w/seed GGCAGGG)	TargetScan Human	Moderate (predicted)	GSTM2	Aryl Hydrocarbon Receptor Signaling,Glutathione-mediated Detoxification,LPS/IL-1 Mediated Inhibition of RXR Function,NRF2-mediated Oxidative Stress Response,PXR/RXR Activation,Xenobiotic Metabolism Signaling
	hsa-miR-1207-5p	miR-1207-5p (and other miRNAs w/seed GGCAGGG)	TargetScan Human	Moderate (predicted)	GSTM4	Aryl Hydrocarbon Receptor Signaling,Glutathione-mediated Detoxification,LPS/IL-1 Mediated Inhibition of RXR Function,NRF2-mediated Oxidative Stress Response,Xenobiotic Metabolism Signaling
	hsa-miR-1207-5p	miR-1207-5p (and other miRNAs w/seed GGCAGGG)	TargetScan Human	High (predicted)	GTDC1
	hsa-miR-1207-5p	miR-1207-5p (and other miRNAs w/seed GGCAGGG)	TargetScan Human	Moderate (predicted)	GTF2H5	Adipogenesis pathway,Androgen Signaling,Assembly of RNA Polymerase II Complex,Estrogen Receptor Signaling,Glucocorticoid Receptor Signaling,Nucleotide Excision Repair Pathway,RAR Activation
	hsa-miR-1207-5p	miR-1207-5p (and other miRNAs w/seed GGCAGGG)	TargetScan Human	Moderate (predicted)	GTF2IRD1
	hsa-miR-1207-5p	miR-1207-5p (and other miRNAs w/seed GGCAGGG)	TargetScan Human	Moderate (predicted)	GTPBP1
	hsa-miR-1207-5p	miR-1207-5p (and other miRNAs w/seed GGCAGGG)	TargetScan Human	High (predicted)	GTPBP2
	hsa-miR-1207-5p	miR-1207-5p (and other miRNAs w/seed GGCAGGG)	TargetScan Human	High (predicted)	GUCA2A
	hsa-miR-1207-5p	miR-1207-5p (and other miRNAs w/seed GGCAGGG)	TargetScan Human	High (predicted)	GUCD1
	hsa-miR-1207-5p	miR-1207-5p (and other miRNAs w/seed GGCAGGG)	TargetScan Human	Moderate (predicted)	GYS1	AMPK Signaling,Glycogen Biosynthesis II (from UDP-D-Glucose),G??q Signaling,Insulin Receptor Signaling,PI3K/AKT Signaling,Protein Kinase A Signaling,??-Adrenergic Signaling
	hsa-miR-1207-5p	miR-1207-5p (and other miRNAs w/seed GGCAGGG)	TargetScan Human	Moderate (predicted)	H2AFV
	hsa-miR-1207-5p	miR-1207-5p (and other miRNAs w/seed GGCAGGG)	TargetScan Human	High (predicted)	HAAO	NAD biosynthesis II (from tryptophan),Tryptophan Degradation III (Eukaryotic),Tryptophan Degradation to 2-amino-3-carboxymuconate Semialdehyde
	hsa-miR-1207-5p	miR-1207-5p (and other miRNAs w/seed GGCAGGG)	TargetScan Human	High (predicted)	HAP1	Huntington's Disease Signaling
	hsa-miR-1207-5p	miR-1207-5p (and other miRNAs w/seed GGCAGGG)	TargetScan Human	Moderate (predicted)	HAPLN3
	hsa-miR-1207-5p	miR-1207-5p (and other miRNAs w/seed GGCAGGG)	TargetScan Human	High (predicted)	HBEGF	ErbB Signaling,G Beta Gamma Signaling,IL-8 Signaling,Neuregulin Signaling,Pancreatic Adenocarcinoma Signaling,Role of Tissue Factor in Cancer
	hsa-miR-1207-5p	miR-1207-5p (and other miRNAs w/seed GGCAGGG)	TargetScan Human	High (predicted)	HCN3
	hsa-miR-1207-5p	miR-1207-5p (and other miRNAs w/seed GGCAGGG)	TargetScan Human	Moderate (predicted)	HCN4
	hsa-miR-1207-5p	miR-1207-5p (and other miRNAs w/seed GGCAGGG)	TargetScan Human	Moderate (predicted)	HCP5
	hsa-miR-1207-5p	miR-1207-5p (and other miRNAs w/seed GGCAGGG)	TargetScan Human	Moderate (predicted)	HDAC11	Adipogenesis pathway,Calcium Signaling,Cell Cycle: G1/S Checkpoint Regulation,Chronic Myeloid Leukemia Signaling,Cyclins and Cell Cycle Regulation,Hereditary Breast Cancer Signaling,Huntington's Disease Signaling,Phospholipase C Signaling,Role of NFAT in Cardiac Hypertrophy,Telomerase Signaling
	hsa-miR-1207-5p	miR-1207-5p (and other miRNAs w/seed GGCAGGG)	TargetScan Human	Moderate (predicted)	HDAC5	Adipogenesis pathway,Calcium Signaling,Cell Cycle: G1/S Checkpoint Regulation,Chronic Myeloid Leukemia Signaling,Cyclins and Cell Cycle Regulation,Hereditary Breast Cancer Signaling,Huntington's Disease Signaling,Phospholipase C Signaling,Role of NFAT in Cardiac Hypertrophy,Telomerase Signaling,Xenobiotic Metabolism Signaling
	hsa-miR-1207-5p	miR-1207-5p (and other miRNAs w/seed GGCAGGG)	TargetScan Human	Moderate (predicted)	HDGFL1
	hsa-miR-1207-5p	miR-1207-5p (and other miRNAs w/seed GGCAGGG)	TargetScan Human	Moderate (predicted)	HDLBP
	hsa-miR-1207-5p	miR-1207-5p (and other miRNAs w/seed GGCAGGG)	TargetScan Human	High (predicted)	HECTD3
	hsa-miR-1207-5p	miR-1207-5p (and other miRNAs w/seed GGCAGGG)	TargetScan Human	Moderate (predicted)	HECTD4
	hsa-miR-1207-5p	miR-1207-5p (and other miRNAs w/seed GGCAGGG)	TargetScan Human	Moderate (predicted)	HEMK1
	hsa-miR-1207-5p	miR-1207-5p (and other miRNAs w/seed GGCAGGG)	TargetScan Human	High (predicted)	HES2
	hsa-miR-1207-5p	miR-1207-5p (and other miRNAs w/seed GGCAGGG)	TargetScan Human	Moderate (predicted)	HES5	Notch Signaling
	hsa-miR-1207-5p	miR-1207-5p (and other miRNAs w/seed GGCAGGG)	TargetScan Human	Moderate (predicted)	HES7	Notch Signaling
	hsa-miR-1207-5p	miR-1207-5p (and other miRNAs w/seed GGCAGGG)	TargetScan Human	Moderate (predicted)	HGFAC
	hsa-miR-1207-5p	miR-1207-5p (and other miRNAs w/seed GGCAGGG)	TargetScan Human	High (predicted)	HGH1
	hsa-miR-1207-5p	miR-1207-5p (and other miRNAs w/seed GGCAGGG)	TargetScan Human	Moderate (predicted)	HHIPL1
	hsa-miR-1207-5p	miR-1207-5p (and other miRNAs w/seed GGCAGGG)	TargetScan Human	Moderate (predicted)	HHLA2
	hsa-miR-1207-5p	miR-1207-5p (and other miRNAs w/seed GGCAGGG)	TargetScan Human	High (predicted)	HK1	GDP-glucose Biosynthesis,Glucose and Glucose-1-phosphate Degradation,Trehalose Degradation II (Trehalase),UDP-N-acetyl-D-galactosamine Biosynthesis II
	hsa-miR-1207-5p	miR-1207-5p (and other miRNAs w/seed GGCAGGG)	TargetScan Human	Moderate (predicted)	HLA-DQB2	Allograft Rejection Signaling,Antigen Presentation Pathway,Cdc42 Signaling,OX40 Signaling Pathway
	hsa-miR-1207-5p	miR-1207-5p (and other miRNAs w/seed GGCAGGG)	TargetScan Human	Moderate (predicted)	HMG20A
	hsa-miR-1207-5p	miR-1207-5p (and other miRNAs w/seed GGCAGGG)	TargetScan Human	Moderate (predicted)	HMG20B
	hsa-miR-1207-5p	miR-1207-5p (and other miRNAs w/seed GGCAGGG)	TargetScan Human	Moderate (predicted)	HMGA1	IL-4 Signaling,iNOS Signaling
	hsa-miR-1207-5p	miR-1207-5p (and other miRNAs w/seed GGCAGGG)	TargetScan Human	Moderate (predicted)	HMGCL	Ketogenesis,Leucine Degradation I
	hsa-miR-1207-5p	miR-1207-5p (and other miRNAs w/seed GGCAGGG)	TargetScan Human	Moderate (predicted)	HMHA1
	hsa-miR-1207-5p	miR-1207-5p (and other miRNAs w/seed GGCAGGG)	TargetScan Human	Moderate (predicted)	HNF1A	Acute Myeloid Leukemia Signaling,Acute Phase Response Signaling,Basal Cell Carcinoma Signaling,Colorectal Cancer Metastasis Signaling,Epithelial Adherens Junction Signaling,Factors Promoting Cardiogenesis in Vertebrates,FXR/RXR Activation,Hepatic Cholestasis,Human Embryonic Stem Cell Pluripotency,Maturity Onset Diabetes of Young (MODY) Signaling,Mouse Embryonic Stem Cell Pluripotency,Ovarian Canc…
	hsa-miR-1207-5p	miR-1207-5p (and other miRNAs w/seed GGCAGGG)	TargetScan Human	Moderate (predicted)	HNF4A	Acyl-CoA Hydrolysis,AMPK Signaling,FXR/RXR Activation,Hepatic Cholestasis,Maturity Onset Diabetes of Young (MODY) Signaling,PXR/RXR Activation,Stearate Biosynthesis I (Animals),TGF-?? Signaling,Transcriptional Regulatory Network in Embryonic Stem Cells
	hsa-miR-1207-5p	miR-1207-5p (and other miRNAs w/seed GGCAGGG)	TargetScan Human	Moderate (predicted)	HOGA1	4-hydroxyproline Degradation I
	hsa-miR-1207-5p	miR-1207-5p (and other miRNAs w/seed GGCAGGG)	TargetScan Human	Moderate (predicted)	HOXA11
	hsa-miR-1207-5p	miR-1207-5p (and other miRNAs w/seed GGCAGGG)	TargetScan Human	Moderate (predicted)	HOXC4
	hsa-miR-1207-5p	miR-1207-5p (and other miRNAs w/seed GGCAGGG)	TargetScan Human	High (predicted)	HOXC5
	hsa-miR-1207-5p	miR-1207-5p (and other miRNAs w/seed GGCAGGG)	TargetScan Human	High (predicted)	HOXD13
	hsa-miR-1207-5p	miR-1207-5p (and other miRNAs w/seed GGCAGGG)	TargetScan Human	High (predicted)	HPS1
	hsa-miR-1207-5p	miR-1207-5p (and other miRNAs w/seed GGCAGGG)	TargetScan Human	Moderate (predicted)	HRC
	hsa-miR-1207-5p	miR-1207-5p (and other miRNAs w/seed GGCAGGG)	TargetScan Human	High (predicted)	HRH3	cAMP-mediated signaling,G-Protein Coupled Receptor Signaling,Granulocyte Adhesion and Diapedesis,G??i Signaling
	hsa-miR-1207-5p	miR-1207-5p (and other miRNAs w/seed GGCAGGG)	TargetScan Human	Moderate (predicted)	HS2ST1	Chondroitin Sulfate Biosynthesis,Chondroitin Sulfate Biosynthesis (Late Stages),Dermatan Sulfate Biosynthesis,Dermatan Sulfate Biosynthesis (Late Stages),Heparan Sulfate Biosynthesis,Heparan Sulfate Biosynthesis (Late Stages),LPS/IL-1 Mediated Inhibition of RXR Function,Xenobiotic Metabolism Signaling
	hsa-miR-1207-5p	miR-1207-5p (and other miRNAs w/seed GGCAGGG)	TargetScan Human	High (predicted)	HS3ST2	Chondroitin Sulfate Biosynthesis,Chondroitin Sulfate Biosynthesis (Late Stages),Dermatan Sulfate Biosynthesis,Dermatan Sulfate Biosynthesis (Late Stages),Heparan Sulfate Biosynthesis,Heparan Sulfate Biosynthesis (Late Stages),LPS/IL-1 Mediated Inhibition of RXR Function,Xenobiotic Metabolism Signaling
	hsa-miR-1207-5p	miR-1207-5p (and other miRNAs w/seed GGCAGGG)	TargetScan Human	Moderate (predicted)	HSD17B8	Estrogen Biosynthesis,Estrogen-Dependent Breast Cancer Signaling,Fatty Acid ??-oxidation I,Glutaryl-CoA Degradation,Tryptophan Degradation III (Eukaryotic)
	hsa-miR-1207-5p	miR-1207-5p (and other miRNAs w/seed GGCAGGG)	TargetScan Human	Moderate (predicted)	HSPA4	Aldosterone Signaling in Epithelial Cells,Androgen Signaling,eNOS Signaling,Glucocorticoid Receptor Signaling,Huntington's Disease Signaling,Protein Ubiquitination Pathway,Unfolded protein response
	hsa-miR-1207-5p	miR-1207-5p (and other miRNAs w/seed GGCAGGG)	TargetScan Human	High (predicted)	HSPB6	Aldosterone Signaling in Epithelial Cells,Protein Ubiquitination Pathway
	hsa-miR-1207-5p	miR-1207-5p (and other miRNAs w/seed GGCAGGG)	TargetScan Human	Moderate (predicted)	HSPG2	Inhibition of Angiogenesis by TSP1,Inhibition of Matrix Metalloproteases
	hsa-miR-1207-5p	miR-1207-5p (and other miRNAs w/seed GGCAGGG)	TargetScan Human	Moderate (predicted)	HTRA3
	hsa-miR-1207-5p	miR-1207-5p (and other miRNAs w/seed GGCAGGG)	TargetScan Human	Moderate (predicted)	HUNK
	hsa-miR-1207-5p	miR-1207-5p (and other miRNAs w/seed GGCAGGG)	TargetScan Human	Moderate (predicted)	HVCN1
	hsa-miR-1207-5p	miR-1207-5p (and other miRNAs w/seed GGCAGGG)	TargetScan Human	Moderate (predicted)	HYAL2	Chondroitin Sulfate Degradation (Metazoa),Dermatan Sulfate Degradation (Metazoa)
	hsa-miR-1207-5p	miR-1207-5p (and other miRNAs w/seed GGCAGGG)	TargetScan Human	Moderate (predicted)	ICE2
	hsa-miR-1207-5p	miR-1207-5p (and other miRNAs w/seed GGCAGGG)	TargetScan Human	Moderate (predicted)	ICOSLG/LOC102723996	iCOS-iCOSL Signaling in T Helper Cells,T Helper Cell Differentiation
	hsa-miR-1207-5p	miR-1207-5p (and other miRNAs w/seed GGCAGGG)	TargetScan Human	Moderate (predicted)	ID3	Mouse Embryonic Stem Cell Pluripotency
	hsa-miR-1207-5p	miR-1207-5p (and other miRNAs w/seed GGCAGGG)	TargetScan Human	Moderate (predicted)	IFFO2
	hsa-miR-1207-5p	miR-1207-5p (and other miRNAs w/seed GGCAGGG)	TargetScan Human	High (predicted)	IFIT3	Interferon Signaling
	hsa-miR-1207-5p	miR-1207-5p (and other miRNAs w/seed GGCAGGG)	TargetScan Human	High (predicted)	IFITM10
	hsa-miR-1207-5p	miR-1207-5p (and other miRNAs w/seed GGCAGGG)	TargetScan Human	High (predicted)	IGBP1	3-phosphoinositide Biosynthesis,3-phosphoinositide Degradation,D-myo-inositol (1,4,5,6)-Tetrakisphosphate Biosynthesis,D-myo-inositol (3,4,5,6)-tetrakisphosphate Biosynthesis,D-myo-inositol-5-phosphate Metabolism,Superpathway of Inositol Phosphate Compounds
	hsa-miR-1207-5p	miR-1207-5p (and other miRNAs w/seed GGCAGGG)	TargetScan Human	High (predicted),Moderate (predicted)	IGF1	Amyotrophic Lateral Sclerosis Signaling,Axonal Guidance Signaling,Cardiac Hypertrophy Signaling,Clathrin-mediated Endocytosis Signaling,Estrogen-Dependent Breast Cancer Signaling,Glioblastoma Multiforme Signaling,Glioma Signaling,Growth Hormone Signaling,Hepatic Fibrosis / Hepatic Stellate Cell Activation,Huntington's Disease Signaling,IGF-1 Signaling,Myc Mediated Apoptosis Signaling,RhoA Signali…
	hsa-miR-1207-5p	miR-1207-5p (and other miRNAs w/seed GGCAGGG)	TargetScan Human	High (predicted)	IGF1R	Cardiac Hypertrophy Signaling,Estrogen-Dependent Breast Cancer Signaling,Glioblastoma Multiforme Signaling,Glioma Signaling,Growth Hormone Signaling,Hepatic Fibrosis / Hepatic Stellate Cell Activation,Huntington's Disease Signaling,IGF-1 Signaling,Myc Mediated Apoptosis Signaling,NF-??B Signaling,PTEN Signaling,RhoA Signaling,Role of NFAT in Cardiac Hypertrophy,STAT3 Pathway,Synaptic Long Term De…
	hsa-miR-1207-5p	miR-1207-5p (and other miRNAs w/seed GGCAGGG)	TargetScan Human	Moderate (predicted)	IGF2BP1	Role of Oct4 in Mammalian Embryonic Stem Cell Pluripotency
	hsa-miR-1207-5p	miR-1207-5p (and other miRNAs w/seed GGCAGGG)	TargetScan Human	Moderate (predicted)	IGF2R	Glioma Signaling,NF-??B Signaling,PTEN Signaling,STAT3 Pathway
	hsa-miR-1207-5p	miR-1207-5p (and other miRNAs w/seed GGCAGGG)	TargetScan Human	Moderate (predicted)	IGSF3
	hsa-miR-1207-5p	miR-1207-5p (and other miRNAs w/seed GGCAGGG)	TargetScan Human	High (predicted)	IL10RA	Hepatic Fibrosis / Hepatic Stellate Cell Activation,IL-10 Signaling,T Helper Cell Differentiation
	hsa-miR-1207-5p	miR-1207-5p (and other miRNAs w/seed GGCAGGG)	TargetScan Human	Moderate (predicted)	IL15RA	Crosstalk between Dendritic Cells and Natural Killer Cells,IL-15 Signaling,Role of JAK1 and JAK3 in ??c Cytokine Signaling
	hsa-miR-1207-5p	miR-1207-5p (and other miRNAs w/seed GGCAGGG)	TargetScan Human	Moderate (predicted)	IL17RE
	hsa-miR-1207-5p	miR-1207-5p (and other miRNAs w/seed GGCAGGG)	TargetScan Human	Moderate (predicted)	IL21R	Role of JAK1 and JAK3 in ??c Cytokine Signaling,T Helper Cell Differentiation
	hsa-miR-1207-5p	miR-1207-5p (and other miRNAs w/seed GGCAGGG)	TargetScan Human	High (predicted)	IL22RA1	IL-22 Signaling
	hsa-miR-1207-5p	miR-1207-5p (and other miRNAs w/seed GGCAGGG)	TargetScan Human	Moderate (predicted)	IL27	Role of Cytokines in Mediating Communication between Immune Cells
	hsa-miR-1207-5p	miR-1207-5p (and other miRNAs w/seed GGCAGGG)	TargetScan Human	Moderate (predicted)	IL2RB	Crosstalk between Dendritic Cells and Natural Killer Cells,iCOS-iCOSL Signaling in T Helper Cells,IL-15 Signaling,IL-2 Signaling,Role of JAK1 and JAK3 in ??c Cytokine Signaling,Telomerase Signaling
	hsa-miR-1207-5p	miR-1207-5p (and other miRNAs w/seed GGCAGGG)	TargetScan Human	High (predicted)	IL31RA
	hsa-miR-1207-5p	miR-1207-5p (and other miRNAs w/seed GGCAGGG)	TargetScan Human	Moderate (predicted)	IMPACT
	hsa-miR-1207-5p	miR-1207-5p (and other miRNAs w/seed GGCAGGG)	TargetScan Human	Moderate (predicted)	IMPDH1	Purine Nucleotides De Novo Biosynthesis II,Purine Nucleotides Degradation II (Aerobic),Urate Biosynthesis/Inosine 5'-phosphate Degradation
	hsa-miR-1207-5p	miR-1207-5p (and other miRNAs w/seed GGCAGGG)	TargetScan Human	High (predicted)	INA
	hsa-miR-1207-5p	miR-1207-5p (and other miRNAs w/seed GGCAGGG)	TargetScan Human	Moderate (predicted)	INCENP
	hsa-miR-1207-5p	miR-1207-5p (and other miRNAs w/seed GGCAGGG)	TargetScan Human	High (predicted)	INF2
	hsa-miR-1207-5p	miR-1207-5p (and other miRNAs w/seed GGCAGGG)	TargetScan Human	Moderate (predicted)	ING5
	hsa-miR-1207-5p	miR-1207-5p (and other miRNAs w/seed GGCAGGG)	TargetScan Human	Moderate (predicted)	INHBB	TGF-?? Signaling
	hsa-miR-1207-5p	miR-1207-5p (and other miRNAs w/seed GGCAGGG)	TargetScan Human	Moderate (predicted)	INO80
	hsa-miR-1207-5p	miR-1207-5p (and other miRNAs w/seed GGCAGGG)	TargetScan Human	High (predicted)	INPP5K	1D-myo-inositol Hexakisphosphate Biosynthesis II (Mammalian),3-phosphoinositide Degradation,B Cell Receptor Signaling,D-myo-inositol (1,3,4)-trisphosphate Biosynthesis,D-myo-inositol (1,4,5)-trisphosphate Degradation,Fc Epsilon RI Signaling,IL-4 Signaling,Insulin Receptor Signaling,Natural Killer Cell Signaling,PDGF Signaling,PI3K/AKT Signaling,PTEN Signaling,Superpathway of D-myo-inositol (1,4,5…
	hsa-miR-1207-5p	miR-1207-5p (and other miRNAs w/seed GGCAGGG)	TargetScan Human	High (predicted)	INSM1
	hsa-miR-1207-5p	miR-1207-5p (and other miRNAs w/seed GGCAGGG)	TargetScan Human	Moderate (predicted)	IP6K1	Inositol Pyrophosphates Biosynthesis,Superpathway of Inositol Phosphate Compounds
	hsa-miR-1207-5p	miR-1207-5p (and other miRNAs w/seed GGCAGGG)	TargetScan Human	High (predicted)	IPO9
	hsa-miR-1207-5p	miR-1207-5p (and other miRNAs w/seed GGCAGGG)	TargetScan Human	Moderate (predicted)	IQCJ
	hsa-miR-1207-5p	miR-1207-5p (and other miRNAs w/seed GGCAGGG)	TargetScan Human	Moderate (predicted)	IQSEC2
	hsa-miR-1207-5p	miR-1207-5p (and other miRNAs w/seed GGCAGGG)	TargetScan Human	Moderate (predicted)	IRAK1	Acute Phase Response Signaling,Hepatic Cholestasis,IL-1 Signaling,IL-8 Signaling,iNOS Signaling,LPS/IL-1 Mediated Inhibition of RXR Function,NF-??B Signaling,p38 MAPK Signaling,Pyridoxal 5'-phosphate Salvage Pathway,Role of Macrophages, Fibroblasts and Endothelial Cells in Rheumatoid Arthritis,Salvage Pathways of Pyrimidine Ribonucleotides,Toll-like Receptor Signaling,TREM1 Signaling,Type I Diabe…
	hsa-miR-1207-5p	miR-1207-5p (and other miRNAs w/seed GGCAGGG)	TargetScan Human	Moderate (predicted)	IRF8	Dendritic Cell Maturation,IL-12 Signaling and Production in Macrophages,Production of Nitric Oxide and Reactive Oxygen Species in Macrophages
	hsa-miR-1207-5p	miR-1207-5p (and other miRNAs w/seed GGCAGGG)	TargetScan Human	High (predicted)	IRGQ
	hsa-miR-1207-5p	miR-1207-5p (and other miRNAs w/seed GGCAGGG)	TargetScan Human	High (predicted)	ISCA2
	hsa-miR-1207-5p	miR-1207-5p (and other miRNAs w/seed GGCAGGG)	TargetScan Human	High (predicted)	ISM2
	hsa-miR-1207-5p	miR-1207-5p (and other miRNAs w/seed GGCAGGG)	TargetScan Human	High (predicted)	ISY1-RAB43
	hsa-miR-1207-5p	miR-1207-5p (and other miRNAs w/seed GGCAGGG)	TargetScan Human	Moderate (predicted)	ITGA1	Agranulocyte Adhesion and Diapedesis,Agrin Interactions at Neuromuscular Junction,Caveolar-mediated Endocytosis Signaling,Granulocyte Adhesion and Diapedesis,Integrin Signaling,Leukocyte Extravasation Signaling,NF-??B Activation by Viruses,Paxillin Signaling,Reelin Signaling in Neurons,Virus Entry via Endocytic Pathways
	hsa-miR-1207-5p	miR-1207-5p (and other miRNAs w/seed GGCAGGG)	TargetScan Human	Moderate (predicted)	ITGA3	Actin Cytoskeleton Signaling,Actin Nucleation by ARP-WASP Complex,Agranulocyte Adhesion and Diapedesis,Agrin Interactions at Neuromuscular Junction,Axonal Guidance Signaling,Caveolar-mediated Endocytosis Signaling,Cdc42 Signaling,CDK5 Signaling,Ephrin Receptor Signaling,ERK/MAPK Signaling,FAK Signaling,Germ Cell-Sertoli Cell Junction Signaling,Granulocyte Adhesion and Diapedesis,HGF Signaling,Int…
	hsa-miR-1207-5p	miR-1207-5p (and other miRNAs w/seed GGCAGGG)	TargetScan Human	Moderate (predicted)	ITGA4	Actin Cytoskeleton Signaling,Actin Nucleation by ARP-WASP Complex,Agranulocyte Adhesion and Diapedesis,Agrin Interactions at Neuromuscular Junction,Atherosclerosis Signaling,Axonal Guidance Signaling,Caveolar-mediated Endocytosis Signaling,Cdc42 Signaling,Ephrin Receptor Signaling,ERK/MAPK Signaling,FAK Signaling,Granulocyte Adhesion and Diapedesis,HGF Signaling,Integrin Signaling,Leukocyte Extra…
	hsa-miR-1207-5p	miR-1207-5p (and other miRNAs w/seed GGCAGGG)	TargetScan Human	Moderate (predicted)	ITGAL	Agrin Interactions at Neuromuscular Junction,Caveolar-mediated Endocytosis Signaling,Crosstalk between Dendritic Cells and Natural Killer Cells,Granulocyte Adhesion and Diapedesis,Integrin Signaling,Leukocyte Extravasation Signaling,NF-??B Activation by Viruses,Paxillin Signaling,Reelin Signaling in Neurons,Tumoricidal Function of Hepatic Natural Killer Cells,Virus Entry via Endocytic Pathways
	hsa-miR-1207-5p	miR-1207-5p (and other miRNAs w/seed GGCAGGG)	TargetScan Human	High (predicted)	ITGB3	Agrin Interactions at Neuromuscular Junction,Caveolar-mediated Endocytosis Signaling,Clathrin-mediated Endocytosis Signaling,Glioma Invasiveness Signaling,Granulocyte Adhesion and Diapedesis,HER-2 Signaling in Breast Cancer,IL-8 Signaling,ILK Signaling,Integrin Signaling,Leukocyte Extravasation Signaling,Macropinocytosis Signaling,NF-??B Activation by Viruses,P2Y Purigenic Receptor Signaling Path…
	hsa-miR-1207-5p	miR-1207-5p (and other miRNAs w/seed GGCAGGG)	TargetScan Human	High (predicted)	ITGB5	Caveolar-mediated Endocytosis Signaling,Clathrin-mediated Endocytosis Signaling,Glioma Invasiveness Signaling,HER-2 Signaling in Breast Cancer,IL-8 Signaling,ILK Signaling,Integrin Signaling,Macropinocytosis Signaling,NF-??B Activation by Viruses,Paxillin Signaling,PPAR??/RXR?? Activation,Role of Tissue Factor in Cancer,Virus Entry via Endocytic Pathways
	hsa-miR-1207-5p	miR-1207-5p (and other miRNAs w/seed GGCAGGG)	TargetScan Human	Moderate (predicted)	ITIH5
	hsa-miR-1207-5p	miR-1207-5p (and other miRNAs w/seed GGCAGGG)	TargetScan Human	High (predicted)	ITM2C
	hsa-miR-1207-5p	miR-1207-5p (and other miRNAs w/seed GGCAGGG)	TargetScan Human	High (predicted)	ITPKB	1D-myo-inositol Hexakisphosphate Biosynthesis II (Mammalian),D-myo-inositol (1,3,4)-trisphosphate Biosynthesis,Superpathway of D-myo-inositol (1,4,5)-trisphosphate Metabolism,Superpathway of Inositol Phosphate Compounds
	hsa-miR-1207-5p	miR-1207-5p (and other miRNAs w/seed GGCAGGG)	TargetScan Human	Moderate (predicted)	ITSN1	Axonal Guidance Signaling,Caveolar-mediated Endocytosis Signaling,Ephrin B Signaling,Ephrin Receptor Signaling,Virus Entry via Endocytic Pathways
	hsa-miR-1207-5p	miR-1207-5p (and other miRNAs w/seed GGCAGGG)	TargetScan Human	Moderate (predicted)	IVD	Fatty Acid ??-oxidation I,Leucine Degradation I
	hsa-miR-1207-5p	miR-1207-5p (and other miRNAs w/seed GGCAGGG)	TargetScan Human	High (predicted)	JADE2
	hsa-miR-1207-5p	miR-1207-5p (and other miRNAs w/seed GGCAGGG)	TargetScan Human	High (predicted)	JAKMIP3
	hsa-miR-1207-5p	miR-1207-5p (and other miRNAs w/seed GGCAGGG)	TargetScan Human	Moderate (predicted)	JAM3	Agranulocyte Adhesion and Diapedesis,Granulocyte Adhesion and Diapedesis,Leukocyte Extravasation Signaling,Sertoli Cell-Sertoli Cell Junction Signaling,Tight Junction Signaling
	hsa-miR-1207-5p	miR-1207-5p (and other miRNAs w/seed GGCAGGG)	TargetScan Human	High (predicted)	JCHAIN
	hsa-miR-1207-5p	miR-1207-5p (and other miRNAs w/seed GGCAGGG)	TargetScan Human	Moderate (predicted)	JDP2
	hsa-miR-1207-5p	miR-1207-5p (and other miRNAs w/seed GGCAGGG)	TargetScan Human	Moderate (predicted)	JMJD4
	hsa-miR-1207-5p	miR-1207-5p (and other miRNAs w/seed GGCAGGG)	TargetScan Human	Moderate (predicted)	JMJD7-PLA2G4B	CCR3 Signaling in Eosinophils,ERK/MAPK Signaling,Fc Epsilon RI Signaling,MIF Regulation of Innate Immunity,MIF-mediated Glucocorticoid Regulation,p38 MAPK Signaling,Phospholipase C Signaling,VEGF Family Ligand-Receptor Interactions
	hsa-miR-1207-5p	miR-1207-5p (and other miRNAs w/seed GGCAGGG)	TargetScan Human	High (predicted),Moderate (predicted)	JPH2
	hsa-miR-1207-5p	miR-1207-5p (and other miRNAs w/seed GGCAGGG)	TargetScan Human	Moderate (predicted)	JPH4
	hsa-miR-1207-5p	miR-1207-5p (and other miRNAs w/seed GGCAGGG)	TargetScan Human	Moderate (predicted)	JUND	Corticotropin Releasing Hormone Signaling,NRF2-mediated Oxidative Stress Response,PCP pathway
	hsa-miR-1207-5p	miR-1207-5p (and other miRNAs w/seed GGCAGGG)	TargetScan Human	Moderate (predicted)	KAT2B	AMPK Signaling,Androgen Signaling,Cell Cycle: G2/M DNA Damage Checkpoint Regulation,Estrogen Receptor Signaling,Glucocorticoid Receptor Signaling,HMGB1 Signaling,p53 Signaling,RAR Activation
	hsa-miR-1207-5p	miR-1207-5p (and other miRNAs w/seed GGCAGGG)	TargetScan Human	Moderate (predicted)	KAT7	Androgen Signaling,HMGB1 Signaling
	hsa-miR-1207-5p	miR-1207-5p (and other miRNAs w/seed GGCAGGG)	TargetScan Human	Moderate (predicted)	KATNAL1
	hsa-miR-1207-5p	miR-1207-5p (and other miRNAs w/seed GGCAGGG)	TargetScan Human	Moderate (predicted)	KCNA3
	hsa-miR-1207-5p	miR-1207-5p (and other miRNAs w/seed GGCAGGG)	TargetScan Human	High (predicted)	KCNE1
	hsa-miR-1207-5p	miR-1207-5p (and other miRNAs w/seed GGCAGGG)	TargetScan Human	Moderate (predicted)	KCNG1
	hsa-miR-1207-5p	miR-1207-5p (and other miRNAs w/seed GGCAGGG)	TargetScan Human	High (predicted)	KCNG4
	hsa-miR-1207-5p	miR-1207-5p (and other miRNAs w/seed GGCAGGG)	TargetScan Human	High (predicted)	KCNH1
	hsa-miR-1207-5p	miR-1207-5p (and other miRNAs w/seed GGCAGGG)	TargetScan Human	Moderate (predicted)	KCNH2	Cellular Effects of Sildenafil (Viagra),GABA Receptor Signaling,Neuropathic Pain Signaling In Dorsal Horn Neurons
	hsa-miR-1207-5p	miR-1207-5p (and other miRNAs w/seed GGCAGGG)	TargetScan Human	Moderate (predicted)	KCNH3
	hsa-miR-1207-5p	miR-1207-5p (and other miRNAs w/seed GGCAGGG)	TargetScan Human	Moderate (predicted)	KCNIP3
	hsa-miR-1207-5p	miR-1207-5p (and other miRNAs w/seed GGCAGGG)	TargetScan Human	High (predicted)	KCNK3
	hsa-miR-1207-5p	miR-1207-5p (and other miRNAs w/seed GGCAGGG)	TargetScan Human	Moderate (predicted)	KCNMA1
	hsa-miR-1207-5p	miR-1207-5p (and other miRNAs w/seed GGCAGGG)	TargetScan Human	Moderate (predicted)	KCNN3	Cellular Effects of Sildenafil (Viagra),GABA Receptor Signaling,Neuropathic Pain Signaling In Dorsal Horn Neurons
	hsa-miR-1207-5p	miR-1207-5p (and other miRNAs w/seed GGCAGGG)	TargetScan Human	High (predicted)	KCNQ1
	hsa-miR-1207-5p	miR-1207-5p (and other miRNAs w/seed GGCAGGG)	TargetScan Human	High (predicted)	KCNQ4
	hsa-miR-1207-5p	miR-1207-5p (and other miRNAs w/seed GGCAGGG)	TargetScan Human	High (predicted)	KCNS1
	hsa-miR-1207-5p	miR-1207-5p (and other miRNAs w/seed GGCAGGG)	TargetScan Human	Moderate (predicted)	KCP
	hsa-miR-1207-5p	miR-1207-5p (and other miRNAs w/seed GGCAGGG)	TargetScan Human	Moderate (predicted)	KCTD10
	hsa-miR-1207-5p	miR-1207-5p (and other miRNAs w/seed GGCAGGG)	TargetScan Human	Moderate (predicted)	KCTD12
	hsa-miR-1207-5p	miR-1207-5p (and other miRNAs w/seed GGCAGGG)	TargetScan Human	High (predicted)	KCTD15
	hsa-miR-1207-5p	miR-1207-5p (and other miRNAs w/seed GGCAGGG)	TargetScan Human	High (predicted)	KDF1
	hsa-miR-1207-5p	miR-1207-5p (and other miRNAs w/seed GGCAGGG)	TargetScan Human	Moderate (predicted)	KDM2A
	hsa-miR-1207-5p	miR-1207-5p (and other miRNAs w/seed GGCAGGG)	TargetScan Human	Moderate (predicted)	KDM4B
	hsa-miR-1207-5p	miR-1207-5p (and other miRNAs w/seed GGCAGGG)	TargetScan Human	Moderate (predicted)	KDM6B
	hsa-miR-1207-5p	miR-1207-5p (and other miRNAs w/seed GGCAGGG)	TargetScan Human	Moderate (predicted)	KHK	Sucrose Degradation V (Mammalian)
	hsa-miR-1207-5p	miR-1207-5p (and other miRNAs w/seed GGCAGGG)	TargetScan Human	Moderate (predicted)	KIAA0226L
	hsa-miR-1207-5p	miR-1207-5p (and other miRNAs w/seed GGCAGGG)	TargetScan Human	Moderate (predicted)	KIAA0368
	hsa-miR-1207-5p	miR-1207-5p (and other miRNAs w/seed GGCAGGG)	TargetScan Human	Moderate (predicted)	KIAA0513
	hsa-miR-1207-5p	miR-1207-5p (and other miRNAs w/seed GGCAGGG)	TargetScan Human	Moderate (predicted)	KIAA1045
	hsa-miR-1207-5p	miR-1207-5p (and other miRNAs w/seed GGCAGGG)	TargetScan Human	Moderate (predicted)	KIAA1328
	hsa-miR-1207-5p	miR-1207-5p (and other miRNAs w/seed GGCAGGG)	TargetScan Human	Moderate (predicted)	KIAA1462
	hsa-miR-1207-5p	miR-1207-5p (and other miRNAs w/seed GGCAGGG)	TargetScan Human	High (predicted)	KIAA1755
	hsa-miR-1207-5p	miR-1207-5p (and other miRNAs w/seed GGCAGGG)	TargetScan Human	High (predicted)	KIF13B
	hsa-miR-1207-5p	miR-1207-5p (and other miRNAs w/seed GGCAGGG)	TargetScan Human	Moderate (predicted)	KIF17
	hsa-miR-1207-5p	miR-1207-5p (and other miRNAs w/seed GGCAGGG)	TargetScan Human	Moderate (predicted)	KIF1A
	hsa-miR-1207-5p	miR-1207-5p (and other miRNAs w/seed GGCAGGG)	TargetScan Human	High (predicted)	KIF21B
	hsa-miR-1207-5p	miR-1207-5p (and other miRNAs w/seed GGCAGGG)	TargetScan Human	Moderate (predicted)	KIF24
	hsa-miR-1207-5p	miR-1207-5p (and other miRNAs w/seed GGCAGGG)	TargetScan Human	Moderate (predicted)	KIF7	Axonal Guidance Signaling,Basal Cell Carcinoma Signaling
	hsa-miR-1207-5p	miR-1207-5p (and other miRNAs w/seed GGCAGGG)	TargetScan Human	Moderate (predicted)	KIR2DL4	Crosstalk between Dendritic Cells and Natural Killer Cells,Natural Killer Cell Signaling
	hsa-miR-1207-5p	miR-1207-5p (and other miRNAs w/seed GGCAGGG)	TargetScan Human	Moderate (predicted)	KIR2DL5A	Crosstalk between Dendritic Cells and Natural Killer Cells,Natural Killer Cell Signaling
	hsa-miR-1207-5p	miR-1207-5p (and other miRNAs w/seed GGCAGGG)	TargetScan Human	Moderate (predicted)	KIR2DL5B	Crosstalk between Dendritic Cells and Natural Killer Cells,Natural Killer Cell Signaling
	hsa-miR-1207-5p	miR-1207-5p (and other miRNAs w/seed GGCAGGG)	TargetScan Human	Moderate (predicted)	KIR2DS4 (includes others)	Natural Killer Cell Signaling
	hsa-miR-1207-5p	miR-1207-5p (and other miRNAs w/seed GGCAGGG)	TargetScan Human	Moderate (predicted)	KIR3DL2	Crosstalk between Dendritic Cells and Natural Killer Cells,Natural Killer Cell Signaling
	hsa-miR-1207-5p	miR-1207-5p (and other miRNAs w/seed GGCAGGG)	TargetScan Human	Moderate (predicted)	KIR3DL3	Crosstalk between Dendritic Cells and Natural Killer Cells,Natural Killer Cell Signaling
	hsa-miR-1207-5p	miR-1207-5p (and other miRNAs w/seed GGCAGGG)	TargetScan Human	Moderate (predicted)	KIR3DS1
	hsa-miR-1207-5p	miR-1207-5p (and other miRNAs w/seed GGCAGGG)	TargetScan Human	Moderate (predicted)	KLF12	Hepatic Fibrosis / Hepatic Stellate Cell Activation
	hsa-miR-1207-5p	miR-1207-5p (and other miRNAs w/seed GGCAGGG)	TargetScan Human	Moderate (predicted)	KLF13
	hsa-miR-1207-5p	miR-1207-5p (and other miRNAs w/seed GGCAGGG)	TargetScan Human	High (predicted)	KLF16
	hsa-miR-1207-5p	miR-1207-5p (and other miRNAs w/seed GGCAGGG)	TargetScan Human	Moderate (predicted)	KLF17
	hsa-miR-1207-5p	miR-1207-5p (and other miRNAs w/seed GGCAGGG)	TargetScan Human	Moderate (predicted)	KLF3	Adipogenesis pathway
	hsa-miR-1207-5p	miR-1207-5p (and other miRNAs w/seed GGCAGGG)	TargetScan Human	High (predicted)	KLF6	Hepatic Fibrosis / Hepatic Stellate Cell Activation
	hsa-miR-1207-5p	miR-1207-5p (and other miRNAs w/seed GGCAGGG)	TargetScan Human	Moderate (predicted)	KLHDC10
	hsa-miR-1207-5p	miR-1207-5p (and other miRNAs w/seed GGCAGGG)	TargetScan Human	Moderate (predicted)	KLHDC3
	hsa-miR-1207-5p	miR-1207-5p (and other miRNAs w/seed GGCAGGG)	TargetScan Human	Moderate (predicted)	KLHDC7A
	hsa-miR-1207-5p	miR-1207-5p (and other miRNAs w/seed GGCAGGG)	TargetScan Human	High (predicted)	KLHL21
	hsa-miR-1207-5p	miR-1207-5p (and other miRNAs w/seed GGCAGGG)	TargetScan Human	High (predicted)	KLHL22
	hsa-miR-1207-5p	miR-1207-5p (and other miRNAs w/seed GGCAGGG)	TargetScan Human	Moderate (predicted)	KLHL25
	hsa-miR-1207-5p	miR-1207-5p (and other miRNAs w/seed GGCAGGG)	TargetScan Human	Moderate (predicted)	KLHL26
	hsa-miR-1207-5p	miR-1207-5p (and other miRNAs w/seed GGCAGGG)	TargetScan Human	Moderate (predicted)	KLHL35
	hsa-miR-1207-5p	miR-1207-5p (and other miRNAs w/seed GGCAGGG)	TargetScan Human	Moderate (predicted)	KLHL42
	hsa-miR-1207-5p	miR-1207-5p (and other miRNAs w/seed GGCAGGG)	TargetScan Human	Moderate (predicted)	KLK3	Human Embryonic Stem Cell Pluripotency,Intrinsic Prothrombin Activation Pathway,MSP-RON Signaling Pathway,Neurotrophin/TRK Signaling,Prostate Cancer Signaling,Thyroid Cancer Signaling
	hsa-miR-1207-5p	miR-1207-5p (and other miRNAs w/seed GGCAGGG)	TargetScan Human	Moderate (predicted)	KLLN
	hsa-miR-1207-5p	miR-1207-5p (and other miRNAs w/seed GGCAGGG)	TargetScan Human	Moderate (predicted)	KLRC4-KLRK1/KLRK1	Crosstalk between Dendritic Cells and Natural Killer Cells,Natural Killer Cell Signaling
	hsa-miR-1207-5p	miR-1207-5p (and other miRNAs w/seed GGCAGGG)	TargetScan Human	Moderate (predicted)	KMT2D
	hsa-miR-1207-5p	miR-1207-5p (and other miRNAs w/seed GGCAGGG)	TargetScan Human	High (predicted)	KNCN
	hsa-miR-1207-5p	miR-1207-5p (and other miRNAs w/seed GGCAGGG)	TargetScan Human	Moderate (predicted)	KNDC1
	hsa-miR-1207-5p	miR-1207-5p (and other miRNAs w/seed GGCAGGG)	TargetScan Human	Moderate (predicted)	KPRP
	hsa-miR-1207-5p	miR-1207-5p (and other miRNAs w/seed GGCAGGG)	TargetScan Human	Moderate (predicted)	KRI1
	hsa-miR-1207-5p	miR-1207-5p (and other miRNAs w/seed GGCAGGG)	TargetScan Human	Moderate (predicted)	KRT15
	hsa-miR-1207-5p	miR-1207-5p (and other miRNAs w/seed GGCAGGG)	TargetScan Human	Moderate (predicted)	KRT36	Glucocorticoid Receptor Signaling
	hsa-miR-1207-5p	miR-1207-5p (and other miRNAs w/seed GGCAGGG)	TargetScan Human	Moderate (predicted)	KRT37
	hsa-miR-1207-5p	miR-1207-5p (and other miRNAs w/seed GGCAGGG)	TargetScan Human	Moderate (predicted)	KRT7
	hsa-miR-1207-5p	miR-1207-5p (and other miRNAs w/seed GGCAGGG)	TargetScan Human	Moderate (predicted)	KRT74
	hsa-miR-1207-5p	miR-1207-5p (and other miRNAs w/seed GGCAGGG)	TargetScan Human	Moderate (predicted)	KRT75
	hsa-miR-1207-5p	miR-1207-5p (and other miRNAs w/seed GGCAGGG)	TargetScan Human	Moderate (predicted)	KRT79
	hsa-miR-1207-5p	miR-1207-5p (and other miRNAs w/seed GGCAGGG)	TargetScan Human	High (predicted),Moderate (predicted)	KRT80
	hsa-miR-1207-5p	miR-1207-5p (and other miRNAs w/seed GGCAGGG)	TargetScan Human	Moderate (predicted)	KRT82
	hsa-miR-1207-5p	miR-1207-5p (and other miRNAs w/seed GGCAGGG)	TargetScan Human	Moderate (predicted)	KRT83
	hsa-miR-1207-5p	miR-1207-5p (and other miRNAs w/seed GGCAGGG)	TargetScan Human	High (predicted)	KRTAP10-2
	hsa-miR-1207-5p	miR-1207-5p (and other miRNAs w/seed GGCAGGG)	TargetScan Human	High (predicted)	KRTAP10-9
	hsa-miR-1207-5p	miR-1207-5p (and other miRNAs w/seed GGCAGGG)	TargetScan Human	High (predicted)	KRTAP4-5
	hsa-miR-1207-5p	miR-1207-5p (and other miRNAs w/seed GGCAGGG)	TargetScan Human	Moderate (predicted)	KRTAP5-11
	hsa-miR-1207-5p	miR-1207-5p (and other miRNAs w/seed GGCAGGG)	TargetScan Human	High (predicted)	KRTAP5-9
	hsa-miR-1207-5p	miR-1207-5p (and other miRNAs w/seed GGCAGGG)	TargetScan Human	Moderate (predicted)	KSR1	Ceramide Signaling,ERK/MAPK Signaling
	hsa-miR-1207-5p	miR-1207-5p (and other miRNAs w/seed GGCAGGG)	TargetScan Human	Moderate (predicted)	KSR2
	hsa-miR-1207-5p	miR-1207-5p (and other miRNAs w/seed GGCAGGG)	TargetScan Human	Moderate (predicted)	KXD1
	hsa-miR-1207-5p	miR-1207-5p (and other miRNAs w/seed GGCAGGG)	TargetScan Human	Moderate (predicted)	LALBA
	hsa-miR-1207-5p	miR-1207-5p (and other miRNAs w/seed GGCAGGG)	TargetScan Human	High (predicted)	LAMC3	Germ Cell-Sertoli Cell Junction Signaling
	hsa-miR-1207-5p	miR-1207-5p (and other miRNAs w/seed GGCAGGG)	TargetScan Human	Moderate (predicted)	LANCL1
	hsa-miR-1207-5p	miR-1207-5p (and other miRNAs w/seed GGCAGGG)	TargetScan Human	Moderate (predicted)	LANCL2
	hsa-miR-1207-5p	miR-1207-5p (and other miRNAs w/seed GGCAGGG)	TargetScan Human	Moderate (predicted)	LAPTM5
	hsa-miR-1207-5p	miR-1207-5p (and other miRNAs w/seed GGCAGGG)	TargetScan Human	High (predicted)	LAT2	TREM1 Signaling
	hsa-miR-1207-5p	miR-1207-5p (and other miRNAs w/seed GGCAGGG)	TargetScan Human	Moderate (predicted)	LCE6A
	hsa-miR-1207-5p	miR-1207-5p (and other miRNAs w/seed GGCAGGG)	TargetScan Human	Moderate (predicted)	LCN12
	hsa-miR-1207-5p	miR-1207-5p (and other miRNAs w/seed GGCAGGG)	TargetScan Human	Moderate (predicted)	LCN8
	hsa-miR-1207-5p	miR-1207-5p (and other miRNAs w/seed GGCAGGG)	TargetScan Human	Moderate (predicted)	LCP1
	hsa-miR-1207-5p	miR-1207-5p (and other miRNAs w/seed GGCAGGG)	TargetScan Human	High (predicted)	LDLR	Clathrin-mediated Endocytosis Signaling,LXR/RXR Activation,TR/RXR Activation
	hsa-miR-1207-5p	miR-1207-5p (and other miRNAs w/seed GGCAGGG)	TargetScan Human	Moderate (predicted)	LDOC1L
	hsa-miR-1207-5p	miR-1207-5p (and other miRNAs w/seed GGCAGGG)	TargetScan Human	Moderate (predicted)	LENEP
	hsa-miR-1207-5p	miR-1207-5p (and other miRNAs w/seed GGCAGGG)	TargetScan Human	High (predicted)	LENG8
	hsa-miR-1207-5p	miR-1207-5p (and other miRNAs w/seed GGCAGGG)	TargetScan Human	Moderate (predicted)	LFNG	Notch Signaling
	hsa-miR-1207-5p	miR-1207-5p (and other miRNAs w/seed GGCAGGG)	TargetScan Human	Moderate (predicted)	LGALS9
	hsa-miR-1207-5p	miR-1207-5p (and other miRNAs w/seed GGCAGGG)	TargetScan Human	Moderate (predicted)	LGI2
	hsa-miR-1207-5p	miR-1207-5p (and other miRNAs w/seed GGCAGGG)	TargetScan Human	High (predicted)	LHFPL4
	hsa-miR-1207-5p	miR-1207-5p (and other miRNAs w/seed GGCAGGG)	TargetScan Human	High (predicted)	LHPP
	hsa-miR-1207-5p	miR-1207-5p (and other miRNAs w/seed GGCAGGG)	TargetScan Human	Moderate (predicted)	LHX3
	hsa-miR-1207-5p	miR-1207-5p (and other miRNAs w/seed GGCAGGG)	TargetScan Human	Moderate (predicted)	LIFR	CNTF Signaling,Mouse Embryonic Stem Cell Pluripotency,Role of NANOG in Mammalian Embryonic Stem Cell Pluripotency
	hsa-miR-1207-5p	miR-1207-5p (and other miRNAs w/seed GGCAGGG)	TargetScan Human	Moderate (predicted)	LIMD2
	hsa-miR-1207-5p	miR-1207-5p (and other miRNAs w/seed GGCAGGG)	TargetScan Human	Moderate (predicted)	LIMK1	Actin Cytoskeleton Signaling,Axonal Guidance Signaling,Breast Cancer Regulation by Stathmin1,CCR3 Signaling in Eosinophils,Cdc42 Signaling,Chemokine Signaling,Death Receptor Signaling,Ephrin A Signaling,Ephrin B Signaling,Ephrin Receptor Signaling,Germ Cell-Sertoli Cell Junction Signaling,IL-8 Signaling,PAK Signaling,Pyridoxal 5'-phosphate Salvage Pathway,Rac Signaling,Regulation of Actin-based M…
	hsa-miR-1207-5p	miR-1207-5p (and other miRNAs w/seed GGCAGGG)	TargetScan Human	Moderate (predicted)	LINGO1	Axonal Guidance Signaling
	hsa-miR-1207-5p	miR-1207-5p (and other miRNAs w/seed GGCAGGG)	TargetScan Human	Moderate (predicted)	LINGO4
	hsa-miR-1207-5p	miR-1207-5p (and other miRNAs w/seed GGCAGGG)	TargetScan Human	Moderate (predicted)	LMAN2L
	hsa-miR-1207-5p	miR-1207-5p (and other miRNAs w/seed GGCAGGG)	TargetScan Human	Moderate (predicted)	LMNA	Apoptosis Signaling,Death Receptor Signaling
	hsa-miR-1207-5p	miR-1207-5p (and other miRNAs w/seed GGCAGGG)	TargetScan Human	High (predicted)	LMNTD1
	hsa-miR-1207-5p	miR-1207-5p (and other miRNAs w/seed GGCAGGG)	TargetScan Human	High (predicted)	LMOD1
	hsa-miR-1207-5p	miR-1207-5p (and other miRNAs w/seed GGCAGGG)	TargetScan Human	Moderate (predicted)	LMX1B
	hsa-miR-1207-5p	miR-1207-5p (and other miRNAs w/seed GGCAGGG)	TargetScan Human	Moderate (predicted)	LNPEP
	hsa-miR-1207-5p	miR-1207-5p (and other miRNAs w/seed GGCAGGG)	TargetScan Human	Moderate (predicted)	LOC100130705
	hsa-miR-1207-5p	miR-1207-5p (and other miRNAs w/seed GGCAGGG)	TargetScan Human	Moderate (predicted)	LOC102724788/PRODH	Citrulline Biosynthesis,Proline Degradation,Superpathway of Citrulline Metabolism
	hsa-miR-1207-5p	miR-1207-5p (and other miRNAs w/seed GGCAGGG)	TargetScan Human	Moderate (predicted)	LPCAT1
	hsa-miR-1207-5p	miR-1207-5p (and other miRNAs w/seed GGCAGGG)	TargetScan Human	High (predicted)	LPPR2	Triacylglycerol Biosynthesis
	hsa-miR-1207-5p	miR-1207-5p (and other miRNAs w/seed GGCAGGG)	TargetScan Human	High (predicted)	LRCH4
	hsa-miR-1207-5p	miR-1207-5p (and other miRNAs w/seed GGCAGGG)	TargetScan Human	Moderate (predicted)	LRIT2
	hsa-miR-1207-5p	miR-1207-5p (and other miRNAs w/seed GGCAGGG)	TargetScan Human	High (predicted)	LRP1	Colorectal Cancer Metastasis Signaling,Factors Promoting Cardiogenesis in Vertebrates,Inhibition of Matrix Metalloproteases,Molecular Mechanisms of Cancer,Role of Macrophages, Fibroblasts and Endothelial Cells in Rheumatoid Arthritis,Role of Osteoblasts, Osteoclasts and Chondrocytes in Rheumatoid Arthritis,Wnt/??-catenin Signaling
	hsa-miR-1207-5p	miR-1207-5p (and other miRNAs w/seed GGCAGGG)	TargetScan Human	High (predicted)	LRP3
	hsa-miR-1207-5p	miR-1207-5p (and other miRNAs w/seed GGCAGGG)	TargetScan Human	Moderate (predicted)	LRP4
	hsa-miR-1207-5p	miR-1207-5p (and other miRNAs w/seed GGCAGGG)	TargetScan Human	Moderate (predicted)	LRRC14
	hsa-miR-1207-5p	miR-1207-5p (and other miRNAs w/seed GGCAGGG)	TargetScan Human	Moderate (predicted)	LRRC16A
	hsa-miR-1207-5p	miR-1207-5p (and other miRNAs w/seed GGCAGGG)	TargetScan Human	Moderate (predicted)	LRRC16B
	hsa-miR-1207-5p	miR-1207-5p (and other miRNAs w/seed GGCAGGG)	TargetScan Human	High (predicted)	LRRC20
	hsa-miR-1207-5p	miR-1207-5p (and other miRNAs w/seed GGCAGGG)	TargetScan Human	High (predicted)	LRRC27
	hsa-miR-1207-5p	miR-1207-5p (and other miRNAs w/seed GGCAGGG)	TargetScan Human	Moderate (predicted)	LRRC55
	hsa-miR-1207-5p	miR-1207-5p (and other miRNAs w/seed GGCAGGG)	TargetScan Human	Moderate (predicted)	LRRC61
	hsa-miR-1207-5p	miR-1207-5p (and other miRNAs w/seed GGCAGGG)	TargetScan Human	High (predicted)	LRRC8C
	hsa-miR-1207-5p	miR-1207-5p (and other miRNAs w/seed GGCAGGG)	TargetScan Human	Moderate (predicted)	LRRFIP1
	hsa-miR-1207-5p	miR-1207-5p (and other miRNAs w/seed GGCAGGG)	TargetScan Human	Moderate (predicted)	LRRK1
	hsa-miR-1207-5p	miR-1207-5p (and other miRNAs w/seed GGCAGGG)	TargetScan Human	High (predicted)	LRRN2
	hsa-miR-1207-5p	miR-1207-5p (and other miRNAs w/seed GGCAGGG)	TargetScan Human	Moderate (predicted)	LRSAM1
	hsa-miR-1207-5p	miR-1207-5p (and other miRNAs w/seed GGCAGGG)	TargetScan Human	High (predicted)	LRTM2
	hsa-miR-1207-5p	miR-1207-5p (and other miRNAs w/seed GGCAGGG)	TargetScan Human	Moderate (predicted)	LSM10	Systemic Lupus Erythematosus Signaling
	hsa-miR-1207-5p	miR-1207-5p (and other miRNAs w/seed GGCAGGG)	TargetScan Human	High (predicted)	LSM12	Systemic Lupus Erythematosus Signaling
	hsa-miR-1207-5p	miR-1207-5p (and other miRNAs w/seed GGCAGGG)	TargetScan Human	Moderate (predicted)	LSM14B	Systemic Lupus Erythematosus Signaling
	hsa-miR-1207-5p	miR-1207-5p (and other miRNAs w/seed GGCAGGG)	TargetScan Human	High (predicted)	LSR
	hsa-miR-1207-5p	miR-1207-5p (and other miRNAs w/seed GGCAGGG)	TargetScan Human	High (predicted)	LSS	Cholesterol Biosynthesis I,Cholesterol Biosynthesis II (via 24,25-dihydrolanosterol),Cholesterol Biosynthesis III (via Desmosterol),Lanosterol Biosynthesis,Superpathway of Cholesterol Biosynthesis
	hsa-miR-1207-5p	miR-1207-5p (and other miRNAs w/seed GGCAGGG)	TargetScan Human	Moderate (predicted)	LTBP2
	hsa-miR-1207-5p	miR-1207-5p (and other miRNAs w/seed GGCAGGG)	TargetScan Human	High (predicted)	LTV1
	hsa-miR-1207-5p	miR-1207-5p (and other miRNAs w/seed GGCAGGG)	TargetScan Human	High (predicted)	LY6E
	hsa-miR-1207-5p	miR-1207-5p (and other miRNAs w/seed GGCAGGG)	TargetScan Human	Moderate (predicted)	LY9
	hsa-miR-1207-5p	miR-1207-5p (and other miRNAs w/seed GGCAGGG)	TargetScan Human	High (predicted)	LYNX1
	hsa-miR-1207-5p	miR-1207-5p (and other miRNAs w/seed GGCAGGG)	TargetScan Human	Moderate (predicted)	LYPLA2
	hsa-miR-1207-5p	miR-1207-5p (and other miRNAs w/seed GGCAGGG)	TargetScan Human	Moderate (predicted)	LYRM7
	hsa-miR-1207-5p	miR-1207-5p (and other miRNAs w/seed GGCAGGG)	TargetScan Human	Moderate (predicted)	LYST
	hsa-miR-1207-5p	miR-1207-5p (and other miRNAs w/seed GGCAGGG)	TargetScan Human	Moderate (predicted)	LYVE1	Tumoricidal Function of Hepatic Natural Killer Cells
	hsa-miR-1207-5p	miR-1207-5p (and other miRNAs w/seed GGCAGGG)	TargetScan Human	High (predicted)	LZTR1
	hsa-miR-1207-5p	miR-1207-5p (and other miRNAs w/seed GGCAGGG)	TargetScan Human	High (predicted)	LZTS1
	hsa-miR-1207-5p	miR-1207-5p (and other miRNAs w/seed GGCAGGG)	TargetScan Human	Moderate (predicted)	MADD	TNFR1 Signaling
	hsa-miR-1207-5p	miR-1207-5p (and other miRNAs w/seed GGCAGGG)	TargetScan Human	High (predicted)	MAFA	Type II Diabetes Mellitus Signaling
	hsa-miR-1207-5p	miR-1207-5p (and other miRNAs w/seed GGCAGGG)	TargetScan Human	High (predicted)	MAFG	NRF2-mediated Oxidative Stress Response
	hsa-miR-1207-5p	miR-1207-5p (and other miRNAs w/seed GGCAGGG)	TargetScan Human	Moderate (predicted)	MAFK	NRF2-mediated Oxidative Stress Response
	hsa-miR-1207-5p	miR-1207-5p (and other miRNAs w/seed GGCAGGG)	TargetScan Human	Moderate (predicted)	MAG	Axonal Guidance Signaling,Notch Signaling
	hsa-miR-1207-5p	miR-1207-5p (and other miRNAs w/seed GGCAGGG)	TargetScan Human	Moderate (predicted)	MAGEA1
	hsa-miR-1207-5p	miR-1207-5p (and other miRNAs w/seed GGCAGGG)	TargetScan Human	Moderate (predicted)	MAGEA10-MAGEA5/MAGEA5
	hsa-miR-1207-5p	miR-1207-5p (and other miRNAs w/seed GGCAGGG)	TargetScan Human	Moderate (predicted)	MAGEA9/MAGEA9B
	hsa-miR-1207-5p	miR-1207-5p (and other miRNAs w/seed GGCAGGG)	TargetScan Human	High (predicted)	MAGT1
	hsa-miR-1207-5p	miR-1207-5p (and other miRNAs w/seed GGCAGGG)	TargetScan Human	Moderate (predicted)	MAL
	hsa-miR-1207-5p	miR-1207-5p (and other miRNAs w/seed GGCAGGG)	TargetScan Human	Moderate (predicted)	MALT1	B Cell Receptor Signaling,CD28 Signaling in T Helper Cells,NF-??B Signaling,PI3K Signaling in B Lymphocytes,PKC?? Signaling in T Lymphocytes,Regulation of IL-2 Expression in Activated and Anergic T Lymphocytes,T Cell Receptor Signaling
	hsa-miR-1207-5p	miR-1207-5p (and other miRNAs w/seed GGCAGGG)	TargetScan Human	Moderate (predicted)	MAMDC4
	hsa-miR-1207-5p	miR-1207-5p (and other miRNAs w/seed GGCAGGG)	TargetScan Human	Moderate (predicted)	MAN2A2
	hsa-miR-1207-5p	miR-1207-5p (and other miRNAs w/seed GGCAGGG)	TargetScan Human	Moderate (predicted)	MAN2B2
	hsa-miR-1207-5p	miR-1207-5p (and other miRNAs w/seed GGCAGGG)	TargetScan Human	Moderate (predicted)	MAP1A
	hsa-miR-1207-5p	miR-1207-5p (and other miRNAs w/seed GGCAGGG)	TargetScan Human	Moderate (predicted)	MAP1LC3A	autophagy
	hsa-miR-1207-5p	miR-1207-5p (and other miRNAs w/seed GGCAGGG)	TargetScan Human	High (predicted)	MAP2K5	Acute Myeloid Leukemia Signaling,CD27 Signaling in Lymphocytes,CD40 Signaling,Cholecystokinin/Gastrin-mediated Signaling,ERK5 Signaling,Gap Junction Signaling,HMGB1 Signaling,Melatonin Signaling,Neurotrophin/TRK Signaling,NRF2-mediated Oxidative Stress Response,Nur77 Signaling in T Lymphocytes,Regulation of the Epithelial-Mesenchymal Transition Pathway,Xenobiotic Metabolism Signaling
	hsa-miR-1207-5p	miR-1207-5p (and other miRNAs w/seed GGCAGGG)	TargetScan Human	Moderate (predicted)	MAP2K6	Acute Myeloid Leukemia Signaling,Acute Phase Response Signaling,B Cell Receptor Signaling,Cardiac Hypertrophy Signaling,CD27 Signaling in Lymphocytes,CD40 Signaling,Cholecystokinin/Gastrin-mediated Signaling,ErbB Signaling,Fc Epsilon RI Signaling,FGF Signaling,Germ Cell-Sertoli Cell Junction Signaling,GNRH Signaling,HMGB1 Signaling,IL-1 Signaling,IL-10 Signaling,IL-17 Signaling,IL-6 Signaling,ILK…
	hsa-miR-1207-5p	miR-1207-5p (and other miRNAs w/seed GGCAGGG)	TargetScan Human	High (predicted)	MAP2K7	Acute Myeloid Leukemia Signaling,Acute Phase Response Signaling,Apoptosis Signaling,April Mediated Signaling,B Cell Activating Factor Signaling,B Cell Receptor Signaling,Cardiac Hypertrophy Signaling,CD27 Signaling in Lymphocytes,CD40 Signaling,Death Receptor Signaling,EGF Signaling,Fc Epsilon RI Signaling,Germ Cell-Sertoli Cell Junction Signaling,Glucocorticoid Receptor Signaling,GNRH Signaling,…
	hsa-miR-1207-5p	miR-1207-5p (and other miRNAs w/seed GGCAGGG)	TargetScan Human	Moderate (predicted)	MAP3K10	B Cell Receptor Signaling,Cardiac Hypertrophy Signaling,CD27 Signaling in Lymphocytes,Germ Cell-Sertoli Cell Junction Signaling,GNRH Signaling,HGF Signaling,Huntington's Disease Signaling,NGF Signaling,PKC?? Signaling in T Lymphocytes,Production of Nitric Oxide and Reactive Oxygen Species in Macrophages,RANK Signaling in Osteoclasts,Reelin Signaling in Neurons,SAPK/JNK Signaling,Sertoli Cell-Sert…
	hsa-miR-1207-5p	miR-1207-5p (and other miRNAs w/seed GGCAGGG)	TargetScan Human	Moderate (predicted)	MAP3K14	4-1BB Signaling in T Lymphocytes,Acute Phase Response Signaling,Altered T Cell and B Cell Signaling in Rheumatoid Arthritis,Apoptosis Signaling,April Mediated Signaling,B Cell Activating Factor Signaling,B Cell Receptor Signaling,Cardiac Hypertrophy Signaling,CD27 Signaling in Lymphocytes,CD40 Signaling,Death Receptor Signaling,Dendritic Cell Maturation,Ephrin Receptor Signaling,Germ Cell-Sertoli…
	hsa-miR-1207-5p	miR-1207-5p (and other miRNAs w/seed GGCAGGG)	TargetScan Human	Moderate (predicted)	MAP3K3	B Cell Receptor Signaling,Cardiac Hypertrophy Signaling,CD27 Signaling in Lymphocytes,ERK5 Signaling,Germ Cell-Sertoli Cell Junction Signaling,GNRH Signaling,HGF Signaling,NF-??B Signaling,NGF Signaling,Nur77 Signaling in T Lymphocytes,PKC?? Signaling in T Lymphocytes,Production of Nitric Oxide and Reactive Oxygen Species in Macrophages,RANK Signaling in Osteoclasts,SAPK/JNK Signaling,Sertoli Cel…
	hsa-miR-1207-5p	miR-1207-5p (and other miRNAs w/seed GGCAGGG)	TargetScan Human	Moderate (predicted)	MAP4
	hsa-miR-1207-5p	miR-1207-5p (and other miRNAs w/seed GGCAGGG)	TargetScan Human	Moderate (predicted)	MAP6
	hsa-miR-1207-5p	miR-1207-5p (and other miRNAs w/seed GGCAGGG)	TargetScan Human	Moderate (predicted)	MAPK3	14-3-3-mediated Signaling,4-1BB Signaling in T Lymphocytes,Actin Cytoskeleton Signaling,Acute Myeloid Leukemia Signaling,Acute Phase Response Signaling,Agrin Interactions at Neuromuscular Junction,Aldosterone Signaling in Epithelial Cells,Amyloid Processing,Androgen Signaling,Antioxidant Action of Vitamin C,Antiproliferative Role of Somatostatin Receptor 2,Apoptosis Signaling,Aryl Hydrocarbon Rec…
	hsa-miR-1207-5p	miR-1207-5p (and other miRNAs w/seed GGCAGGG)	TargetScan Human	Moderate (predicted)	MAPK4	CDK5 Signaling,Endothelin-1 Signaling,HIF1?? Signaling
	hsa-miR-1207-5p	miR-1207-5p (and other miRNAs w/seed GGCAGGG)	TargetScan Human	High (predicted)	MAPK8IP1	PI3K/AKT Signaling,Reelin Signaling in Neurons,SAPK/JNK Signaling
	hsa-miR-1207-5p	miR-1207-5p (and other miRNAs w/seed GGCAGGG)	TargetScan Human	Moderate (predicted)	MAPK8IP2	Reelin Signaling in Neurons,SAPK/JNK Signaling
	hsa-miR-1207-5p	miR-1207-5p (and other miRNAs w/seed GGCAGGG)	TargetScan Human	High (predicted)	MAPK8IP3	Reelin Signaling in Neurons,SAPK/JNK Signaling
	hsa-miR-1207-5p	miR-1207-5p (and other miRNAs w/seed GGCAGGG)	TargetScan Human	Moderate (predicted)	MAPKAP1	mTOR Signaling
	hsa-miR-1207-5p	miR-1207-5p (and other miRNAs w/seed GGCAGGG)	TargetScan Human	High (predicted)	MAPKAPK2	Cardiac Hypertrophy Signaling,CD40 Signaling,FGF Signaling,IL-17 Signaling,IL-6 Signaling,p38 MAPK Signaling,RAR Activation,Role of IL-17A in Arthritis,Role of Macrophages, Fibroblasts and Endothelial Cells in Rheumatoid Arthritis
	hsa-miR-1207-5p	miR-1207-5p (and other miRNAs w/seed GGCAGGG)	TargetScan Human	Moderate (predicted)	MAPRE3	Remodeling of Epithelial Adherens Junctions
	hsa-miR-1207-5p	miR-1207-5p (and other miRNAs w/seed GGCAGGG)	TargetScan Human	High (predicted)	MARCH10
	hsa-miR-1207-5p	miR-1207-5p (and other miRNAs w/seed GGCAGGG)	TargetScan Human	Moderate (predicted)	MARCH3
	hsa-miR-1207-5p	miR-1207-5p (and other miRNAs w/seed GGCAGGG)	TargetScan Human	High (predicted)	MARCH4
	hsa-miR-1207-5p	miR-1207-5p (and other miRNAs w/seed GGCAGGG)	TargetScan Human	Moderate (predicted)	MARK1	Amyloid Processing
	hsa-miR-1207-5p	miR-1207-5p (and other miRNAs w/seed GGCAGGG)	TargetScan Human	Moderate (predicted)	MARK2	Tight Junction Signaling,Wnt/??-catenin Signaling
	hsa-miR-1207-5p	miR-1207-5p (and other miRNAs w/seed GGCAGGG)	TargetScan Human	Moderate (predicted)	MARVELD1
	hsa-miR-1207-5p	miR-1207-5p (and other miRNAs w/seed GGCAGGG)	TargetScan Human	Moderate (predicted)	MASP1	Complement System
	hsa-miR-1207-5p	miR-1207-5p (and other miRNAs w/seed GGCAGGG)	TargetScan Human	Moderate (predicted)	MATN1
	hsa-miR-1207-5p	miR-1207-5p (and other miRNAs w/seed GGCAGGG)	TargetScan Human	Moderate (predicted)	MBD6
	hsa-miR-1207-5p	miR-1207-5p (and other miRNAs w/seed GGCAGGG)	TargetScan Human	Moderate (predicted)	MBNL3
	hsa-miR-1207-5p	miR-1207-5p (and other miRNAs w/seed GGCAGGG)	TargetScan Human	High (predicted),Moderate (predicted)	MBOAT7
	hsa-miR-1207-5p	miR-1207-5p (and other miRNAs w/seed GGCAGGG)	TargetScan Human	Moderate (predicted)	MC1R	cAMP-mediated signaling,G-Protein Coupled Receptor Signaling,G??s Signaling,Melanocyte Development and Pigmentation Signaling
	hsa-miR-1207-5p	miR-1207-5p (and other miRNAs w/seed GGCAGGG)	TargetScan Human	Moderate (predicted)	MC2R	cAMP-mediated signaling,G-Protein Coupled Receptor Signaling,G??s Signaling
	hsa-miR-1207-5p	miR-1207-5p (and other miRNAs w/seed GGCAGGG)	TargetScan Human	Moderate (predicted)	MCAM
	hsa-miR-1207-5p	miR-1207-5p (and other miRNAs w/seed GGCAGGG)	TargetScan Human	Moderate (predicted)	MCF2L2
	hsa-miR-1207-5p	miR-1207-5p (and other miRNAs w/seed GGCAGGG)	TargetScan Human	Moderate (predicted)	MCL1	Apoptosis Signaling,IL-6 Signaling,PI3K/AKT Signaling
	hsa-miR-1207-5p	miR-1207-5p (and other miRNAs w/seed GGCAGGG)	TargetScan Human	Moderate (predicted)	MCRS1	PTEN Signaling
	hsa-miR-1207-5p	miR-1207-5p (and other miRNAs w/seed GGCAGGG)	TargetScan Human	Moderate (predicted)	MCTP2
	hsa-miR-1207-5p	miR-1207-5p (and other miRNAs w/seed GGCAGGG)	TargetScan Human	Moderate (predicted)	MDGA1
	hsa-miR-1207-5p	miR-1207-5p (and other miRNAs w/seed GGCAGGG)	TargetScan Human	Moderate (predicted)	MDK
	hsa-miR-1207-5p	miR-1207-5p (and other miRNAs w/seed GGCAGGG)	TargetScan Human	Moderate (predicted)	MDN1
	hsa-miR-1207-5p	miR-1207-5p (and other miRNAs w/seed GGCAGGG)	TargetScan Human	Moderate (predicted)	MED1	Aryl Hydrocarbon Receptor Signaling,Estrogen Receptor Signaling,Glucocorticoid Receptor Signaling,p53 Signaling,PPAR Signaling,PPAR??/RXR?? Activation,RAR Activation,TR/RXR Activation,VDR/RXR Activation,Xenobiotic Metabolism Signaling
	hsa-miR-1207-5p	miR-1207-5p (and other miRNAs w/seed GGCAGGG)	TargetScan Human	Moderate (predicted)	MED15	Estrogen Receptor Signaling
	hsa-miR-1207-5p	miR-1207-5p (and other miRNAs w/seed GGCAGGG)	TargetScan Human	Moderate (predicted)	MED20	Estrogen Receptor Signaling,Protein Ubiquitination Pathway
	hsa-miR-1207-5p	miR-1207-5p (and other miRNAs w/seed GGCAGGG)	TargetScan Human	High (predicted)	MED9
[truncated: 15,546 more rows]

## Sheet: miRNA and targets genes2
down miRNAs	genes	down miRNAs	genes	up miRNA	genes	up miRNA	genes
hsa-miR-10a	AAK1	hsa-miR-10a	AAK1	hsa-miR-146b	ABL2	hsa-miR-146b	ABL2
hsa-miR-10a	ABCC3	hsa-miR-1207	ABCC3	hsa-miR-146b	ACKR2	hsa-miR-503	ACKR2
hsa-miR-10a	ABL2	hsa-miR-1268	ABL2	hsa-miR-146b	ACTC1	hsa-miR-1233	ACTC1
hsa-miR-10a	ABRA	hsa-miR-150	ABRA	hsa-miR-146b	ADAMTS18	hsa-miR-1246	ADAMTS18
hsa-miR-10a	ACAD11	hsa-miR-27a	ACAD11	hsa-miR-146b	ADARB1	hsa-miR-1290	ADARB1
hsa-miR-10a	ACBD7	hsa-miR-486	ACBD7	hsa-miR-146b	AEBP2	hsa-miR-130b	AEBP2
hsa-miR-10a	ACKR2	hsa-miR-145	ACKR2	hsa-miR-146b	AFAP1L2	hsa-miR-141	AFAP1L2
hsa-miR-10a	ACKR3		ACKR3	hsa-miR-146b	AGMAT	hsa-miR-424	AGMAT
hsa-miR-10a	ACOT13		ACOT13	hsa-miR-146b	ALX4	hsa-miR-21	ALX4
hsa-miR-10a	ACPP		ACPP	hsa-miR-146b	AMPH	hsa-miR-30a	AMPH
hsa-miR-10a	ACRC		ACRC	hsa-miR-146b	ANGPTL2	hsa-miR-31	ANGPTL2
hsa-miR-10a	ACTBL2		ACTBL2	hsa-miR-146b	ANKRD28	hsa-miR-34a	ANKRD28
hsa-miR-10a	ACTG1	7 miRNAs	ACTG1	hsa-miR-146b	AOC3		AOC3
hsa-miR-10a	ADAT2	6246 genes	ADAT2	hsa-miR-146b	AP3M2		AP3M2
hsa-miR-10a	ADGRF1		ADGRF1	hsa-miR-146b	APOL6	12 miRNAs	APOL6
hsa-miR-10a	ADGRG2		ADGRG2	hsa-miR-146b	APPL1	7443 genes	APPL1
hsa-miR-10a	ADGRL1		ADGRL1	hsa-miR-146b	ARF6		ARF6
hsa-miR-10a	AGGF1		AGGF1	hsa-miR-146b	ARFGAP3		ARFGAP3
hsa-miR-10a	AGPAT3		AGPAT3	hsa-miR-146b	ARHGEF40		ARHGEF40
hsa-miR-10a	ALDH7A1		ALDH7A1	hsa-miR-146b	ARID3A		ARID3A
hsa-miR-10a	ALPL		ALPL	hsa-miR-146b	ARL10		ARL10
hsa-miR-10a	ALX3		ALX3	hsa-miR-146b	ARL13B		ARL13B
hsa-miR-10a	ANK1		ANK1	hsa-miR-146b	ARL17A		ARL17A
hsa-miR-10a	ANK3		ANK3	hsa-miR-146b	ARL8A		ARL8A
hsa-miR-10a	ANKFY1		ANKFY1	hsa-miR-146b	ARMC8		ARMC8
hsa-miR-10a	ANKH		ANKH	hsa-miR-146b	ARPC5		ARPC5
hsa-miR-10a	ANKLE2		ANKLE2	hsa-miR-146b	ARSB		ARSB
hsa-miR-10a	ANKRD1		ANKRD1	hsa-miR-146b	ATG12		ATG12
hsa-miR-10a	ANKRD12		ANKRD12	hsa-miR-146b	ATG7		ATG7
hsa-miR-10a	ANKRD13A		ANKRD13A	hsa-miR-146b	ATOH8		ATOH8
hsa-miR-10a	ANKS1B		ANKS1B	hsa-miR-146b	ATP10B		ATP10B
hsa-miR-10a	ANKUB1		ANKUB1	hsa-miR-146b	ATP6V1C2		ATP6V1C2
hsa-miR-10a	ANXA7		ANXA7	hsa-miR-146b	ATP9B		ATP9B
hsa-miR-10a	AP4E1		AP4E1	hsa-miR-146b	B3GNT5		B3GNT5
hsa-miR-10a	APAF1		APAF1	hsa-miR-146b	BAAT		BAAT
hsa-miR-10a	APOF		APOF	hsa-miR-146b	BAG1		BAG1
hsa-miR-10a	APOL6		APOL6	hsa-miR-146b	BCL11A		BCL11A
hsa-miR-10a	ARG2		ARG2	hsa-miR-146b	BCLAF1		BCLAF1
hsa-miR-10a	ARHGAP12		ARHGAP12	hsa-miR-146b	BCO1		BCO1
hsa-miR-10a	ARHGEF11		ARHGEF11	hsa-miR-146b	BCORL1		BCORL1
hsa-miR-10a	ARHGEF12		ARHGEF12	hsa-miR-146b	BEND4		BEND4
hsa-miR-10a	ARIH2		ARIH2	hsa-miR-146b	BHLHE41		BHLHE41
hsa-miR-10a	ARL13A		ARL13A	hsa-miR-146b	BIVM		BIVM
hsa-miR-10a	ARNT		ARNT	hsa-miR-146b	BLMH		BLMH
hsa-miR-10a	ARPC1A		ARPC1A	hsa-miR-146b	BNC1		BNC1
hsa-miR-10a	ARRDC3		ARRDC3	hsa-miR-146b	BRCA1		BRCA1
hsa-miR-10a	ARSI		ARSI	hsa-miR-146b	BRCA2		BRCA2
hsa-miR-10a	ARSJ		ARSJ	hsa-miR-146b	BRK1		BRK1
hsa-miR-10a	ARSK		ARSK	hsa-miR-146b	BSG		BSG
hsa-miR-10a	ASAP3		ASAP3	hsa-miR-146b	BTG2		BTG2
hsa-miR-10a	ATCAY		ATCAY	hsa-miR-146b	BZW1		BZW1
hsa-miR-10a	ATP5F1		ATP5F1	hsa-miR-146b	C10orf76		C10orf76
hsa-miR-10a	ATP5L		ATP5L	hsa-miR-146b	C17orf75		C17orf75
hsa-miR-10a	ATP6V0D2		ATP6V0D2	hsa-miR-146b	C17orf78		C17orf78
hsa-miR-10a	ATRX		ATRX	hsa-miR-146b	C2orf54		C2orf54
hsa-miR-10a	B3GNT5		B3GNT5	hsa-miR-146b	C3orf38		C3orf38
hsa-miR-10a	BACH2		BACH2	hsa-miR-146b	C4orf3		C4orf3
hsa-miR-10a	BAP1		BAP1	hsa-miR-146b	C5orf46		C5orf46
hsa-miR-10a	BAZ1B		BAZ1B	hsa-miR-146b	C6orf203		C6orf203
hsa-miR-10a	BAZ2B		BAZ2B	hsa-miR-146b	C7orf57		C7orf57
hsa-miR-10a	BBX		BBX	hsa-miR-146b	C8A		C8A
hsa-miR-10a	BCL2L11		BCL2L11	hsa-miR-146b	C8orf88		C8orf88
hsa-miR-10a	BCL2L2		BCL2L2	hsa-miR-146b	C9orf66		C9orf66
hsa-miR-10a	BCL6		BCL6	hsa-miR-146b	C9orf72		C9orf72
hsa-miR-10a	BCR		BCR	hsa-miR-146b	CAMP		CAMP
hsa-miR-10a	BDH1		BDH1	hsa-miR-146b	CAMSAP1		CAMSAP1
hsa-miR-10a	BDNF		BDNF	hsa-miR-146b	CAPN14		CAPN14
hsa-miR-10a	BEND3		BEND3	hsa-miR-146b	CARD10		CARD10
hsa-miR-10a	BICD2		BICD2	hsa-miR-146b	CASK		CASK
hsa-miR-10a	BLOC1S3		BLOC1S3	hsa-miR-146b	CASP7		CASP7
hsa-miR-10a	BLOC1S5		BLOC1S5	hsa-miR-146b	CASR		CASR
hsa-miR-10a	BMPR1B		BMPR1B	hsa-miR-146b	CASZ1		CASZ1
hsa-miR-10a	BORA		BORA	hsa-miR-146b	CCDC117		CCDC117
hsa-miR-10a	BRWD1		BRWD1	hsa-miR-146b	CCDC170		CCDC170
hsa-miR-10a	BRWD3		BRWD3	hsa-miR-146b	CCDC42		CCDC42
hsa-miR-10a	BTRC		BTRC	hsa-miR-146b	CCDC50		CCDC50
hsa-miR-10a	C10orf105		C10orf105	hsa-miR-146b	CCDC6		CCDC6
hsa-miR-10a	C10orf111		C10orf111	hsa-miR-146b	CCDC89		CCDC89
hsa-miR-10a	C14orf28		C14orf28	hsa-miR-146b	CCK		CCK
hsa-miR-10a	C15orf40		C15orf40	hsa-miR-146b	CCL5		CCL5
hsa-miR-10a	C16orf54		C16orf54	hsa-miR-146b	CCL8		CCL8
hsa-miR-10a	C1QL4		C1QL4	hsa-miR-146b	CCNA2		CCNA2
hsa-miR-10a	C1QTNF6		C1QTNF6	hsa-miR-146b	CCNJ		CCNJ
hsa-miR-10a	C20orf203		C20orf203	hsa-miR-146b	CCR3		CCR3
hsa-miR-10a	C3orf18		C3orf18	hsa-miR-146b	CCR9		CCR9
hsa-miR-10a	C4orf19		C4orf19	hsa-miR-146b	CD1D		CD1D
hsa-miR-10a	C4orf32		C4orf32	hsa-miR-146b	CD40		CD40
hsa-miR-10a	C6orf132		C6orf132	hsa-miR-146b	CD80		CD80
hsa-miR-10a	C9orf91		C9orf91	hsa-miR-146b	CD96		CD96
hsa-miR-10a	CABP4		CABP4	hsa-miR-146b	CDC42BPA		CDC42BPA
hsa-miR-10a	CADM2		CADM2	hsa-miR-146b	CDKN2AIP		CDKN2AIP
hsa-miR-10a	CALCR		CALCR	hsa-miR-146b	CDKN3		CDKN3
hsa-miR-10a	CAMK2B		CAMK2B	hsa-miR-146b	CDON		CDON
hsa-miR-10a	CAMK2G		CAMK2G	hsa-miR-146b	CDS1		CDS1
hsa-miR-10a	CAMLG		CAMLG	hsa-miR-146b	CELF2		CELF2
hsa-miR-10a	CAPRIN1		CAPRIN1	hsa-miR-146b	CELF3		CELF3
hsa-miR-10a	CARD8		CARD8	hsa-miR-146b	CEMIP		CEMIP
hsa-miR-10a	CASK		CASK	hsa-miR-146b	CEP170B		CEP170B
hsa-miR-10a	CASP8		CASP8	hsa-miR-146b	CFH		CFH
hsa-miR-10a	CBX5		CBX5	hsa-miR-146b	CHUK		CHUK
hsa-miR-10a	CCDC146		CCDC146	hsa-miR-146b	CKAP4		CKAP4
hsa-miR-10a	CCDC59		CCDC59	hsa-miR-146b	CLASP2		CLASP2
hsa-miR-10a	CCDC7		CCDC7	hsa-miR-146b	CLCN6		CLCN6
hsa-miR-10a	CCDC71L		CCDC71L	hsa-miR-146b	CLDN11		CLDN11
hsa-miR-10a	CCDC8		CCDC8	hsa-miR-146b	CLEC2D		CLEC2D
hsa-miR-10a	CCDC88A		CCDC88A	hsa-miR-146b	CNDP2		CNDP2
hsa-miR-10a	CCNB3		CCNB3	hsa-miR-146b	CNTF		CNTF
hsa-miR-10a	CD3G		CD3G	hsa-miR-146b	CNTFR		CNTFR
hsa-miR-10a	CDC14A		CDC14A	hsa-miR-146b	COL13A1		COL13A1
hsa-miR-10a	CDC42SE1		CDC42SE1	hsa-miR-146b	COL4A3		COL4A3
hsa-miR-10a	CDK6		CDK6	hsa-miR-146b	COL9A1		COL9A1
hsa-miR-10a	CECR6		CECR6	hsa-miR-146b	COPS8		COPS8
hsa-miR-10a	CELF2		CELF2	hsa-miR-146b	CPLX4		CPLX4
hsa-miR-10a	CELF6		CELF6	hsa-miR-146b	CPM		CPM
hsa-miR-10a	CEP104		CEP104	hsa-miR-146b	CPPED1		CPPED1
hsa-miR-10a	CEP170		CEP170	hsa-miR-146b	CPSF2		CPSF2
hsa-miR-10a	CEP350		CEP350	hsa-miR-146b	CREBL2		CREBL2
hsa-miR-10a	CEP44		CEP44	hsa-miR-146b	CRP		CRP
hsa-miR-10a	CEP83		CEP83	hsa-miR-146b	CRY1		CRY1
hsa-miR-10a	CEP85L		CEP85L	hsa-miR-146b	CSF1R		CSF1R
hsa-miR-10a	CETN1		CETN1	hsa-miR-146b	CTAGE9		CTAGE9
hsa-miR-10a	CFLAR		CFLAR	hsa-miR-146b	CTDP1		CTDP1
hsa-miR-10a	CHL1		CHL1	hsa-miR-146b	CUL4B		CUL4B
hsa-miR-10a	CHRNA3		CHRNA3	hsa-miR-146b	CUX1		CUX1
hsa-miR-10a	CHST3		CHST3	hsa-miR-146b	CXCL8		CXCL8
hsa-miR-10a	CHST4		CHST4	hsa-miR-146b	CXCR4		CXCR4
hsa-miR-10a	CLCC1		CLCC1	hsa-miR-146b	CYP27B1		CYP27B1
hsa-miR-10a	CLCN5		CLCN5	hsa-miR-146b	CYP3A43		CYP3A43
hsa-miR-10a	CLEC18A		CLEC18A	hsa-miR-146b	DCAF12		DCAF12
hsa-miR-10a	CLEC2B		CLEC2B	hsa-miR-146b	DCAF17		DCAF17
hsa-miR-10a	CLEC5A		CLEC5A	hsa-miR-146b	DCAF8L1		DCAF8L1
hsa-miR-10a	CLEC7A		CLEC7A	hsa-miR-146b	DCDC5		DCDC5
hsa-miR-10a	CNN1		CNN1	hsa-miR-146b	DCN		DCN
hsa-miR-10a	CNNM4		CNNM4	hsa-miR-146b	DCTN5		DCTN5
hsa-miR-10a	CNOT4		CNOT4	hsa-miR-146b	DDHD1		DDHD1
hsa-miR-10a	CNP		CNP	hsa-miR-146b	DDX58		DDX58
hsa-miR-10a	CNPY3		CNPY3	hsa-miR-146b	DGKG		DGKG
hsa-miR-10a	CNR2		CNR2	hsa-miR-146b	DIRC1		DIRC1
hsa-miR-10a	CNST		CNST	hsa-miR-146b	DIS3L		DIS3L
hsa-miR-10a	CNTFR		CNTFR	hsa-miR-146b	DLC1		DLC1
hsa-miR-10a	COL4A4		COL4A4	hsa-miR-146b	DLGAP2		DLGAP2
hsa-miR-10a	COX15		COX15	hsa-miR-146b	DMBT1		DMBT1
hsa-miR-10a	CPD		CPD	hsa-miR-146b	DNAJC12		DNAJC12
hsa-miR-10a	CPLX2		CPLX2	hsa-miR-146b	DNAL1		DNAL1
hsa-miR-10a	CRADD		CRADD	hsa-miR-146b	DNPEP		DNPEP
hsa-miR-10a	CRCP		CRCP	hsa-miR-146b	DOCK1		DOCK1
hsa-miR-10a	CREB1		CREB1	hsa-miR-146b	DPY19L2		DPY19L2
hsa-miR-10a	CREBL2		CREBL2	hsa-miR-146b	DTHD1		DTHD1
hsa-miR-10a	CRISP1		CRISP1	hsa-miR-146b	DYNLL2		DYNLL2
hsa-miR-10a	CRISP3		CRISP3	hsa-miR-146b	EARS2		EARS2
hsa-miR-10a	CRK		CRK	hsa-miR-146b	EDNRB		EDNRB
hsa-miR-10a	CRLF3		CRLF3	hsa-miR-146b	EHF		EHF
hsa-miR-10a	CROT		CROT	hsa-miR-146b	EIF4G2		EIF4G2
hsa-miR-10a	CSAG1		CSAG1	hsa-miR-146b	EIF5A2		EIF5A2
hsa-miR-10a	CSAG2		CSAG2	hsa-miR-146b	ELAVL1		ELAVL1
hsa-miR-10a	CSDC2		CSDC2	hsa-miR-146b	ERBB4		ERBB4
hsa-miR-10a	CSMD1		CSMD1	hsa-miR-146b	ERLEC1		ERLEC1
hsa-miR-10a	CSRNP3		CSRNP3	hsa-miR-146b	ERLIN1		ERLIN1
hsa-miR-10a	CTBP2		CTBP2	hsa-miR-146b	ERV3-1		ERV3-1
hsa-miR-10a	CTDSPL		CTDSPL	hsa-miR-146b	ESYT2		ESYT2
hsa-miR-10a	CTNNBIP1		CTNNBIP1	hsa-miR-146b	FADD		FADD
hsa-miR-10a	CTSB		CTSB	hsa-miR-146b	FAF2		FAF2
hsa-miR-10a	CYP24A1		CYP24A1	hsa-miR-146b	FAM120AOS		FAM120AOS
hsa-miR-10a	CYP4V2		CYP4V2	hsa-miR-146b	FAM122C		FAM122C
hsa-miR-10a	CYP7B1		CYP7B1	hsa-miR-146b	FAM185A		FAM185A
hsa-miR-10a	CYTH1		CYTH1	hsa-miR-146b	FAM210A		FAM210A
hsa-miR-10a	DAZAP1		DAZAP1	hsa-miR-146b	FAM26E		FAM26E
hsa-miR-10a	DBR1		DBR1	hsa-miR-146b	FAM43A		FAM43A
hsa-miR-10a	DCAF4L1		DCAF4L1	hsa-miR-146b	FAM65B		FAM65B
hsa-miR-10a	DCANP1		DCANP1	hsa-miR-146b	FANCM		FANCM
hsa-miR-10a	DCDC2B		DCDC2B	hsa-miR-146b	FAXDC2		FAXDC2
hsa-miR-10a	DCTN4		DCTN4	hsa-miR-146b	FBXL17		FBXL17
hsa-miR-10a	DCTN5		DCTN5	hsa-miR-146b	FBXL22		FBXL22
hsa-miR-10a	DDHD2		DDHD2	hsa-miR-146b	FBXL3		FBXL3
hsa-miR-10a	DDX52		DDX52	hsa-miR-146b	FBXO28		FBXO28
hsa-miR-10a	DENND6A		DENND6A	hsa-miR-146b	FBXO3		FBXO3
hsa-miR-10a	DHDDS		DHDDS	hsa-miR-146b	FBXO4		FBXO4
hsa-miR-10a	DIRAS2		DIRAS2	hsa-miR-146b	FBXO44		FBXO44
hsa-miR-10a	DKC1		DKC1	hsa-miR-146b	FBXW2		FBXW2
hsa-miR-10a	DLGAP2		DLGAP2	hsa-miR-146b	FLOT2		FLOT2
hsa-miR-10a	DNAJB7		DNAJB7	hsa-miR-146b	FMNL3		FMNL3
hsa-miR-10a	DNAJC11		DNAJC11	hsa-miR-146b	FMO2		FMO2
hsa-miR-10a	DNAL4		DNAL4	hsa-miR-146b	FNBP4		FNBP4
hsa-miR-10a	DOCK11		DOCK11	hsa-miR-146b	FOXR2		FOXR2
hsa-miR-10a	DOHH		DOHH	hsa-miR-146b	FRY		FRY
hsa-miR-10a	DOK5		DOK5	hsa-miR-146b	FRYL		FRYL
hsa-miR-10a	DPF2		DPF2	hsa-miR-146b	FTCD		FTCD
hsa-miR-10a	DPP10		DPP10	hsa-miR-146b	FZD1		FZD1
hsa-miR-10a	DRAM1		DRAM1	hsa-miR-146b	GABPA		GABPA
hsa-miR-10a	DRP2		DRP2	hsa-miR-146b	GAGE1		GAGE1
hsa-miR-10a	DTX3L		DTX3L	hsa-miR-146b	GALNT10		GALNT10
hsa-miR-10a	DUS2		DUS2	hsa-miR-146b	GAS7		GAS7
hsa-miR-10a	DUSP5		DUSP5	hsa-miR-146b	GATAD1		GATAD1
hsa-miR-10a	DVL3		DVL3	hsa-miR-146b	GCFC2		GCFC2
hsa-miR-10a	DZIP1L		DZIP1L	hsa-miR-146b	GDNF		GDNF
hsa-miR-10a	E2F3		E2F3	hsa-miR-146b	GGA2		GGA2
hsa-miR-10a	E2F7		E2F7	hsa-miR-146b	GIMAP6		GIMAP6
hsa-miR-10a	EBF2		EBF2	hsa-miR-146b	GINS1		GINS1
hsa-miR-10a	EDEM1		EDEM1	hsa-miR-146b	GLYATL3		GLYATL3
hsa-miR-10a	EFCAB2		EFCAB2	hsa-miR-146b	GNL1		GNL1
hsa-miR-10a	EFHC1		EFHC1	hsa-miR-146b	GOLM1		GOLM1
hsa-miR-10a	EIF2AK2		EIF2AK2	hsa-miR-146b	GOSR1		GOSR1
hsa-miR-10a	ELAVL2		ELAVL2	hsa-miR-146b	GPM6B		GPM6B
hsa-miR-10a	ELAVL3		ELAVL3	hsa-miR-146b	GRHL1		GRHL1
hsa-miR-10a	ELOVL2		ELOVL2	hsa-miR-146b	GRID1		GRID1
hsa-miR-10a	EML6		EML6	hsa-miR-146b	GRSF1		GRSF1
hsa-miR-10a	EPHA10		EPHA10	hsa-miR-146b	HDAC8		HDAC8
hsa-miR-10a	EPHA2		EPHA2	hsa-miR-146b	HIC2		HIC2
hsa-miR-10a	EPHA5		EPHA5	hsa-miR-146b	HIP1		HIP1
hsa-miR-10a	EPHA8		EPHA8	hsa-miR-146b	HMBOX1		HMBOX1
hsa-miR-10a	EPN3		EPN3	hsa-miR-146b	HMGXB3		HMGXB3
hsa-miR-10a	EPPIN-WFDC6		EPPIN-WFDC6	hsa-miR-146b	HNRNPD		HNRNPD
hsa-miR-10a	ERAP2		ERAP2	hsa-miR-146b	HNRNPUL2		HNRNPUL2
hsa-miR-10a	ERI2		ERI2	hsa-miR-146b	HSPA1A		HSPA1A
hsa-miR-10a	ERI3		ERI3	hsa-miR-146b	IBA57		IBA57
hsa-miR-10a	ESRRG		ESRRG	hsa-miR-146b	IER5L		IER5L
hsa-miR-10a	EXOC8		EXOC8	hsa-miR-146b	IFIT3		IFIT3
hsa-miR-10a	EXOSC6		EXOSC6	hsa-miR-146b	IFNA1		IFNA1
hsa-miR-10a	FAHD1		FAHD1	hsa-miR-146b	IFNB1		IFNB1
hsa-miR-10a	FAM105A		FAM105A	hsa-miR-146b	IGFBP5		IGFBP5
hsa-miR-10a	FAM111B		FAM111B	hsa-miR-146b	IGFL1		IGFL1
hsa-miR-10a	FAM131C		FAM131C	hsa-miR-146b	IGSF1		IGSF1
hsa-miR-10a	FAM196A		FAM196A	hsa-miR-146b	IL10		IL10
hsa-miR-10a	FAM21A		FAM21A	hsa-miR-146b	IL12RB2		IL12RB2
hsa-miR-10a	FAM57B		FAM57B	hsa-miR-146b	IL17A		IL17A
hsa-miR-10a	FAM76A		FAM76A	hsa-miR-146b	IL1F10		IL1F10
hsa-miR-10a	FAM91A1		FAM91A1	hsa-miR-146b	IL1R1		IL1R1
hsa-miR-10a	FANCC		FANCC	hsa-miR-146b	IL1RAP		IL1RAP
hsa-miR-10a	FBF1		FBF1	hsa-miR-146b	IL1RAPL2		IL1RAPL2
hsa-miR-10a	FBXO22		FBXO22	hsa-miR-146b	IL1RL2		IL1RL2
hsa-miR-10a	FBXO28		FBXO28	hsa-miR-146b	IL36A		IL36A
hsa-miR-10a	FBXO30		FBXO30	hsa-miR-146b	IL36B		IL36B
hsa-miR-10a	FCF1		FCF1	hsa-miR-146b	IL36G		IL36G
hsa-miR-10a	FEM1A		FEM1A	hsa-miR-146b	IL36RN		IL36RN
hsa-miR-10a	FGFBP3		FGFBP3	hsa-miR-146b	IL37		IL37
hsa-miR-10a	FIGN		FIGN	hsa-miR-146b	INPPL1		INPPL1
hsa-miR-10a	FIZ1		FIZ1	hsa-miR-146b	INTS2		INTS2
hsa-miR-10a	FLRT2		FLRT2	hsa-miR-146b	IQGAP1		IQGAP1
hsa-miR-10a	FLT1		FLT1	hsa-miR-146b	IQGAP3		IQGAP3
hsa-miR-10a	FLVCR2		FLVCR2	hsa-miR-146b	IRAK1		IRAK1
hsa-miR-10a	FMNL2		FMNL2	hsa-miR-146b	IRAK2		IRAK2
hsa-miR-10a	FNBP1L		FNBP1L	hsa-miR-146b	IRAK4		IRAK4
hsa-miR-10a	FOSL2		FOSL2	hsa-miR-146b	IRF5		IRF5
hsa-miR-10a	FOXN4		FOXN4	hsa-miR-146b	ITCH		ITCH
hsa-miR-10a	FOXO3		FOXO3	hsa-miR-146b	ITGAV		ITGAV
hsa-miR-10a	FRS2		FRS2	hsa-miR-146b	JAG1		JAG1
hsa-miR-10a	FUS		FUS	hsa-miR-146b	JAZF1		JAZF1
hsa-miR-10a	FUT1		FUT1	hsa-miR-146b	JRK		JRK
hsa-miR-10a	FXR1		FXR1	hsa-miR-146b	KALRN		KALRN
hsa-miR-10a	FXR2		FXR2	hsa-miR-146b	KBTBD3		KBTBD3
hsa-miR-10a	GABRB2		GABRB2	hsa-miR-146b	KCMF1		KCMF1
hsa-miR-10a	GALNT1		GALNT1	hsa-miR-146b	KCNIP3		KCNIP3
hsa-miR-10a	GART		GART	hsa-miR-146b	KCNJ14		KCNJ14
hsa-miR-10a	GATA3		GATA3	hsa-miR-146b	KCNJ16		KCNJ16
hsa-miR-10a	GATA6		GATA6	hsa-miR-146b	KCTD15		KCTD15
hsa-miR-10a	GATAD2A		GATAD2A	hsa-miR-146b	KCTD3		KCTD3
hsa-miR-10a	GGT6		GGT6	hsa-miR-146b	KDM2B		KDM2B
hsa-miR-10a	GIMAP8		GIMAP8	hsa-miR-146b	KDM6B		KDM6B
hsa-miR-10a	GINS4		GINS4	hsa-miR-146b	KIAA1161		KIAA1161
hsa-miR-10a	GJA5		GJA5	hsa-miR-146b	KIAA1211		KIAA1211
hsa-miR-10a	GLS		GLS	hsa-miR-146b	KIAA1715		KIAA1715
hsa-miR-10a	GNGT1		GNGT1	hsa-miR-146b	KIAA1804		KIAA1804
hsa-miR-10a	GOLGA3		GOLGA3	hsa-miR-146b	KIF22		KIF22
hsa-miR-10a	GPCPD1		GPCPD1	hsa-miR-146b	KIF24		KIF24
hsa-miR-10a	GPI		GPI	hsa-miR-146b	KLF7		KLF7
hsa-miR-10a	GPR155		GPR155	hsa-miR-146b	KLHL4		KLHL4
hsa-miR-10a	GPR26		GPR26	hsa-miR-146b	KMT2D		KMT2D
hsa-miR-10a	GRIK1		GRIK1	hsa-miR-146b	KPNA6		KPNA6
hsa-miR-10a	GRIN3A		GRIN3A	hsa-miR-146b	KRT6B		KRT6B
hsa-miR-10a	GSG1		GSG1	hsa-miR-146b	KRT80		KRT80
hsa-miR-10a	GTF2H1		GTF2H1	hsa-miR-146b	KRTAP1-5		KRTAP1-5
hsa-miR-10a	GUF1		GUF1	hsa-miR-146b	KRTAP13-1		KRTAP13-1
hsa-miR-10a	H3F3A		H3F3A	hsa-miR-146b	KRTAP9-9		KRTAP9-9
hsa-miR-10a	H3F3C		H3F3C	hsa-miR-146b	LALBA		LALBA
hsa-miR-10a	HAS3		HAS3	hsa-miR-146b	LANCL1		LANCL1
hsa-miR-10a	HCN1		HCN1	hsa-miR-146b	LARP6		LARP6
hsa-miR-10a	HDAC4		HDAC4	hsa-miR-146b	LBP		LBP
hsa-miR-10a	HDAC8		HDAC8	hsa-miR-146b	LCOR		LCOR
hsa-miR-10a	HERC6		HERC6	hsa-miR-146b	LEPROT		LEPROT
hsa-miR-10a	HHIPL2		HHIPL2	hsa-miR-146b	LFNG		LFNG
hsa-miR-10a	HID1		HID1	hsa-miR-146b	LHCGR		LHCGR
hsa-miR-10a	HMGN2		HMGN2	hsa-miR-146b	LIN28A		LIN28A
hsa-miR-10a	HMGXB4		HMGXB4	hsa-miR-146b	LIN7C		LIN7C
hsa-miR-10a	HNF4G		HNF4G	hsa-miR-146b	LRCH1		LRCH1
hsa-miR-10a	HNRNPK		HNRNPK	hsa-miR-146b	LRP2		LRP2
hsa-miR-10a	HOXA1		HOXA1	hsa-miR-146b	LRRC15		LRRC15
hsa-miR-10a	HOXA3		HOXA3	hsa-miR-146b	LRRC18		LRRC18
hsa-miR-10a	HOXB3		HOXB3	hsa-miR-146b	LRRK1		LRRK1
hsa-miR-10a	HOXD10		HOXD10	hsa-miR-146b	LRRTM2		LRRTM2
hsa-miR-10a	HP1BP3		HP1BP3	hsa-miR-146b	LRTOMT		LRTOMT
hsa-miR-10a	HPSE		HPSE	hsa-miR-146b	LTB		LTB
hsa-miR-10a	HRH4		HRH4	hsa-miR-146b	LTF		LTF
hsa-miR-10a	HSD3B7		HSD3B7	hsa-miR-146b	LY75		LY75
hsa-miR-10a	HTR7		HTR7	hsa-miR-146b	LYRM2		LYRM2
hsa-miR-10a	ID4		ID4	hsa-miR-146b	MAGEA8		MAGEA8
hsa-miR-10a	IFFO2		IFFO2	hsa-miR-146b	MAGEE1		MAGEE1
hsa-miR-10a	IFNAR2		IFNAR2	hsa-miR-146b	MAPT		MAPT
hsa-miR-10a	IGDCC4		IGDCC4	hsa-miR-146b	MARCH6		MARCH6
hsa-miR-10a	IGSF1		IGSF1	hsa-miR-146b	MARK1		MARK1
hsa-miR-10a	IL1RAP		IL1RAP	hsa-miR-146b	MCM10		MCM10
hsa-miR-10a	IL5RA		IL5RA	hsa-miR-146b	MCPH1		MCPH1
hsa-miR-10a	IL6R		IL6R	hsa-miR-146b	MCTP2		MCTP2
hsa-miR-10a	IMPA1		IMPA1	hsa-miR-146b	MED1		MED1
hsa-miR-10a	INF2		INF2	hsa-miR-146b	MED20		MED20
hsa-miR-10a	INHBB		INHBB	hsa-miR-146b	METTL21A		METTL21A
hsa-miR-10a	INHBE		INHBE	hsa-miR-146b	METTL7A		METTL7A
hsa-miR-10a	INO80D		INO80D	hsa-miR-146b	METTL9		METTL9
hsa-miR-10a	INSIG2		INSIG2	hsa-miR-146b	MGA		MGA
hsa-miR-10a	IPO8		IPO8	hsa-miR-146b	MICU1		MICU1
hsa-miR-10a	IRAK4		IRAK4	hsa-miR-146b	MLLT1		MLLT1
hsa-miR-10a	ITGA1		ITGA1	hsa-miR-146b	MLXIP		MLXIP
hsa-miR-10a	ITGB2		ITGB2	hsa-miR-146b	MMP16		MMP16
hsa-miR-10a	ITGB8		ITGB8	hsa-miR-146b	MMRN2		MMRN2
hsa-miR-10a	ITPKC		ITPKC	hsa-miR-146b	MOB1B		MOB1B
hsa-miR-10a	ITSN1		ITSN1	hsa-miR-146b	MPPE1		MPPE1
hsa-miR-10a	JADE1		JADE1	hsa-miR-146b	MR1		MR1
hsa-miR-10a	JARID2		JARID2	hsa-miR-146b	MRS2		MRS2
hsa-miR-10a	JKAMP		JKAMP	hsa-miR-146b	MS4A1		MS4A1
hsa-miR-10a	KANK4		KANK4	hsa-miR-146b	MSANTD4		MSANTD4
hsa-miR-10a	KANSL3		KANSL3	hsa-miR-146b	MTA2		MTA2
hsa-miR-10a	KAT6B		KAT6B	hsa-miR-146b	MTDH		MTDH
hsa-miR-10a	KBTBD11		KBTBD11	hsa-miR-146b	MYBL1		MYBL1
hsa-miR-10a	KBTBD13		KBTBD13	hsa-miR-146b	MYO1B		MYO1B
hsa-miR-10a	KBTBD6		KBTBD6	hsa-miR-146b	MYO1H		MYO1H
hsa-miR-10a	KCNA1		KCNA1	hsa-miR-146b	MYO5A		MYO5A
hsa-miR-10a	KCNA6		KCNA6	hsa-miR-146b	MYO6		MYO6
hsa-miR-10a	KCNJ6		KCNJ6	hsa-miR-146b	MYT1		MYT1
hsa-miR-10a	KCNQ3		KCNQ3	hsa-miR-146b	NAIF1		NAIF1
hsa-miR-10a	KCTD11		KCTD11	hsa-miR-146b	NEB		NEB
hsa-miR-10a	KCTD16		KCTD16	hsa-miR-146b	NF2		NF2
hsa-miR-10a	KCTD17		KCTD17	hsa-miR-146b	NFASC		NFASC
hsa-miR-10a	KCTD18		KCTD18	hsa-miR-146b	NFAT5		NFAT5
hsa-miR-10a	KIAA0319		KIAA0319	hsa-miR-146b	NFIX		NFIX
hsa-miR-10a	KIAA0753		KIAA0753	hsa-miR-146b	NLGN1		NLGN1
hsa-miR-10a	KIAA0825		KIAA0825	hsa-miR-146b	NOS1		NOS1
hsa-miR-10a	KIAA0907		KIAA0907	hsa-miR-146b	NOS2		NOS2
hsa-miR-10a	KIAA1161		KIAA1161	hsa-miR-146b	NOTCH2		NOTCH2
hsa-miR-10a	KIAA1462		KIAA1462	hsa-miR-146b	NOVA1		NOVA1
hsa-miR-10a	KIAA1549		KIAA1549	hsa-miR-146b	NOX4		NOX4
hsa-miR-10a	KIRREL		KIRREL	hsa-miR-146b	NPAS3		NPAS3
hsa-miR-10a	KL		KL	hsa-miR-146b	NPAS4		NPAS4
hsa-miR-10a	KLC2		KLC2	hsa-miR-146b	NPR3		NPR3
hsa-miR-10a	KLF11		KLF11	hsa-miR-146b	NRAS		NRAS
hsa-miR-10a	KLF4		KLF4	hsa-miR-146b	NRIP3		NRIP3
hsa-miR-10a	KLHDC10		KLHDC10	hsa-miR-146b	NRP2		NRP2
hsa-miR-10a	KLHL29		KLHL29	hsa-miR-146b	NSD1		NSD1
hsa-miR-10a	KLHL30		KLHL30	hsa-miR-146b	NUCKS1		NUCKS1
hsa-miR-10a	KRTAP22-2		KRTAP22-2	hsa-miR-146b	NUMB		NUMB
hsa-miR-10a	L3MBTL3		L3MBTL3	hsa-miR-146b	NXPE4		NXPE4
hsa-miR-10a	LANCL1		LANCL1	hsa-miR-146b	OPALIN		OPALIN
hsa-miR-10a	LATS1		LATS1	hsa-miR-146b	OR9Q1		OR9Q1
hsa-miR-10a	LBR		LBR	hsa-miR-146b	PA2G4		PA2G4
hsa-miR-10a	LCA5		LCA5	hsa-miR-146b	PALD1		PALD1
hsa-miR-10a	LCOR		LCOR	hsa-miR-146b	PAPPA		PAPPA
hsa-miR-10a	LGALSL		LGALSL	hsa-miR-146b	PAQR5		PAQR5
hsa-miR-10a	LHFPL4		LHFPL4	hsa-miR-146b	PAQR9		PAQR9
hsa-miR-10a	LHPP		LHPP	hsa-miR-146b	PARK2		PARK2
hsa-miR-10a	LIN28A		LIN28A	hsa-miR-146b	PARP9		PARP9
hsa-miR-10a	LOC286238		LOC286238	hsa-miR-146b	PBLD		PBLD
hsa-miR-10a	LOC391003		LOC391003	hsa-miR-146b	PBX2		PBX2
hsa-miR-10a	LPAR5		LPAR5	hsa-miR-146b	PCDH1		PCDH1
hsa-miR-10a	LRRC17		LRRC17	hsa-miR-146b	PCLO		PCLO
hsa-miR-10a	LRRC8B		LRRC8B	hsa-miR-146b	PCSK6		PCSK6
hsa-miR-10a	LRRC8C		LRRC8C	hsa-miR-146b	PDIK1L		PDIK1L
hsa-miR-10a	LRRFIP1		LRRFIP1	hsa-miR-146b	PDZD2		PDZD2
hsa-miR-10a	LSMEM1		LSMEM1	hsa-miR-146b	PEX11G		PEX11G
hsa-miR-10a	LSS		LSS	hsa-miR-146b	PGK1		PGK1
hsa-miR-10a	LTBP1		LTBP1	hsa-miR-146b	PGK2		PGK2
hsa-miR-10a	LURAP1		LURAP1	hsa-miR-146b	PGLYRP1		PGLYRP1
hsa-miR-10a	LYRM7		LYRM7	hsa-miR-146b	PGLYRP2		PGLYRP2
hsa-miR-10a	LYSMD3		LYSMD3	hsa-miR-146b	PHC1		PHC1
hsa-miR-10a	M6PR		M6PR	hsa-miR-146b	PHF20L1		PHF20L1
hsa-miR-10a	MAGEC2		MAGEC2	hsa-miR-146b	PHKB		PHKB
hsa-miR-10a	MAN1A2		MAN1A2	hsa-miR-146b	PHOX2B		PHOX2B
hsa-miR-10a	MANEAL		MANEAL	hsa-miR-146b	PHTF2		PHTF2
hsa-miR-10a	MAP1LC3C		MAP1LC3C	hsa-miR-146b	PHYHIPL		PHYHIPL
hsa-miR-10a	MAP3K2		MAP3K2	hsa-miR-146b	PI15		PI15
hsa-miR-10a	MAP3K7		MAP3K7	hsa-miR-146b	PID1		PID1
hsa-miR-10a	MAP3K7CL		MAP3K7CL	hsa-miR-146b	PLA2G4D		PLA2G4D
hsa-miR-10a	MAP4K4		MAP4K4	hsa-miR-146b	PLEKHA4		PLEKHA4
hsa-miR-10a	MAP7D3		MAP7D3	hsa-miR-146b	PLEKHH2		PLEKHH2
hsa-miR-10a	MAPKBP1		MAPKBP1	hsa-miR-146b	PLEKHM3		PLEKHM3
hsa-miR-10a	MAPRE1		MAPRE1	hsa-miR-146b	PLSCR4		PLSCR4
hsa-miR-10a	MBLAC2		MBLAC2	hsa-miR-146b	PM20D2		PM20D2
hsa-miR-10a	MCMBP		MCMBP	hsa-miR-146b	PMAIP1		PMAIP1
hsa-miR-10a	MCTS1		MCTS1	hsa-miR-146b	PNMAL1		PNMAL1
hsa-miR-10a	MDGA2		MDGA2	hsa-miR-146b	PNPO		PNPO
hsa-miR-10a	MDM1		MDM1	hsa-miR-146b	POFUT2		POFUT2
hsa-miR-10a	MDM2		MDM2	hsa-miR-146b	POLE2		POLE2
hsa-miR-10a	MDM4		MDM4	hsa-miR-146b	PPBP		PPBP
hsa-miR-10a	MED1		MED1	hsa-miR-146b	PPM1A		PPM1A
hsa-miR-10a	METTL21B		METTL21B	hsa-miR-146b	PPM1K		PPM1K
hsa-miR-10a	METTL7A		METTL7A	hsa-miR-146b	PPP1R11		PPP1R11
hsa-miR-10a	MIEF1		MIEF1	hsa-miR-146b	PPP1R18		PPP1R18
hsa-miR-10a	MKRN2		MKRN2	hsa-miR-146b	PPP4R1		PPP4R1
hsa-miR-10a	MLEC		MLEC	hsa-miR-146b	PQLC3		PQLC3
hsa-miR-10a	MLLT10		MLLT10	hsa-miR-146b	PRC1		PRC1
hsa-miR-10a	MLLT6		MLLT6	hsa-miR-146b	PRDX4		PRDX4
hsa-miR-10a	MMADHC		MMADHC	hsa-miR-146b	PRKCE		PRKCE
hsa-miR-10a	MMS22L		MMS22L	hsa-miR-146b	PRMT3		PRMT3
hsa-miR-10a	MOB3B		MOB3B	hsa-miR-146b	PRR15		PRR15
hsa-miR-10a	MON2		MON2	hsa-miR-146b	PRR9		PRR9
hsa-miR-10a	MPI		MPI	hsa-miR-146b	PSMB11		PSMB11
hsa-miR-10a	MPL		MPL	hsa-miR-146b	PSMC6		PSMC6
hsa-miR-10a	MSL3		MSL3	hsa-miR-146b	PSMD3		PSMD3
hsa-miR-10a	MSR1		MSR1	hsa-miR-146b	PSMF1		PSMF1
hsa-miR-10a	MTF1		MTF1	hsa-miR-146b	PTAFR		PTAFR
hsa-miR-10a	MTF2		MTF2	hsa-miR-146b	PTAR1		PTAR1
hsa-miR-10a	MTM1		MTM1	hsa-miR-146b	PTGES2		PTGES2
hsa-miR-10a	MTMR3		MTMR3	hsa-miR-146b	PTGFRN		PTGFRN
hsa-miR-10a	MTRNR2L1		MTRNR2L1	hsa-miR-146b	PTPDC1		PTPDC1
hsa-miR-10a	MTRNR2L10		MTRNR2L10	hsa-miR-146b	PTPRA		PTPRA
hsa-miR-10a	MTRNR2L3		MTRNR2L3	hsa-miR-146b	PTPRE		PTPRE
hsa-miR-10a	MTRNR2L4		MTRNR2L4	hsa-miR-146b	PUM1		PUM1
hsa-miR-10a	MTRNR2L5		MTRNR2L5	hsa-miR-146b	QKI		QKI
hsa-miR-10a	MTRNR2L7		MTRNR2L7	hsa-miR-146b	RAB29		RAB29
hsa-miR-10a	MTSS1L		MTSS1L	hsa-miR-146b	RAB8B		RAB8B
hsa-miR-10a	MTUS1		MTUS1	hsa-miR-146b	RABGAP1		RABGAP1
hsa-miR-10a	MYCBP		MYCBP	hsa-miR-146b	RAC1		RAC1
hsa-miR-10a	MYT1L		MYT1L	hsa-miR-146b	RACGAP1		RACGAP1
hsa-miR-10a	NAA15		NAA15	hsa-miR-146b	RAD54L		RAD54L
hsa-miR-10a	NAA60		NAA60	hsa-miR-146b	RALGPS2		RALGPS2
hsa-miR-10a	NACC1		NACC1	hsa-miR-146b	RARB		RARB
hsa-miR-10a	NAV1		NAV1	hsa-miR-146b	RASGRP1		RASGRP1
hsa-miR-10a	NCOA6		NCOA6	hsa-miR-146b	RBM11		RBM11
hsa-miR-10a	NCOR2		NCOR2	hsa-miR-146b	RCAN1		RCAN1
hsa-miR-10a	NDE1		NDE1	hsa-miR-146b	RCSD1		RCSD1
hsa-miR-10a	NDUFA4		NDUFA4	hsa-miR-146b	RECQL5		RECQL5
hsa-miR-10a	NDUFB6		NDUFB6	hsa-miR-146b	REEP5		REEP5
hsa-miR-10a	NDUFV3		NDUFV3	hsa-miR-146b	RFTN2		RFTN2
hsa-miR-10a	NEDD4		NEDD4	hsa-miR-146b	RFX7		RFX7
hsa-miR-10a	NEGR1		NEGR1	hsa-miR-146b	RGPD3		RGPD3
hsa-miR-10a	NEK6		NEK6	hsa-miR-146b	RHOA		RHOA
hsa-miR-10a	NETO1		NETO1	hsa-miR-146b	RHOBTB3		RHOBTB3
hsa-miR-10a	NF1		NF1	hsa-miR-146b	RHOXF2		RHOXF2
hsa-miR-10a	NFASC		NFASC	hsa-miR-146b	RIC8B		RIC8B
hsa-miR-10a	NFAT5		NFAT5	hsa-miR-146b	RIMS2		RIMS2
hsa-miR-10a	NFIX		NFIX	hsa-miR-146b	RNASEL		RNASEL
hsa-miR-10a	NFX1		NFX1	hsa-miR-146b	RNF26		RNF26
hsa-miR-10a	NHP2L1		NHP2L1	hsa-miR-146b	RNF4		RNF4
hsa-miR-10a	NKPD1		NKPD1	hsa-miR-146b	RNF8		RNF8
hsa-miR-10a	NKTR		NKTR	hsa-miR-146b	ROBO1		ROBO1
hsa-miR-10a	NKX3-1		NKX3-1	hsa-miR-146b	RPF1		RPF1
hsa-miR-10a	NLGN4Y		NLGN4Y	hsa-miR-146b	RPL27A		RPL27A
hsa-miR-10a	NMT2		NMT2	hsa-miR-146b	RPL34		RPL34
hsa-miR-10a	NOC3L		NOC3L	hsa-miR-146b	RPS6KA6		RPS6KA6
hsa-miR-10a	NOM1		NOM1	hsa-miR-146b	RRM2B		RRM2B
hsa-miR-10a	NONO		NONO	hsa-miR-146b	RUNDC3B		RUNDC3B
hsa-miR-10a	NPAS3		NPAS3	hsa-miR-146b	RUNX1T1		RUNX1T1
hsa-miR-10a	NR2C2		NR2C2	hsa-miR-146b	S100A12		S100A12
hsa-miR-10a	NR2F2		NR2F2	hsa-miR-146b	SBSPON		SBSPON
hsa-miR-10a	NR4A3		NR4A3	hsa-miR-146b	SCN3B		SCN3B
hsa-miR-10a	NR5A2		NR5A2	hsa-miR-146b	SDCBP		SDCBP
hsa-miR-10a	NRP2		NRP2	hsa-miR-146b	SDCBP2		SDCBP2
hsa-miR-10a	NUFIP2		NUFIP2	hsa-miR-146b	SDK1		SDK1
hsa-miR-10a	NUP50		NUP50	hsa-miR-146b	SEC23IP		SEC23IP
hsa-miR-10a	NYAP1		NYAP1	hsa-miR-146b	SEMA3G		SEMA3G
hsa-miR-10a	OBFC1		OBFC1	hsa-miR-146b	SEMA4F		SEMA4F
hsa-miR-10a	ONECUT2		ONECUT2	hsa-miR-146b	SEPT14		SEPT14
hsa-miR-10a	OPALIN		OPALIN	hsa-miR-146b	SEPT3		SEPT3
hsa-miR-10a	OPN4		OPN4	hsa-miR-146b	SESN3		SESN3
hsa-miR-10a	OR51E1		OR51E1	hsa-miR-146b	SETD2		SETD2
hsa-miR-10a	OSBP2		OSBP2	hsa-miR-146b	SFTPD		SFTPD
hsa-miR-10a	OTUD1		OTUD1	hsa-miR-146b	SH2D1B		SH2D1B
hsa-miR-10a	OTX1		OTX1	hsa-miR-146b	SH3BGR		SH3BGR
hsa-miR-10a	P2RY8		P2RY8	hsa-miR-146b	SH3GL2		SH3GL2
hsa-miR-10a	PALM2		PALM2	hsa-miR-146b	SH3TC2		SH3TC2
hsa-miR-10a	PANK1		PANK1	hsa-miR-146b	SHC3		SHC3
hsa-miR-10a	PAPD5		PAPD5	hsa-miR-146b	SIAH2		SIAH2
hsa-miR-10a	PATL1		PATL1	hsa-miR-146b	SIKE1		SIKE1
hsa-miR-10a	PCBD1		PCBD1	hsa-miR-146b	SIN3A		SIN3A
hsa-miR-10a	PCBD2		PCBD2	hsa-miR-146b	SIX4		SIX4
hsa-miR-10a	PCLO		PCLO	hsa-miR-146b	SLC10A3		SLC10A3
hsa-miR-10a	PDCL		PDCL	hsa-miR-146b	SLC11A1		SLC11A1
hsa-miR-10a	PDE12		PDE12	hsa-miR-146b	SLC16A14		SLC16A14
hsa-miR-10a	PDE4A		PDE4A	hsa-miR-146b	SLC19A3		SLC19A3
hsa-miR-10a	PDE7A		PDE7A	hsa-miR-146b	SLC1A1		SLC1A1
hsa-miR-10a	PDZD8		PDZD8	hsa-miR-146b	SLC25A27		SLC25A27
hsa-miR-10a	PEA15		PEA15	hsa-miR-146b	SLC2A3		SLC2A3
hsa-miR-10a	PEX26		PEX26	hsa-miR-146b	SLC38A1		SLC38A1
hsa-miR-10a	PFKFB4		PFKFB4	hsa-miR-146b	SLC39A1		SLC39A1
hsa-miR-10a	PHF20L1		PHF20L1	hsa-miR-146b	SLC6A15		SLC6A15
hsa-miR-10a	PIGR		PIGR	hsa-miR-146b	SLCO3A1		SLCO3A1
hsa-miR-10a	PIK3C2G		PIK3C2G	hsa-miR-146b	SLITRK3		SLITRK3
hsa-miR-10a	PIK3CA		PIK3CA	hsa-miR-146b	SLITRK4		SLITRK4
hsa-miR-10a	PIN4		PIN4	hsa-miR-146b	SMAD4		SMAD4
hsa-miR-10a	PISD		PISD	hsa-miR-146b	SMARCA5		SMARCA5
hsa-miR-10a	PLA1A		PLA1A	hsa-miR-146b	SMC5		SMC5
hsa-miR-10a	PLA2G15		PLA2G15	hsa-miR-146b	SMYD5		SMYD5
hsa-miR-10a	PLA2G2D		PLA2G2D	hsa-miR-146b	SNX21		SNX21
hsa-miR-10a	PLA2G3		PLA2G3	hsa-miR-146b	SORT1		SORT1
hsa-miR-10a	PLCXD2		PLCXD2	hsa-miR-146b	SOX5		SOX5
hsa-miR-10a	PLEKHA7		PLEKHA7	hsa-miR-146b	SP8		SP8
hsa-miR-10a	PNO1		PNO1	hsa-miR-146b	SPCS1		SPCS1
hsa-miR-10a	POFUT2		POFUT2	hsa-miR-146b	SPIN4		SPIN4
hsa-miR-10a	POLH		POLH	hsa-miR-146b	SPOPL		SPOPL
hsa-miR-10a	POLR2J2		POLR2J2	hsa-miR-146b	SRP14		SRP14
hsa-miR-10a	POP1		POP1	hsa-miR-146b	SRP72		SRP72
hsa-miR-10a	PPARA		PPARA	hsa-miR-146b	SRPRB		SRPRB
hsa-miR-10a	PPARGC1B		PPARGC1B	hsa-miR-146b	SRRM4		SRRM4
hsa-miR-10a	PPIL2		PPIL2	hsa-miR-146b	SRSF12		SRSF12
hsa-miR-10a	PRAMEF1		PRAMEF1	hsa-miR-146b	SRSF6		SRSF6
hsa-miR-10a	PRAMEF14		PRAMEF14	hsa-miR-146b	SSTR1		SSTR1
hsa-miR-10a	PRDX6		PRDX6	hsa-miR-146b	ST13		ST13
hsa-miR-10a	PRKAA2		PRKAA2	hsa-miR-146b	ST7L		ST7L
hsa-miR-10a	PRKACA		PRKACA	hsa-miR-146b	ST8SIA4		ST8SIA4
hsa-miR-10a	PRKCE		PRKCE	hsa-miR-146b	STAT1		STAT1
hsa-miR-10a	PRKCI		PRKCI	hsa-miR-146b	STC1		STC1
hsa-miR-10a	PRLR		PRLR	hsa-miR-146b	STIL		STIL
hsa-miR-10a	PRRG2		PRRG2	hsa-miR-146b	STK3		STK3
hsa-miR-10a	PRRT3		PRRT3	hsa-miR-146b	STRA13		STRA13
hsa-miR-10a	PRTG		PRTG	hsa-miR-146b	STRBP		STRBP
hsa-miR-10a	PRUNE		PRUNE	hsa-miR-146b	STRN		STRN
hsa-miR-10a	PSMB2		PSMB2	hsa-miR-146b	STX3		STX3
hsa-miR-10a	PSMD5		PSMD5	hsa-miR-146b	SYNJ2		SYNJ2
hsa-miR-10a	PSTPIP2		PSTPIP2	hsa-miR-146b	SYNPO2		SYNPO2
hsa-miR-10a	PTEN		PTEN	hsa-miR-146b	SYNPR		SYNPR
hsa-miR-10a	PTP4A2		PTP4A2	hsa-miR-146b	SYT1		SYT1
hsa-miR-10a	PTPN4		PTPN4	hsa-miR-146b	SYT14		SYT14
hsa-miR-10a	PTPRQ		PTPRQ	hsa-miR-146b	TAF9B		TAF9B
hsa-miR-10a	PURB		PURB	hsa-miR-146b	TANC2		TANC2
hsa-miR-10a	PURG		PURG	hsa-miR-146b	TARP		TARP
hsa-miR-10a	RAB15		RAB15	hsa-miR-146b	TBC1D2		TBC1D2
hsa-miR-10a	RAB18		RAB18	hsa-miR-146b	TBC1D20		TBC1D20
hsa-miR-10a	RAB39A		RAB39A	hsa-miR-146b	TBRG1		TBRG1
hsa-miR-10a	RALGPS1		RALGPS1	hsa-miR-146b	TBX18		TBX18
hsa-miR-10a	RAP2A		RAP2A	hsa-miR-146b	TCF20		TCF20
hsa-miR-10a	RASL10B		RASL10B	hsa-miR-146b	TCF24		TCF24
hsa-miR-10a	RASSF5		RASSF5	hsa-miR-146b	TDRKH		TDRKH
hsa-miR-10a	RB1CC1		RB1CC1	hsa-miR-146b	TEAD1		TEAD1
hsa-miR-10a	RBBP7		RBBP7	hsa-miR-146b	TET2		TET2
hsa-miR-10a	RBM12B		RBM12B	hsa-miR-146b	TGIF1		TGIF1
hsa-miR-10a	RBM19		RBM19	hsa-miR-146b	THAP3		THAP3
hsa-miR-10a	RBM27		RBM27	hsa-miR-146b	THAP5		THAP5
hsa-miR-10a	RBM3		RBM3	hsa-miR-146b	TIFA		TIFA
hsa-miR-10a	RBMS3		RBMS3	hsa-miR-146b	TIMELESS		TIMELESS
hsa-miR-10a	RBP1		RBP1	hsa-miR-146b	TIMM17B		TIMM17B
hsa-miR-10a	RCSD1		RCSD1	hsa-miR-146b	TLCD2		TLCD2
hsa-miR-10a	RFPL1		RFPL1	hsa-miR-146b	TLN2		TLN2
hsa-miR-10a	RFPL2		RFPL2	hsa-miR-146b	TLR1		TLR1
hsa-miR-10a	RHOBTB2		RHOBTB2	hsa-miR-146b	TLR10		TLR10
hsa-miR-10a	RIMS2		RIMS2	hsa-miR-146b	TLR4		TLR4
hsa-miR-10a	RLIM		RLIM	hsa-miR-146b	TLR9		TLR9
hsa-miR-10a	RMDN1		RMDN1	hsa-miR-146b	TMEM100		TMEM100
hsa-miR-10a	RNF112		RNF112	hsa-miR-146b	TMEM120B		TMEM120B
hsa-miR-10a	RNF165		RNF165	hsa-miR-146b	TMEM136		TMEM136
hsa-miR-10a	RNF169		RNF169	hsa-miR-146b	TMEM163		TMEM163
hsa-miR-10a	RNF180		RNF180	hsa-miR-146b	TMEM18		TMEM18
hsa-miR-10a	RNF186		RNF186	hsa-miR-146b	TMEM185B		TMEM185B
hsa-miR-10a	RNF2		RNF2	hsa-miR-146b	TMEM19		TMEM19
hsa-miR-10a	RNF20		RNF20	hsa-miR-146b	TMEM194A		TMEM194A
hsa-miR-10a	RNF7		RNF7	hsa-miR-146b	TMEM209		TMEM209
hsa-miR-10a	RNF8		RNF8	hsa-miR-146b	TMEM257		TMEM257
hsa-miR-10a	RNGTT		RNGTT	hsa-miR-146b	TMEM33		TMEM33
hsa-miR-10a	RORA		RORA	hsa-miR-146b	TMSB15A		TMSB15A
hsa-miR-10a	RPL13A		RPL13A	hsa-miR-146b	TMX1		TMX1
hsa-miR-10a	RPRD1A		RPRD1A	hsa-miR-146b	TOR1A		TOR1A
hsa-miR-10a	RPS23		RPS23	hsa-miR-146b	TP53RK		TP53RK
hsa-miR-10a	RPS29		RPS29	hsa-miR-146b	TPD52		TPD52
hsa-miR-10a	RTN4R		RTN4R	hsa-miR-146b	TPM1		TPM1
hsa-miR-10a	RYBP		RYBP	hsa-miR-146b	TRAF6		TRAF6
hsa-miR-10a	SAP18		SAP18	hsa-miR-146b	TRAK2		TRAK2
hsa-miR-10a	SAP30BP		SAP30BP	hsa-miR-146b	TRDMT1		TRDMT1
hsa-miR-10a	SBF2		SBF2	hsa-miR-146b	TRIM14		TRIM14
hsa-miR-10a	SCARB2		SCARB2	hsa-miR-146b	TRIM37		TRIM37
hsa-miR-10a	SCARF1		SCARF1	hsa-miR-146b	TRIM5		TRIM5
hsa-miR-10a	SCD5		SCD5	hsa-miR-146b	TRIM6		TRIM6
hsa-miR-10a	SDC1		SDC1	hsa-miR-146b	TRIM9		TRIM9
hsa-miR-10a	SDPR		SDPR	hsa-miR-146b	TRIT1		TRIT1
hsa-miR-10a	SDR42E1		SDR42E1	hsa-miR-146b	TRMT1L		TRMT1L
hsa-miR-10a	SEC14L1		SEC14L1	hsa-miR-146b	TSPAN11		TSPAN11
hsa-miR-10a	SEC14L2		SEC14L2	hsa-miR-146b	TSPYL1		TSPYL1
hsa-miR-10a	SENP8		SENP8	hsa-miR-146b	TTC39A		TTC39A
hsa-miR-10a	SEPT2		SEPT2	hsa-miR-146b	TTL		TTL
hsa-miR-10a	SEPT8		SEPT8	hsa-miR-146b	TTPA		TTPA
hsa-miR-10a	SERAC1		SERAC1	hsa-miR-146b	TTPAL		TTPAL
hsa-miR-10a	SERF2		SERF2	hsa-miR-146b	TXNRD3		TXNRD3
hsa-miR-10a	SERP1		SERP1	hsa-miR-146b	UBE2G1		UBE2G1
hsa-miR-10a	SERPINE1		SERPINE1	hsa-miR-146b	UBN1		UBN1
hsa-miR-10a	SERTM1		SERTM1	hsa-miR-146b	UHRF1		UHRF1
hsa-miR-10a	SFMBT2		SFMBT2	hsa-miR-146b	UMPS		UMPS
hsa-miR-10a	SFRP1		SFRP1	hsa-miR-146b	UNC5D		UNC5D
hsa-miR-10a	SGOL1		SGOL1	hsa-miR-146b	UPK1B		UPK1B
hsa-miR-10a	SH3D19		SH3D19	hsa-miR-146b	UPP2		UPP2
hsa-miR-10a	SHISA2		SHISA2	hsa-miR-146b	USP3		USP3
hsa-miR-10a	SHISA7		SHISA7	hsa-miR-146b	USP32		USP32
hsa-miR-10a	SHISA9		SHISA9	hsa-miR-146b	USP47		USP47
hsa-miR-10a	SIGLEC11		SIGLEC11	hsa-miR-146b	USP6		USP6
hsa-miR-10a	SIX4		SIX4	hsa-miR-146b	VASN		VASN
hsa-miR-10a	SKA1		SKA1	hsa-miR-146b	VAT1		VAT1
hsa-miR-10a	SKA2		SKA2	hsa-miR-146b	VBP1		VBP1
hsa-miR-10a	SLC10A4		SLC10A4	hsa-miR-146b	VPS54		VPS54
hsa-miR-10a	SLC23A3		SLC23A3	hsa-miR-146b	VWCE		VWCE
hsa-miR-10a	SLC24A2		SLC24A2	hsa-miR-146b	WAS		WAS
hsa-miR-10a	SLC25A1		SLC25A1	hsa-miR-146b	WASF2		WASF2
hsa-miR-10a	SLC25A16		SLC25A16	hsa-miR-146b	WASF3		WASF3
hsa-miR-10a	SLC25A2		SLC25A2	hsa-miR-146b	WDFY4		WDFY4
hsa-miR-10a	SLC30A2		SLC30A2	hsa-miR-146b	WDR47		WDR47
hsa-miR-10a	SLC30A4		SLC30A4	hsa-miR-146b	WDR7		WDR7
hsa-miR-10a	SLC35E1		SLC35E1	hsa-miR-146b	WDR76		WDR76
hsa-miR-10a	SLC39A3		SLC39A3	hsa-miR-146b	WDR89		WDR89
hsa-miR-10a	SLC41A2		SLC41A2	hsa-miR-146b	WISP1		WISP1
hsa-miR-10a	SLC5A5		SLC5A5	hsa-miR-146b	WWC2		WWC2
hsa-miR-10a	SLC6A15		SLC6A15	hsa-miR-146b	XIAP		XIAP
hsa-miR-10a	SLC6A19		SLC6A19	hsa-miR-146b	YES1		YES1
hsa-miR-10a	SLC7A2		SLC7A2	hsa-miR-146b	YLPM1		YLPM1
hsa-miR-10a	SLCO4C1		SLCO4C1	hsa-miR-146b	ZBTB2		ZBTB2
hsa-miR-10a	SLU7		SLU7	hsa-miR-146b	ZC3H12B		ZC3H12B
hsa-miR-10a	SMAD2		SMAD2	hsa-miR-146b	ZC3H6		ZC3H6
hsa-miR-10a	SMAP1		SMAP1	hsa-miR-146b	ZC3H8		ZC3H8
hsa-miR-10a	SMCR8		SMCR8	hsa-miR-146b	ZDHHC13		ZDHHC13
hsa-miR-10a	SMTNL2		SMTNL2	hsa-miR-146b	ZDHHC2		ZDHHC2
hsa-miR-10a	SMURF1		SMURF1	hsa-miR-146b	ZDHHC7		ZDHHC7
hsa-miR-10a	SNAPC3		SNAPC3	hsa-miR-146b	ZFAND5		ZFAND5
hsa-miR-10a	SNRPB2		SNRPB2	hsa-miR-146b	ZFYVE1		ZFYVE1
hsa-miR-10a	SNX18		SNX18	hsa-miR-146b	ZNF117		ZNF117
hsa-miR-10a	SNX22		SNX22	hsa-miR-146b	ZNF136		ZNF136
hsa-miR-10a	SNX29		SNX29	hsa-miR-146b	ZNF138		ZNF138
hsa-miR-10a	SNX4		SNX4	hsa-miR-146b	ZNF142		ZNF142
hsa-miR-10a	SOBP		SOBP	hsa-miR-146b	ZNF148		ZNF148
hsa-miR-10a	SON		SON	hsa-miR-146b	ZNF208		ZNF208
hsa-miR-10a	SOX1		SOX1	hsa-miR-146b	ZNF229		ZNF229
hsa-miR-10a	SPAG9		SPAG9	hsa-miR-146b	ZNF253		ZNF253
hsa-miR-10a	SPATS2L		SPATS2L	hsa-miR-146b	ZNF257		ZNF257
hsa-miR-10a	SPG20		SPG20	hsa-miR-146b	ZNF275		ZNF275
hsa-miR-10a	SPIRE1		SPIRE1	hsa-miR-146b	ZNF276		ZNF276
hsa-miR-10a	SPIRE2		SPIRE2	hsa-miR-146b	ZNF32		ZNF32
hsa-miR-10a	SPPL2C		SPPL2C	hsa-miR-146b	ZNF331		ZNF331
hsa-miR-10a	SPTY2D1		SPTY2D1	hsa-miR-146b	ZNF354B		ZNF354B
hsa-miR-10a	SRGN		SRGN	hsa-miR-146b	ZNF367		ZNF367
hsa-miR-10a	SRSF1		SRSF1	hsa-miR-146b	ZNF37A		ZNF37A
hsa-miR-10a	SS18L2		SS18L2	hsa-miR-146b	ZNF398		ZNF398
hsa-miR-10a	SSPN		SSPN	hsa-miR-146b	ZNF493		ZNF493
hsa-miR-10a	SSX2IP		SSX2IP	hsa-miR-146b	ZNF506		ZNF506
hsa-miR-10a	ST6GALNAC6		ST6GALNAC6	hsa-miR-146b	ZNF512B		ZNF512B
hsa-miR-10a	ST8SIA1		ST8SIA1	hsa-miR-146b	ZNF532		ZNF532
hsa-miR-10a	STAC		STAC	hsa-miR-146b	ZNF540		ZNF540
hsa-miR-10a	STARD13		STARD13	hsa-miR-146b	ZNF552		ZNF552
hsa-miR-10a	STARD3		STARD3	hsa-miR-146b	ZNF605		ZNF605
hsa-miR-10a	STAT2		STAT2	hsa-miR-146b	ZNF626		ZNF626
hsa-miR-10a	STAT3		STAT3	hsa-miR-146b	ZNF649		ZNF649
hsa-miR-10a	STK16		STK16	hsa-miR-146b	ZNF652		ZNF652
hsa-miR-10a	STK32B		STK32B	hsa-miR-146b	ZNF662		ZNF662
hsa-miR-10a	STRN		STRN	hsa-miR-146b	ZNF676		ZNF676
hsa-miR-10a	STX5		STX5	hsa-miR-146b	ZNF761		ZNF761
hsa-miR-10a	SUFU		SUFU	hsa-miR-146b	ZNF813		ZNF813
hsa-miR-10a	SUN2		SUN2	hsa-miR-146b	ZNF841		ZNF841
hsa-miR-10a	SUSD6		SUSD6	hsa-miR-146b	ZNF90		ZNF90
hsa-miR-10a	SVOP		SVOP	hsa-miR-146b	ZNRF2		ZNRF2
hsa-miR-10a	SWT1		SWT1	hsa-miR-146b	ZNRF3		ZNRF3
hsa-miR-10a	TAB1		TAB1	hsa-miR-503	AATK		AATK
hsa-miR-10a	TBC1D22B		TBC1D22B	hsa-miR-503	ABCF3		ABCF3
hsa-miR-10a	TBCEL		TBCEL	hsa-miR-503	ACADL		ACADL
hsa-miR-10a	TBL1X		TBL1X	hsa-miR-503	ACSL4		ACSL4
hsa-miR-10a	TBX5		TBX5	hsa-miR-503	ACTR2		ACTR2
hsa-miR-10a	TENM2		TENM2	hsa-miR-503	ACVR2A		ACVR2A
hsa-miR-10a	TET2		TET2	hsa-miR-503	ACVR2B		ACVR2B
hsa-miR-10a	TFAP2C		TFAP2C	hsa-miR-503	ADAMTS1		ADAMTS1
hsa-miR-10a	TFRC		TFRC	hsa-miR-503	ADAMTS5		ADAMTS5
hsa-miR-10a	TGOLN2		TGOLN2	hsa-miR-503	ADAMTSL5		ADAMTSL5
hsa-miR-10a	THEM4		THEM4	hsa-miR-503	ADGRL1		ADGRL1
hsa-miR-10a	TIAM1		TIAM1	hsa-miR-503	ADORA2A		ADORA2A
hsa-miR-10a	TLDC1		TLDC1	hsa-miR-503	ADRA2B		ADRA2B
hsa-miR-10a	TMEM109		TMEM109	hsa-miR-503	ADRBK2		ADRBK2
hsa-miR-10a	TMEM119		TMEM119	hsa-miR-503	AGA		AGA
hsa-miR-10a	TMEM132B		TMEM132B	hsa-miR-503	AGO1		AGO1
hsa-miR-10a	TMEM167B		TMEM167B	hsa-miR-503	AIM1		AIM1
hsa-miR-10a	TMEM168		TMEM168	hsa-miR-503	AK4		AK4
hsa-miR-10a	TMEM170B		TMEM170B	hsa-miR-503	AKAP11		AKAP11
hsa-miR-10a	TMEM178B		TMEM178B	hsa-miR-503	AKIRIN1		AKIRIN1
hsa-miR-10a	TMEM180		TMEM180	hsa-miR-503	AKT3		AKT3
hsa-miR-10a	TMEM183A		TMEM183A	hsa-miR-503	AMIGO3		AMIGO3
hsa-miR-10a	TMEM183B		TMEM183B	hsa-miR-503	ANGPT2		ANGPT2
hsa-miR-10a	TMEM19		TMEM19	hsa-miR-503	ANK1		ANK1
hsa-miR-10a	TMEM192		TMEM192	hsa-miR-503	ANK3		ANK3
hsa-miR-10a	TMEM199		TMEM199	hsa-miR-503	ANKRD13B		ANKRD13B
hsa-miR-10a	TMEM260		TMEM260	hsa-miR-503	ANKS1A		ANKS1A
hsa-miR-10a	TMEM27		TMEM27	hsa-miR-503	ANLN		ANLN
hsa-miR-10a	TMEM62		TMEM62	hsa-miR-503	AP3D1		AP3D1
hsa-miR-10a	TMEM97		TMEM97	hsa-miR-503	APLN		APLN
hsa-miR-10a	TMOD1		TMOD1	hsa-miR-503	APOBEC3F		APOBEC3F
hsa-miR-10a	TNFAIP2		TNFAIP2	hsa-miR-503	APOC3		APOC3
hsa-miR-10a	TNFRSF11B		TNFRSF11B	hsa-miR-503	AQP11		AQP11
hsa-miR-10a	TNFRSF9		TNFRSF9	hsa-miR-503	ARCN1		ARCN1
hsa-miR-10a	TNFSF8		TNFSF8	hsa-miR-503	AREL1		AREL1
hsa-miR-10a	TNRC6B		TNRC6B	hsa-miR-503	ARHGAP20		ARHGAP20
hsa-miR-10a	TP63		TP63	hsa-miR-503	ARHGAP28		ARHGAP28
hsa-miR-10a	TPCN2		TPCN2	hsa-miR-503	ARHGAP32		ARHGAP32
hsa-miR-10a	TPM4		TPM4	hsa-miR-503	ARL2		ARL2
hsa-miR-10a	TPMT		TPMT	hsa-miR-503	ARL3		ARL3
hsa-miR-10a	TPP2		TPP2	hsa-miR-503	ARL5B		ARL5B
hsa-miR-10a	TRA2B		TRA2B	hsa-miR-503	ARMC10		ARMC10
hsa-miR-10a	TRAPPC2		TRAPPC2	hsa-miR-503	ARMCX1		ARMCX1
hsa-miR-10a	TRIM2		TRIM2	hsa-miR-503	ARPP19		ARPP19
hsa-miR-10a	TRIM36		TRIM36	hsa-miR-503	ARSB		ASAP1
hsa-miR-10a	TRIM56		TRIM56	hsa-miR-503	ASAP1		ASH1L
hsa-miR-10a	TRIM66		TRIM66	hsa-miR-503	ASH1L		ATAD5
hsa-miR-10a	TRIQK		TRIQK	hsa-miR-503	ATAD5		ATF6
hsa-miR-10a	TRMT10A		TRMT10A	hsa-miR-503	ATF6		ATG4B
hsa-miR-10a	TRMT2B		TRMT2B	hsa-miR-503	ATG4B		ATG5
hsa-miR-10a	TRNT1		TRNT1	hsa-miR-503	ATG5		ATP4B
hsa-miR-10a	TRPC4AP		TRPC4AP	hsa-miR-503	ATP4B		ATP5G3
hsa-miR-10a	TRPV3		TRPV3	hsa-miR-503	ATP5G3		ATP7A
hsa-miR-10a	TSEN34		TSEN34	hsa-miR-503	ATP7A		ATXN2
hsa-miR-10a	TSPAN33		TSPAN33	hsa-miR-503	ATXN2		ATXN7L1
hsa-miR-10a	TUB		TUB	hsa-miR-503	ATXN7L1		ATXN7L2
hsa-miR-10a	TWSG1		TWSG1	hsa-miR-503	ATXN7L2		BBC3
hsa-miR-10a	TXLNB		TXLNB	hsa-miR-503	BBC3		BCAP29
hsa-miR-10a	UAP1		UAP1	hsa-miR-503	BCAP29		BCL11B
hsa-miR-10a	UBE2I		UBE2I	hsa-miR-503	BCL11B		BCL2
hsa-miR-10a	UBN2		UBN2	hsa-miR-503	BCL2		BCR
hsa-miR-10a	UBOX5		UBOX5	hsa-miR-503	BCR		BDH2
hsa-miR-10a	UBXN7		UBXN7	hsa-miR-503	BDH2		BMPER
hsa-miR-10a	UNC45B		UNC45B	hsa-miR-503	BMPER		BMPR1A
hsa-miR-10a	UNC5D		UNC5D	hsa-miR-503	BMPR1A		BNC2
hsa-miR-10a	URGCP		URGCP	hsa-miR-503	BNC2		BNIP1
hsa-miR-10a	USB1		USB1	hsa-miR-503	BNIP1		BPTF
hsa-miR-10a	USF2		USF2	hsa-miR-503	BPTF		BSN
hsa-miR-10a	USP12		USP12	hsa-miR-503	BSN		BTAF1
hsa-miR-10a	USP25		USP25	hsa-miR-503	BTAF1		BTBD9
hsa-miR-10a	USP34		USP34	hsa-miR-503	BTBD9		BTF3
hsa-miR-10a	USP46		USP46	hsa-miR-503	BTF3		BTG1
hsa-miR-10a	UTP14A		UTP14A	hsa-miR-503	BTG1		BTRC
hsa-miR-10a	UTP14C		UTP14C	hsa-miR-503	BTRC		C10orf105
hsa-miR-10a	VASH1		VASH1	hsa-miR-503	C10orf105		C12orf76
hsa-miR-10a	VPS13B		VPS13B	hsa-miR-503	C12orf76		C19orf12
hsa-miR-10a	VPS13D		VPS13D	hsa-miR-503	C19orf12		C1orf21
hsa-miR-10a	WAPAL		WAPAL	hsa-miR-503	C1orf21		C1QTNF1
hsa-miR-10a	WBP11		WBP11	hsa-miR-503	C1QTNF1		C2orf44
hsa-miR-10a	WDR26		WDR26	hsa-miR-503	C2orf44		C2orf72
hsa-miR-10a	WDR5		WDR5	hsa-miR-503	C2orf72		C6orf118
hsa-miR-10a	WDR55		WDR55	hsa-miR-503	C6orf118		C9orf114
hsa-miR-10a	WDR78		WDR78	hsa-miR-503	C9orf114		CA6
hsa-miR-10a	WHAMM		WHAMM	hsa-miR-503	CA6		CACNA1E
hsa-miR-10a	WNK3		WNK3	hsa-miR-503	CACNA1E		CACNA1I
hsa-miR-10a	WWC2		WWC2	hsa-miR-503	CACNA1I		CACUL1
hsa-miR-10a	XIAP		XIAP	hsa-miR-503	CACUL1		CANT1
hsa-miR-10a	XPNPEP3		XPNPEP3	hsa-miR-503	CANT1		CBFA2T3
hsa-miR-10a	XRN1		XRN1	hsa-miR-503	CASR		CBX2
hsa-miR-10a	YAF2		YAF2	hsa-miR-503	CBFA2T3		CBX4
hsa-miR-10a	ZBTB1		ZBTB1	hsa-miR-503	CBX2		CBX5
hsa-miR-10a	ZBTB3		ZBTB3	hsa-miR-503	CBX4		CC2D1B
hsa-miR-10a	ZBTB43		ZBTB43	hsa-miR-503	CBX5		CCDC181
hsa-miR-10a	ZBTB6		ZBTB6	hsa-miR-503	CC2D1B		CCDC80
hsa-miR-10a	ZC3H7B		ZC3H7B	hsa-miR-503	CCDC181		CCDC83
hsa-miR-10a	ZC3HAV1		ZC3HAV1	hsa-miR-503	CCDC6		CCND1
hsa-miR-10a	ZC3HC1		ZC3HC1	hsa-miR-503	CCDC80		CCND2
hsa-miR-10a	ZDHHC21		ZDHHC21	hsa-miR-503	CCDC83		CCND3
hsa-miR-10a	ZFAND5		ZFAND5	hsa-miR-503	CCL5		CCNE1
hsa-miR-10a	ZFAT		ZFAT	hsa-miR-503	CCND1		CCNE2
hsa-miR-10a	ZFYVE27		ZFYVE27	hsa-miR-503	CCND2		CCNF
hsa-miR-10a	ZMYND11		ZMYND11	hsa-miR-503	CCND3		CCNYL1
hsa-miR-10a	ZNF100		ZNF100	hsa-miR-503	CCNE1		CD177
hsa-miR-10a	ZNF154		ZNF154	hsa-miR-503	CCNE2		CD28
hsa-miR-10a	ZNF202		ZNF202	hsa-miR-503	CCNF		CD2AP
hsa-miR-10a	ZNF215		ZNF215	hsa-miR-503	CCNYL1		CDADC1
hsa-miR-10a	ZNF254		ZNF254	hsa-miR-503	CD177		CDC14A
hsa-miR-10a	ZNF273		ZNF273	hsa-miR-503	CD28		CDC25A
hsa-miR-10a	ZNF280C		ZNF280C	hsa-miR-503	CD2AP		CDC27
hsa-miR-10a	ZNF367		ZNF367	hsa-miR-503	CDADC1		CDC37L1
hsa-miR-10a	ZNF425		ZNF425	hsa-miR-503	CDC14A		CDC42SE2
hsa-miR-10a	ZNF43		ZNF43	hsa-miR-503	CDC25A		CDCA4
hsa-miR-10a	ZNF491		ZNF491	hsa-miR-503	CDC27		CDHR1
hsa-miR-10a	ZNF492		ZNF492	hsa-miR-503	CDC37L1		CDK17
hsa-miR-10a	ZNF502		ZNF502	hsa-miR-503	CDC42SE2		CDK5R1
hsa-miR-10a	ZNF510		ZNF510	hsa-miR-503	CDCA4		CDK5RAP1
hsa-miR-10a	ZNF517		ZNF517	hsa-miR-503	CDHR1		CDKN1A
hsa-miR-10a	ZNF562		ZNF562	hsa-miR-503	CDK17		CEP350
hsa-miR-10a	ZNF595		ZNF595	hsa-miR-503	CDK5R1		CERK
hsa-miR-10a	ZNF608		ZNF608	hsa-miR-503	CDK5RAP1		CFAP45
hsa-miR-10a	ZNF660		ZNF660	hsa-miR-503	CDKN1A		CHAC1
hsa-miR-10a	ZNF664		ZNF664	hsa-miR-503	CDON		CHD9
hsa-miR-10a	ZNF689		ZNF689	hsa-miR-503	CELF3		CHEK1
hsa-miR-10a	ZNF69		ZNF69	hsa-miR-503	CEP350		CHMP6
hsa-miR-10a	ZNF780B		ZNF780B	hsa-miR-503	CERK		CHPF
hsa-miR-10a	ZNF83		ZNF83	hsa-miR-503	CFAP45		CHRNB2
hsa-miR-10a	ZNF850		ZNF850	hsa-miR-503	CHAC1		CIDEA
hsa-miR-10a	ZNF90		ZNF90	hsa-miR-503	CHD9		CLCN5
hsa-miR-10a	ZSCAN1		ZSCAN1	hsa-miR-503	CHEK1		CLDN1
hsa-miR-10a	ZSCAN22		ZSCAN22	hsa-miR-503	CHMP6		CLDN12
hsa-miR-1207	A4GALT		A4GALT	hsa-miR-503	CHPF		CLEC4G
hsa-miR-1207	AAR2		AAR2	hsa-miR-503	CHRNB2		CLTC
hsa-miR-1207	AARD		AARD	hsa-miR-503	CIDEA		CLYBL
hsa-miR-1207	AASDHPPT		AASDHPPT	hsa-miR-503	CLCN5		CMC4
hsa-miR-1207	AATK		AATK	hsa-miR-503	CLDN1		CMPK1
hsa-miR-1207	ABCA2		ABCA2	hsa-miR-503	CLDN12		CMTM4
hsa-miR-1207	ABCB8		ABCB8	hsa-miR-503	CLEC4G		CNNM2
hsa-miR-1207	ABCB9		ABCB9	hsa-miR-503	CLTC		CNNM3
hsa-miR-1207	ABCC1		ABCC1	hsa-miR-503	CLYBL		CNOT6L
hsa-miR-1207	ABCC5		ABCC5	hsa-miR-503	CMC4		CNTNAP1
hsa-miR-1207	ABCC8		ABCC8	hsa-miR-503	CMPK1		COL4A1
hsa-miR-1207	ABCD1		ABCD1	hsa-miR-503	CMTM4		COL6A1
hsa-miR-1207	ABCF2		ABCF2	hsa-miR-503	CNNM2		CPEB2
hsa-miR-1207	ABCG4		ABCG4	hsa-miR-503	CNNM3		CPEB3
hsa-miR-1207	ABHD4		ABHD4	hsa-miR-503	CNOT6L		CPED1
hsa-miR-1207	ABL1		ABL1	hsa-miR-503	CNTNAP1		CREB5
hsa-miR-1207	ABL2		ABLIM2	hsa-miR-503	COL4A1		CREBRF
hsa-miR-1207	ABLIM2		ABT1	hsa-miR-503	COL6A1		CRH
hsa-miR-1207	ABT1		ACAA2	hsa-miR-503	CPEB2		CTDSP2
hsa-miR-1207	ACAA2		ACACA	hsa-miR-503	CPEB3		CTDSPL
hsa-miR-1207	ACACA		ACAP3	hsa-miR-503	CPED1		CTNNA1
hsa-miR-1207	ACAP3		ACBD4	hsa-miR-503	CREB5		CWC15
hsa-miR-1207	ACBD4		ACBD5	hsa-miR-503	CREBL2		CXCL10
hsa-miR-1207	ACBD5		ACER1	hsa-miR-503	CREBRF		CXorf40A
hsa-miR-1207	ACER1		ACER2	hsa-miR-503	CRH		CYB561
hsa-miR-1207	ACER2		ACOT11	hsa-miR-503	CTDP1		CYB561A3
hsa-miR-1207	ACOT11		ACOX1	hsa-miR-503	CTDSP2		CYB561D1
hsa-miR-1207	ACOX1		ACSF3	hsa-miR-503	CTDSPL		CYB5D1
hsa-miR-1207	ACPP		ACTN1	hsa-miR-503	CTNNA1		CYP26B1
hsa-miR-1207	ACSF3		ACTR1A	hsa-miR-503	CWC15		DAGLA
hsa-miR-1207	ACTN1		ACVR1C	hsa-miR-503	CXCL10		DCAF10
hsa-miR-1207	ACTR1A		ACVRL1	hsa-miR-503	CXorf40A		DCAF7
hsa-miR-1207	ACVR1C		ADAM11	hsa-miR-503	CYB561		DCANP1
hsa-miR-1207	ACVRL1		ADAM12	hsa-miR-503	CYB561A3		DCLK1
hsa-miR-1207	ADAM11		ADAM19	hsa-miR-503	CYB561D1		DCP1A
hsa-miR-1207	ADAM12		ADAMTS10	hsa-miR-503	CYB5D1		DDHD2
hsa-miR-1207	ADAM19		ADAMTS14	hsa-miR-503	CYP26B1		DDX28
hsa-miR-1207	ADAMTS10		ADAMTS16	hsa-miR-503	DAGLA		DDX3X
hsa-miR-1207	ADAMTS14		ADAMTS19	hsa-miR-503	DCAF10		DDX54
hsa-miR-1207	ADAMTS16		ADAMTS4	hsa-miR-503	DCAF17		DENND1B
hsa-miR-1207	ADAMTS19		ADAMTS9	hsa-miR-503	DCAF7		DENND4A
hsa-miR-1207	ADAMTS4		ADAMTSL4	hsa-miR-503	DCANP1		DERA
hsa-miR-1207	ADAMTS9		ADCY3	hsa-miR-503	DCLK1		DESI1
hsa-miR-1207	ADAMTSL4		ADD2	hsa-miR-503	DCP1A		DHCR24
hsa-miR-1207	ADCY3		ADGRA1	hsa-miR-503	DCTN5		DIXDC1
hsa-miR-1207	ADD2		ADGRA2	hsa-miR-503	DDHD2		DMRTA2
hsa-miR-1207	ADGRA1		ADGRG1	hsa-miR-503	DDX28		DMTF1
hsa-miR-1207	ADGRA2		ADGRG3	hsa-miR-503	DDX3X		DNAAF3
hsa-miR-1207	ADGRF1		ADGRG5	hsa-miR-503	DDX54		DNAJA2
hsa-miR-1207	ADGRG1		ADM2	hsa-miR-503	DENND1B		DNAJC16
hsa-miR-1207	ADGRG3		ADORA1	hsa-miR-503	DENND4A		DNAJC24
hsa-miR-1207	ADGRG5		ADRA2A	hsa-miR-503	DERA		DNASE1L1
hsa-miR-1207	ADGRL1		ADRA2B	hsa-miR-503	DESI1		DNM2
hsa-miR-1207	ADM2		ADRA2C	hsa-miR-503	DHCR24		DOT1L
hsa-miR-1207	ADORA1		ADRBK2	hsa-miR-503	DIXDC1		DPH5
hsa-miR-1207	ADRA2A		ADRM1	hsa-miR-503	DLGAP2		DPP9
hsa-miR-1207	ADRA2B		AFAP1L1	hsa-miR-503	DMRTA2		DUSP9
hsa-miR-1207	ADRA2C		AFF1	hsa-miR-503	DMTF1		DYNC1LI2
hsa-miR-1207	ADRBK2		AGAP2	hsa-miR-503	DNAAF3		DYRK1B
hsa-miR-1207	ADRM1		AGAP3	hsa-miR-503	DNAJA2		DZIP1
hsa-miR-1207	AFAP1L1		AGFG2	hsa-miR-503	DNAJC16		E2F3
hsa-miR-1207	AFF1		AGPAT1	hsa-miR-503	DNAJC24		EDARADD
hsa-miR-1207	AGAP2		AGRN	hsa-miR-503	DNASE1L1		EFCAB5
hsa-miR-1207	AGAP3		AIF1	hsa-miR-503	DNM2		EFNB2
hsa-miR-1207	AGFG2		AIF1L	hsa-miR-503	DOT1L		EHD1
hsa-miR-1207	AGPAT1		AIFM2	hsa-miR-503	DPH5		EIF4E
hsa-miR-1207	AGRN		AIFM3	hsa-miR-503	DPP9		EIF4G1
hsa-miR-1207	AIF1		AIP	hsa-miR-503	DUSP9		EIF4H
hsa-miR-1207	AIF1L		AIRE	hsa-miR-503	DYNC1LI2		ELL2
hsa-miR-1207	AIFM2		AKAP13	hsa-miR-503	DYRK1B		ELMOD1
hsa-miR-1207	AIFM3		AKAP5	hsa-miR-503	DZIP1		ELP3
hsa-miR-1207	AIP		AKNA	hsa-miR-503	E2F3		EMC4
hsa-miR-1207	AIRE		AKR1D1	hsa-miR-503	EDARADD		EMC6
hsa-miR-1207	AKAP13		AKR1E2	hsa-miR-503	EFCAB5		ENSA
hsa-miR-1207	AKAP5		AKT1S1	hsa-miR-503	EFNB2		EPB41L4B
hsa-miR-1207	AKNA		ALDH1L1	hsa-miR-503	EHD1		EPHA7
hsa-miR-1207	AKR1D1		ALDH3B1	hsa-miR-503	EIF4E		ERCC6
hsa-miR-1207	AKR1E2		ALDH3B2	hsa-miR-503	EIF4G1		ERLIN2
hsa-miR-1207	AKT1S1		ALDH4A1	hsa-miR-503	EIF4H		ESRP1
hsa-miR-1207	ALDH1L1		ALDH5A1	hsa-miR-503	ELL2		EXT2
hsa-miR-1207	ALDH3B1		ALKBH4	hsa-miR-503	ELMOD1		EXTL3
hsa-miR-1207	ALDH3B2		ALKBH5	hsa-miR-503	ELP3		EYA1
hsa-miR-1207	ALDH4A1		ALPI	hsa-miR-503	EMC4		FAM110C
hsa-miR-1207	ALDH5A1		ALPK3	hsa-miR-503	EMC6		FAM122A
hsa-miR-1207	ALKBH4		ALPP	hsa-miR-503	ENSA		FAM135A
hsa-miR-1207	ALKBH5		ALPPL2	hsa-miR-503	EPB41L4B		FAM171A1
hsa-miR-1207	ALPI		ALS2CL	hsa-miR-503	EPHA7		FAM175B
hsa-miR-1207	ALPK3		ALX4	hsa-miR-503	ERCC6		FAM189A1
hsa-miR-1207	ALPP		AMER1	hsa-miR-503	ERLIN2		FAM195A
hsa-miR-1207	ALPPL2		AMIGO1	hsa-miR-503	ESRP1		FAM196A
hsa-miR-1207	ALS2CL		AMMECR1	hsa-miR-503	EXT2		FAM32A
hsa-miR-1207	ALX4		AMOT	hsa-miR-503	EXTL3		FAM43B
hsa-miR-1207	AMER1		AMOTL2	hsa-miR-503	EYA1		FAM73A
hsa-miR-1207	AMIGO1		ANAPC15	hsa-miR-503	FAM110C		FBXL18
hsa-miR-1207	AMMECR1		ANGEL1	hsa-miR-503	FAM122A		FBXO33
hsa-miR-1207	AMOT		ANGEL2	hsa-miR-503	FAM122C		FBXW7
hsa-miR-1207	AMOTL2		ANGPT4	hsa-miR-503	FAM135A		FCGR1A
hsa-miR-1207	ANAPC15		ANKLE1	hsa-miR-503	FAM171A1		FCHSD2
hsa-miR-1207	ANGEL1		ANKRD13D	hsa-miR-503	FAM175B		FEZ1
hsa-miR-1207	ANGEL2		ANKRD24	hsa-miR-503	FAM189A1		FGF2
hsa-miR-1207	ANGPT4		ANKRD39	hsa-miR-503	FAM195A		FGF7
hsa-miR-1207	ANK3		ANKRD45	hsa-miR-503	FAM196A		FGFR1
hsa-miR-1207	ANKH		ANKRD52	hsa-miR-503	FAM32A		FHDC1
hsa-miR-1207	ANKLE1		ANKRD54	hsa-miR-503	FAM43B		FOSL1
hsa-miR-1207	ANKRD13D		ANKRD65	hsa-miR-503	FAM65B		FOXF1
hsa-miR-1207	ANKRD24		ANKRD66	hsa-miR-503	FAM73A		FOXK1
hsa-miR-1207	ANKRD39		ANKS1A	hsa-miR-503	FBXL18		FOXL2NB
hsa-miR-1207	ANKRD45		AP1B1	hsa-miR-503	FBXO33		FOXP2
hsa-miR-1207	ANKRD52		AP1M1	hsa-miR-503	FBXW7		FSTL4
hsa-miR-1207	ANKRD54		AP1S1	hsa-miR-503	FCGR1A		FUBP1
hsa-miR-1207	ANKRD65		AP3S2	hsa-miR-503	FCHSD2		FUCA1
hsa-miR-1207	ANKRD66		AP5B1	hsa-miR-503	FEZ1		FZD10
hsa-miR-1207	ANKS1A		AP5M1	hsa-miR-503	FGF2		G2E3
hsa-miR-1207	AP1B1		AP5S1	hsa-miR-503	FGF7		GABARAPL1
hsa-miR-1207	AP1M1		APBA1	hsa-miR-503	FGFR1		GADD45G
hsa-miR-1207	AP1S1		APBB1	hsa-miR-503	FHDC1		GALNT13
hsa-miR-1207	AP3S2		APC	hsa-miR-503	FOSL1		GAN
hsa-miR-1207	AP5B1		APC2	hsa-miR-503	FOXF1		GAREM
hsa-miR-1207	AP5M1		APLF	hsa-miR-503	FOXK1		GDAP2
hsa-miR-1207	AP5S1		APLN	hsa-miR-503	FOXL2NB		GGPS1
hsa-miR-1207	APBA1		APLNR	hsa-miR-503	FOXP2		GIGYF1
hsa-miR-1207	APBB1		APMAP	hsa-miR-503	FRY		GLCE
hsa-miR-1207	APC		APOA4	hsa-miR-503	FSTL4		GLE1
hsa-miR-1207	APC2		APOBEC3D	hsa-miR-503	FUBP1		GLS2
hsa-miR-1207	APLF		APOBEC3F	hsa-miR-503	FUCA1		GLT1D1
hsa-miR-1207	APLN		APOLD1	hsa-miR-503	FZD10		GNAI3
hsa-miR-1207	APLNR		AQP2	hsa-miR-503	G2E3		GNAT1
hsa-miR-1207	APMAP		ARC	hsa-miR-503	GABARAPL1		GOLGA1
hsa-miR-1207	APOA4		AREL1	hsa-miR-503	GADD45G		GPC3
hsa-miR-1207	APOBEC3D		ARF3	hsa-miR-503	GALNT13		GPR26
hsa-miR-1207	APOBEC3F		ARFGAP1	hsa-miR-503	GAN		GPR63
hsa-miR-1207	APOL6		ARFGAP2	hsa-miR-503	GAREM		GPR88
hsa-miR-1207	APOLD1		ARFGAP3	hsa-miR-503	GDAP2		HDAC2
hsa-miR-1207	AQP2		ARFRP1	hsa-miR-503	GGPS1		HECTD1
hsa-miR-1207	ARC		ARHGAP1	hsa-miR-503	GIGYF1		HECTD4
hsa-miR-1207	AREL1		ARHGDIB	hsa-miR-503	GLCE		HELZ
hsa-miR-1207	ARF3		ARHGEF10	hsa-miR-503	GLE1		HERC2
hsa-miR-1207	ARFGAP1		ARHGEF26	hsa-miR-503	GLS2		HIC1
hsa-miR-1207	ARFGAP2		ARHGEF28	hsa-miR-503	GLT1D1		HIPK2
hsa-miR-1207	ARFGAP3		ARHGEF4	hsa-miR-503	GNAI3		HMGA2
hsa-miR-1207	ARFRP1		ARHGEF40	hsa-miR-503	GNAT1		HNF1A
hsa-miR-1207	ARHGAP1		ARID3B	hsa-miR-503	GOLGA1		HNRNPA1
hsa-miR-1207	ARHGDIB		ARL10	hsa-miR-503	GPC3		HOXC13
hsa-miR-1207	ARHGEF10		ARL11	hsa-miR-503	GPR26		HOXD1
hsa-miR-1207	ARHGEF26		ARL3	hsa-miR-503	GPR63		HOXD9
hsa-miR-1207	ARHGEF28		ARNT2	hsa-miR-503	GPR88		HSPA12A
hsa-miR-1207	ARHGEF4		ARPIN	hsa-miR-503	HDAC2		HSPA8
hsa-miR-1207	ARHGEF40		ARRB1	hsa-miR-503	HECTD1		HSPE1-MOB4
hsa-miR-1207	ARID3B		ARRDC4	hsa-miR-503	HECTD4		HSPG2
hsa-miR-1207	ARL10		ARSA	hsa-miR-503	HELZ		HTR4
hsa-miR-1207	ARL11		ARSB	hsa-miR-503	HERC2		IFT74
hsa-miR-1207	ARL3		ARSD	hsa-miR-503	HIC1		IGF1
hsa-miR-1207	ARNT2		ASB6	hsa-miR-503	HIPK2		IGF1R
hsa-miR-1207	ARPIN		ASCL4	hsa-miR-503	HMGA2		IGF2
hsa-miR-1207	ARRB1		ASH2L	hsa-miR-503	HNF1A		IHH
hsa-miR-1207	ARRDC4		ASTN2	hsa-miR-503	HNRNPA1		IKBKB
hsa-miR-1207	ARSA		ASXL1	hsa-miR-503	HOXC13		IKBKG
hsa-miR-1207	ARSB		ASXL2	hsa-miR-503	HOXD1		IL20
hsa-miR-1207	ARSD		ATAD3A	hsa-miR-503	HOXD9		IL20RA
hsa-miR-1207	ARSK		ATAD3B	hsa-miR-503	HSPA12A		IL2RA
hsa-miR-1207	ASAP3		ATAD3C	hsa-miR-503	HSPA8		INSR
hsa-miR-1207	ASB6		ATF6	hsa-miR-503	HSPE1-MOB4		IPO7
hsa-miR-1207	ASCL4		ATF7	hsa-miR-503	HSPG2		IPO9
hsa-miR-1207	ASH2L		ATG13	hsa-miR-503	HTR4		IPPK
hsa-miR-1207	ASTN2		ATG16L1	hsa-miR-503	IFT74		IRF2BP2
hsa-miR-1207	ASXL1		ATG7	hsa-miR-503	IGF1		ISPD
hsa-miR-1207	ASXL2		ATG9A	hsa-miR-503	IGF1R		IST1
hsa-miR-1207	ATAD3A		ATHL1	hsa-miR-503	IGF2		JARID2
hsa-miR-1207	ATAD3B		ATM	hsa-miR-503	IHH		KANK1
hsa-miR-1207	ATAD3C		ATN1	hsa-miR-503	IKBKB		KATNAL1
hsa-miR-1207	ATF6		ATOH8	hsa-miR-503	IKBKG		KBTBD2
hsa-miR-1207	ATF7		ATP10B	hsa-miR-503	IL20		KCND3
hsa-miR-1207	ATG13		ATP11A	hsa-miR-503	IL20RA		KCNJ2
hsa-miR-1207	ATG16L1		ATP1A2	hsa-miR-503	IL2RA		KCNK10
hsa-miR-1207	ATG7		ATP1B2	hsa-miR-503	INSR		KCNQ5
hsa-miR-1207	ATG9A		ATP2B3	hsa-miR-503	IPO7		KCTD14
hsa-miR-1207	ATHL1		ATP4B	hsa-miR-503	IPO9		KDSR
hsa-miR-1207	ATM		ATP5D	hsa-miR-503	IPPK		KHNYN
hsa-miR-1207	ATN1		ATP5J2-PTCD1	hsa-miR-503	IRAK2		KIAA0226L
hsa-miR-1207	ATOH8		ATP6V0A1	hsa-miR-503	IRF2BP2		KIF16B
hsa-miR-1207	ATP10B		ATP6V0D1	hsa-miR-503	ISPD		KIF1C
hsa-miR-1207	ATP11A		ATP6V0E2	hsa-miR-503	IST1		KIF21A
hsa-miR-1207	ATP1A2		ATP7A	hsa-miR-503	JARID2		KIF23
hsa-miR-1207	ATP1B2		ATP7B	hsa-miR-503	KANK1		KIF5A
hsa-miR-1207	ATP2B3		ATP9B	hsa-miR-503	KATNAL1		KIF5C
hsa-miR-1207	ATP4B		ATRN	hsa-miR-503	KBTBD2		KLF8
hsa-miR-1207	ATP5D		ATXN2L	hsa-miR-503	KCND3		KLHDC7B
hsa-miR-1207	ATP5J2-PTCD1		ATXN7L1	hsa-miR-503	KCNJ2		KLHDC8B
hsa-miR-1207	ATP6V0A1		ATXN7L3	hsa-miR-503	KCNK10		KLHL2
hsa-miR-1207	ATP6V0D1		AZIN2	hsa-miR-503	KCNQ5		KLHL26
hsa-miR-1207	ATP6V0E2		B3GALT6	hsa-miR-503	KCTD14		KPNA3
hsa-miR-1207	ATP7A		B3GNT6	hsa-miR-503	KCTD15		KRT32
hsa-miR-1207	ATP7B		B3GNT7	hsa-miR-503	KDSR		KSR1
hsa-miR-1207	ATP9B		B4GALNT1	hsa-miR-503	KHNYN		LAMP2
hsa-miR-1207	ATRN		B4GALNT2	hsa-miR-503	KIAA0226L		LAMP3
hsa-miR-1207	ATXN2L		B4GALT3	hsa-miR-503	KIF16B		LARP1
hsa-miR-1207	ATXN7L1		BAHD1	hsa-miR-503	KIF1C		LCA5
hsa-miR-1207	ATXN7L3		BAIAP3	hsa-miR-503	KIF21A		LCE1E
hsa-miR-1207	AZIN2		BAK1	hsa-miR-503	KIF23		LCE6A
hsa-miR-1207	B3GALT6		BARHL2	hsa-miR-503	KIF5A		LDHA
hsa-miR-1207	B3GNT6		BAZ2A	hsa-miR-503	KIF5C		LHX1
hsa-miR-1207	B3GNT7		BBC3	hsa-miR-503	KLF8		LHX3
hsa-miR-1207	B4GALNT1		BBS5	hsa-miR-503	KLHDC7B		LIMS3
hsa-miR-1207	B4GALNT2		BCAM	hsa-miR-503	KLHDC8B		LIPG
hsa-miR-1207	B4GALT3		BCAN	hsa-miR-503	KLHL2		LOC100130451
hsa-miR-1207	BAHD1		BCAS4	hsa-miR-503	KLHL26		LOC100506388
hsa-miR-1207	BAIAP3		BCDIN3D	hsa-miR-503	KPNA3		LOC200726
hsa-miR-1207	BAK1		BCKDK	hsa-miR-503	KRT32		LOC554223
hsa-miR-1207	BAP1		BCL2L12	hsa-miR-503	KSR1		LPP
hsa-miR-1207	BARHL2		BCL2L2-PABPN1	hsa-miR-503	LAMP2		LRCH4
hsa-miR-1207	BAZ1B		BCL7B	hsa-miR-503	LAMP3		LRRC58
hsa-miR-1207	BAZ2A		BCL9	hsa-miR-503	LARP1		LRRFIP1
hsa-miR-1207	BBC3		BDKRB2	hsa-miR-503	LCA5		LSM11
hsa-miR-1207	BBS5		BEAN1	hsa-miR-503	LCE1E		LURAP1L
hsa-miR-1207	BCAM		BEGAIN	hsa-miR-503	LCE6A		LYPLAL1
hsa-miR-1207	BCAN		BET1L	hsa-miR-503	LDHA		MAFB
hsa-miR-1207	BCAS4		BIRC3	hsa-miR-503	LHX1		MAGEA10-MAGEA5
hsa-miR-1207	BCDIN3D		BMP8B	hsa-miR-503	LHX3		MAMDC2
hsa-miR-1207	BCKDK		BPHL	hsa-miR-503	LIMS3		MAP2K1
hsa-miR-1207	BCL2L12		BPIFB4	hsa-miR-503	LIPG		MAP2K4
hsa-miR-1207	BCL2L2		BRF1	hsa-miR-503	LOC100130451		MAPK3
hsa-miR-1207	BCL2L2-PABPN1		BRPF3	hsa-miR-503	LOC100506388		MAPK8IP2
hsa-miR-1207	BCL7B		BSN	hsa-miR-503	LOC200726		MBNL2
hsa-miR-1207	BCL9		BTBD2	hsa-miR-503	LOC554223		MED26
hsa-miR-1207	BCR		BTG2	hsa-miR-503	LPP		MEF2BNB
hsa-miR-1207	BDKRB2		BTN3A1	hsa-miR-503	LRCH1		MEPCE
hsa-miR-1207	BEAN1		BZRAP1	hsa-miR-503	LRCH4		MEX3C
hsa-miR-1207	BEGAIN		C10orf2	hsa-miR-503	LRRC58		MFI2
hsa-miR-1207	BET1L		C10orf67	hsa-miR-503	LRRFIP1		MGAT4A
hsa-miR-1207	BIRC3		C10orf82	hsa-miR-503	LRRK1		MGRN1
hsa-miR-1207	BLOC1S3		C10orf88	hsa-miR-503	LSM11		MIB1
hsa-miR-1207	BMP8B		C11orf16	hsa-miR-503	LURAP1L		MIDN
hsa-miR-1207	BPHL		C11orf31	hsa-miR-503	LYPLAL1		mir-9
hsa-miR-1207	BPIFB4		C11orf45	hsa-miR-503	MAFB		MKNK1
hsa-miR-1207	BRF1		C11orf68	hsa-miR-503	MAGEA10-MAGEA5		MNT
hsa-miR-1207	BRPF3		C12orf77	hsa-miR-503	MAMDC2		MOB3B
hsa-miR-1207	BSN		C12orf80	hsa-miR-503	MAP2K1		MOB4
hsa-miR-1207	BTBD2		C14orf177	hsa-miR-503	MAP2K4		MOK
hsa-miR-1207	BTG2		C14orf79	hsa-miR-503	MAPK3		MPRIP
hsa-miR-1207	BTN3A1		C14orf80	hsa-miR-503	MAPK8IP2		MRPS25
hsa-miR-1207	BZRAP1		C15orf41	hsa-miR-503	MBNL2		MSR1
hsa-miR-1207	C10orf105		C15orf56	hsa-miR-503	MED26		MTAP
hsa-miR-1207	C10orf2		C16orf58	hsa-miR-503	MEF2BNB		MTCH2
hsa-miR-1207	C10orf67		C16orf70	hsa-miR-503	MEPCE		MTMR3
hsa-miR-1207	C10orf82		C16orf74	hsa-miR-503	MEX3C		MTRNR2L6
hsa-miR-1207	C10orf88		C16orf90	hsa-miR-503	MFI2		MYB
hsa-miR-1207	C11orf16		C17orf51	hsa-miR-503	MGAT4A		MYH11
hsa-miR-1207	C11orf31		C17orf96	hsa-miR-503	MGRN1		MYLK
hsa-miR-1207	C11orf45		C19orf12	hsa-miR-503	MIB1		MYO7A
hsa-miR-1207	C11orf68		C19orf25	hsa-miR-503	MIDN		MYOM3
hsa-miR-1207	C12orf77		C19orf35	hsa-miR-503	mir-9		N4BP1
hsa-miR-1207	C12orf80		C1orf115	hsa-miR-503	MKNK1		NAA15
hsa-miR-1207	C14orf177		C1orf116	hsa-miR-503	MNT		NAE1
hsa-miR-1207	C14orf79		C1orf159	hsa-miR-503	MOB3B		NAPG
hsa-miR-1207	C14orf80		C1orf210	hsa-miR-503	MOB4		NARS
hsa-miR-1207	C15orf41		C1QB	hsa-miR-503	MOK		NAV1
hsa-miR-1207	C15orf56		C1QTNF1	hsa-miR-503	MPRIP		NDUFA4
hsa-miR-1207	C16orf58		C1QTNF8	hsa-miR-503	MRPS25		NDUFC2-KCTD14
hsa-miR-1207	C16orf70		C1RL	hsa-miR-503	MSR1		NEBL
hsa-miR-1207	C16orf74		C2	hsa-miR-503	MTAP		NEURL1B
hsa-miR-1207	C16orf90		C21orf58	hsa-miR-503	MTCH2		NF1
hsa-miR-1207	C17orf51		C21orf91	hsa-miR-503	MTMR3		NFE2L1
hsa-miR-1207	C17orf96		C22orf23	hsa-miR-503	MTRNR2L6		NFYA
hsa-miR-1207	C19orf12		C2orf69	hsa-miR-503	MYB		NHLRC2
hsa-miR-1207	C19orf25		C2orf72	hsa-miR-503	MYBL1		NID1
hsa-miR-1207	C19orf35		C2orf91	hsa-miR-503	MYH11		NISCH
hsa-miR-1207	C1orf115		C5orf22	hsa-miR-503	MYLK		NKD1
hsa-miR-1207	C1orf116		C5orf63	hsa-miR-503	MYO5A		NLRC3
hsa-miR-1207	C1orf159		C6orf106	hsa-miR-503	MYO7A		NLRX1
hsa-miR-1207	C1orf210		C6orf223	hsa-miR-503	MYOM3		NMNAT2
hsa-miR-1207	C1QB		C6orf89	hsa-miR-503	N4BP1		NOL12
hsa-miR-1207	C1QTNF1		C8G	hsa-miR-503	NAA15		NOL4L
hsa-miR-1207	C1QTNF6		C8orf33	hsa-miR-503	NAE1		NSMF
hsa-miR-1207	C1QTNF8		C8orf82	hsa-miR-503	NAPG		NT5DC3
hsa-miR-1207	C1RL		C9orf16	hsa-miR-503	NARS		NUBP2
hsa-miR-1207	C2		C9orf163	hsa-miR-503	NAV1		NUFIP2
hsa-miR-1207	C20orf203		C9orf170	hsa-miR-503	NDUFA4		NUP50
hsa-miR-1207	C21orf58		C9orf171	hsa-miR-503	NDUFC2-KCTD14		NYNRIN
hsa-miR-1207	C21orf91		C9orf3	hsa-miR-503	NEBL		OCRL
hsa-miR-1207	C22orf23		CABLES1	hsa-miR-503	NEURL1B		ODF2L
hsa-miR-1207	C2orf69		CABLES2	hsa-miR-503	NF1		OMG
hsa-miR-1207	C2orf72		CABP5	hsa-miR-503	NFE2L1		OOEP
hsa-miR-1207	C2orf91		CACFD1	hsa-miR-503	NFYA		OSBPL7
hsa-miR-1207	C3orf18		CACNA1E	hsa-miR-503	NHLRC2		OSCAR
hsa-miR-1207	C5orf22		CACNA2D1	hsa-miR-503	NID1		OSCP1
hsa-miR-1207	C5orf63		CACNB1	hsa-miR-503	NISCH		OTP
hsa-miR-1207	C6orf106		CACNB3	hsa-miR-503	NKD1		OVOL1
hsa-miR-1207	C6orf223		CACNG7	hsa-miR-503	NLRC3		PACRG
hsa-miR-1207	C6orf89		CACTIN	hsa-miR-503	NLRX1		PAFAH1B2
hsa-miR-1207	C8G		CALR	hsa-miR-503	NMNAT2		PAM
hsa-miR-1207	C8orf33		CAMK1G	hsa-miR-503	NOL12		PAPD4
hsa-miR-1207	C8orf82		CAMK2A	hsa-miR-503	NOL4L		PAPOLG
hsa-miR-1207	C9orf16		CAMKK1	hsa-miR-503	NOS1		PARD6B
hsa-miR-1207	C9orf163		CAP1	hsa-miR-503	NSMF		PARD6G
hsa-miR-1207	C9orf170		CAPN10	hsa-miR-503	NT5DC3		PARM1
hsa-miR-1207	C9orf171		CAPN15	hsa-miR-503	NUBP2		PARN
hsa-miR-1207	C9orf3		CAPN7	hsa-miR-503	NUFIP2		PARVA
hsa-miR-1207	CABLES1		CAPN8	hsa-miR-503	NUP50		PCDH9
hsa-miR-1207	CABLES2		CAPNS1	hsa-miR-503	NYNRIN		PCDHA1
hsa-miR-1207	CABP4		CAPS	hsa-miR-503	OCRL		PCDHA10
hsa-miR-1207	CABP5		CARD10	hsa-miR-503	ODF2L		PCDHA11
hsa-miR-1207	CACFD1		CARM1	hsa-miR-503	OMG		PCDHA12
hsa-miR-1207	CACNA1E		CARNS1	hsa-miR-503	OOEP		PCDHA13
hsa-miR-1207	CACNA2D1		CASC10	hsa-miR-503	OSBPL7		PCDHA2
hsa-miR-1207	CACNB1		CASC3	hsa-miR-503	OSCAR		PCDHA3
hsa-miR-1207	CACNB3		CASKIN2	hsa-miR-503	OSCP1		PCDHA4
hsa-miR-1207	CACNG7		CASP10	hsa-miR-503	OTP		PCDHA5
hsa-miR-1207	CACTIN		CASP9	hsa-miR-503	OVOL1		PCDHA6
hsa-miR-1207	CALR		CAV1	hsa-miR-503	PACRG		PCDHA7
hsa-miR-1207	CAMK1G		CBFA2T3	hsa-miR-503	PAFAH1B2		PCDHA8
hsa-miR-1207	CAMK2A		CBL	hsa-miR-503	PAM		PCDHA9
hsa-miR-1207	CAMKK1		CBLN1	hsa-miR-503	PAPD4		PCDHAC1
hsa-miR-1207	CAP1		CBX1	hsa-miR-503	PAPOLG		PCDHAC2
hsa-miR-1207	CAPN10		CBX2	hsa-miR-503	PAPPA		PCM1
hsa-miR-1207	CAPN15		CBX6	hsa-miR-503	PARD6B		PDAP1
hsa-miR-1207	CAPN7		CC2D1B	hsa-miR-503	PARD6G		PDCD4
hsa-miR-1207	CAPN8		CCDC102A	hsa-miR-503	PARM1		PDE11A
hsa-miR-1207	CAPNS1		CCDC114	hsa-miR-503	PARN		PELI3
hsa-miR-1207	CAPS		CCDC116	hsa-miR-503	PARVA		PERP
hsa-miR-1207	CARD10		CCDC12	hsa-miR-503	PBLD		PEX12
hsa-miR-1207	CARM1		CCDC120	hsa-miR-503	PCDH9		PEX13
hsa-miR-1207	CARNS1		CCDC170	hsa-miR-503	PCDHA1		PGM2L1
hsa-miR-1207	CASC10		CCDC180	hsa-miR-503	PCDHA10		PHACTR2
hsa-miR-1207	CASC3		CCDC22	hsa-miR-503	PCDHA11		PHKA1
hsa-miR-1207	CASKIN2		CCDC36	hsa-miR-503	PCDHA12		PI4K2B
hsa-miR-1207	CASP10		CCDC53	hsa-miR-503	PCDHA13		PIK3C2A
hsa-miR-1207	CASP9		CCDC69	hsa-miR-503	PCDHA2		PIK3R1
hsa-miR-1207	CAV1		CCDC85C	hsa-miR-503	PCDHA3		PIK3R6
hsa-miR-1207	CBFA2T3		CCDC86	hsa-miR-503	PCDHA4		PISD
hsa-miR-1207	CBL		CCDC92	hsa-miR-503	PCDHA5		PLAG1
hsa-miR-1207	CBLN1		CCDC93	hsa-miR-503	PCDHA6		PLAGL1
hsa-miR-1207	CBX1		CCDC94	hsa-miR-503	PCDHA7		PLEKHA1
hsa-miR-1207	CBX2		CCL18	hsa-miR-503	PCDHA8		PMP2
hsa-miR-1207	CBX5		CCL22	hsa-miR-503	PCDHA9		PMP22
hsa-miR-1207	CBX6		CCND3	hsa-miR-503	PCDHAC1		PNP
hsa-miR-1207	CC2D1B		CCNI2	hsa-miR-503	PCDHAC2		PNPLA6
hsa-miR-1207	CCDC102A		CCP110	hsa-miR-503	PCM1		PNRC2
hsa-miR-1207	CCDC114		CCSER2	hsa-miR-503	PDAP1		POLE
hsa-miR-1207	CCDC116		CD151	hsa-miR-503	PDCD4		POLR3A
hsa-miR-1207	CCDC12		CD22	hsa-miR-503	PDE11A		POLR3F
hsa-miR-1207	CCDC120		CD276	hsa-miR-503	PELI3		POU2F1
hsa-miR-1207	CCDC170		CD2BP2	hsa-miR-503	PERP		POU2F2
hsa-miR-1207	CCDC180		CD300E	hsa-miR-503	PEX12		PPAP2A
hsa-miR-1207	CCDC22		CD300LF	hsa-miR-503	PEX13		PPAPDC2
hsa-miR-1207	CCDC36		CD300LG	hsa-miR-503	PGM2L1		PPFIA3
hsa-miR-1207	CCDC53		CD3E	hsa-miR-503	PHACTR2		PPM1D
hsa-miR-1207	CCDC69		CD3EAP	hsa-miR-503	PHKA1		PPM1H
hsa-miR-1207	CCDC85C		CD7	hsa-miR-503	PHOX2B		PPP1R13B
hsa-miR-1207	CCDC86		CD82	hsa-miR-503	PI4K2B		PPP2R5C
hsa-miR-1207	CCDC92		CD84	hsa-miR-503	PIK3C2A		PPP3CB
hsa-miR-1207	CCDC93		CD86	hsa-miR-503	PIK3R1		PRDM4
hsa-miR-1207	CCDC94		CDADC1	hsa-miR-503	PIK3R6		PRKACA
hsa-miR-1207	CCL18		CDC42BPA	hsa-miR-503	PISD		PRR11
hsa-miR-1207	CCL22		CDC42BPB	hsa-miR-503	PLAG1		PRR34
hsa-miR-1207	CCND3		CDC42EP1	hsa-miR-503	PLAGL1		PRRC2C
hsa-miR-1207	CCNI2		CDC42EP2	hsa-miR-503	PLEKHA1		PSKH1
hsa-miR-1207	CCP110		CDC42EP4	hsa-miR-503	PLSCR4		PSMD7
hsa-miR-1207	CCSER2		CDC42SE2	hsa-miR-503	PMP2		PTCD3
hsa-miR-1207	CD151		CDCA8	hsa-miR-503	PMP22		PTH
hsa-miR-1207	CD22		CDH1	hsa-miR-503	PNP		PTK7
hsa-miR-1207	CD276		CDH5	hsa-miR-503	PNPLA6		PTPN12
hsa-miR-1207	CD2BP2		CDH6	hsa-miR-503	PNRC2		PTPN3
hsa-miR-1207	CD300E		CDH8	hsa-miR-503	POLE		PTPRD
hsa-miR-1207	CD300LF		CDHR5	hsa-miR-503	POLR3A		PTPRR
hsa-miR-1207	CD300LG		CDIP1	hsa-miR-503	POLR3F		PURA
hsa-miR-1207	CD3E		CDIPT	hsa-miR-503	POU2F1		PVRL1
hsa-miR-1207	CD3EAP		CDK12	hsa-miR-503	POU2F2		PWWP2B
hsa-miR-1207	CD7		CDK16	hsa-miR-503	PPAP2A		PYCR2
hsa-miR-1207	CD82		CDK18	hsa-miR-503	PPAPDC2		PYGO2
hsa-miR-1207	CD84		CDK20	hsa-miR-503	PPFIA3		RAB11A
hsa-miR-1207	CD86		CDK2AP2	hsa-miR-503	PPM1D		RAB11FIP2
hsa-miR-1207	CDADC1		CDK3	hsa-miR-503	PPM1H		RAB12
hsa-miR-1207	CDC42BPA		CDK5R1	hsa-miR-503	PPP1R11		RAB22A
hsa-miR-1207	CDC42BPB		CDK5R2	hsa-miR-503	PPP1R13B		RAB40C
hsa-miR-1207	CDC42EP1		CDPF1	hsa-miR-503	PPP2R5C		RAB6B
hsa-miR-1207	CDC42EP2		CDR2L	hsa-miR-503	PPP3CB		RAB9B
hsa-miR-1207	CDC42EP4		CDYL2	hsa-miR-503	PRDM4		RAD52
hsa-miR-1207	CDC42SE1		CECR1	hsa-miR-503	PRKACA		RAD9A
hsa-miR-1207	CDC42SE2		CELF3	hsa-miR-503	PRR11		RAF1
hsa-miR-1207	CDCA8		CELF5	hsa-miR-503	PRR34		RALGAPB
hsa-miR-1207	CDH1		CELSR3	hsa-miR-503	PRRC2C		RANGAP1
hsa-miR-1207	CDH5		CEMIP	hsa-miR-503	PSKH1		RAPGEF2
hsa-miR-1207	CDH6		CENPO	hsa-miR-503	PSMD7		RASGEF1B
hsa-miR-1207	CDH8		CENPV	hsa-miR-503	PTCD3		RBFOX3
hsa-miR-1207	CDHR5		CEP135	hsa-miR-503	PTH		RBM12
hsa-miR-1207	CDIP1		CEP152	hsa-miR-503	PTK7		RBM6
hsa-miR-1207	CDIPT		CEP164	hsa-miR-503	PTPN12		RD3
hsa-miR-1207	CDK12		CEP170B	hsa-miR-503	PTPN3		RECK
hsa-miR-1207	CDK16		CEP41	hsa-miR-503	PTPRD		REG4
hsa-miR-1207	CDK18		CERCAM	hsa-miR-503	PTPRR		RFK
hsa-miR-1207	CDK20		CERS3	hsa-miR-503	PURA		RHOG
hsa-miR-1207	CDK2AP2		CES2	hsa-miR-503	PVRL1		RIC1
hsa-miR-1207	CDK3		CES3	hsa-miR-503	PWWP2B		RICTOR
hsa-miR-1207	CDK5R1		CETN2	hsa-miR-503	PYCR2		RIF1
hsa-miR-1207	CDK5R2		CFAP44	hsa-miR-503	PYGO2		RIMKLA
hsa-miR-1207	CDPF1		CFAP57	hsa-miR-503	QKI		RNF138
hsa-miR-1207	CDR2L		CGNL1	hsa-miR-503	RAB11A		RNF144B
hsa-miR-1207	CDYL2		CH17-360D5.1	hsa-miR-503	RAB11FIP2		RNF149
hsa-miR-1207	CECR1		CHAC1	hsa-miR-503	RAB12		RNF207
hsa-miR-1207	CECR6		CHAD	hsa-miR-503	RAB22A		RNF41
hsa-miR-1207	CELF3		CHCHD6	hsa-miR-503	RAB40C		RPA4
hsa-miR-1207	CELF5		CHD5	hsa-miR-503	RAB6B		RREB1
hsa-miR-1207	CELF6		CHDH	hsa-miR-503	RAB9B		RS1
hsa-miR-1207	CELSR3		CHID1	hsa-miR-503	RAD52		RSPO3
hsa-miR-1207	CEMIP		CHMP4A	hsa-miR-503	RAD9A		RTFDC1
hsa-miR-1207	CENPO		CHMP7	hsa-miR-503	RAF1		RTN4
hsa-miR-1207	CENPV		CHPF	hsa-miR-503	RALGAPB		SALL1
hsa-miR-1207	CEP135		CHRD	hsa-miR-503	RANGAP1		SALL3
hsa-miR-1207	CEP152		CHRM1	hsa-miR-503	RAPGEF2		SARM1
hsa-miR-1207	CEP164		CHRNA2	hsa-miR-503	RASGEF1B		SCAI
hsa-miR-1207	CEP170B		CHRNA6	hsa-miR-503	RBFOX3		SCRN1
hsa-miR-1207	CEP41		CHRNB1	hsa-miR-503	RBM12		SEC14L1
hsa-miR-1207	CERCAM		CHRNB2	hsa-miR-503	RBM6		SEC16A
hsa-miR-1207	CERS3		CHRNB3	hsa-miR-503	RD3		SEC24A
hsa-miR-1207	CES2		CHRNB4	hsa-miR-503	RECK		SEL1L3
hsa-miR-1207	CES3		CHRNE	hsa-miR-503	REG4		SEMA4D
hsa-miR-1207	CETN2		CHST1	hsa-miR-503	RFK		SEMA6D
hsa-miR-1207	CFAP44		CHST10	hsa-miR-503	RHOG		SENP5
hsa-miR-1207	CFAP57		CHST15	hsa-miR-503	RIC1		SEPT2
hsa-miR-1207	CGNL1		CHURC1	hsa-miR-503	RICTOR		SETD1B
hsa-miR-1207	CH17-360D5.1		CIB2	hsa-miR-503	RIF1		SETD6
hsa-miR-1207	CHAC1		CIITA	hsa-miR-503	RIMKLA		SFXN1
hsa-miR-1207	CHAD		CISD2	hsa-miR-503	RNF138		SGK1
hsa-miR-1207	CHCHD6		CKAP2	hsa-miR-503	RNF144B		SIGLEC10
hsa-miR-1207	CHD5		CKMT1A	hsa-miR-503	RNF149		SIPA1L2
hsa-miR-1207	CHDH		CLASP1	hsa-miR-503	RNF207		SIRT4
hsa-miR-1207	CHID1		CLCN7	hsa-miR-503	RNF41		SLC11A2
hsa-miR-1207	CHMP4A		CLDN19	hsa-miR-503	RPA4		SLC12A2
hsa-miR-1207	CHMP7		CLDN2	hsa-miR-503	RPS6KA6		SLC12A7
hsa-miR-1207	CHPF		CLDN4	hsa-miR-503	RREB1		SLC13A3
hsa-miR-1207	CHRD		CLDN5	hsa-miR-503	RS1		SLC18A1
hsa-miR-1207	CHRM1		CLEC16A	hsa-miR-503	RSPO3		SLC20A2
hsa-miR-1207	CHRNA2		CLEC2A	hsa-miR-503	RTFDC1		SLC24A3
hsa-miR-1207	CHRNA6		CLIC5	hsa-miR-503	RTN4		SLC26A11
hsa-miR-1207	CHRNB1		CLIP2	hsa-miR-503	RUNX1T1		SLC26A4
hsa-miR-1207	CHRNB2		CLK2	hsa-miR-503	SALL1		SLC2A14
hsa-miR-1207	CHRNB3		CLMN	hsa-miR-503	SALL3		SLC2A4
hsa-miR-1207	CHRNB4		CLN6	hsa-miR-503	SARM1		SLC2A5
hsa-miR-1207	CHRNE		CLOCK	hsa-miR-503	SCAI		SLC30A8
hsa-miR-1207	CHST1		CLSTN1	hsa-miR-503	SCRN1		SLC35G1
hsa-miR-1207	CHST10		CLSTN2	hsa-miR-503	SDCBP2		SLC4A4
hsa-miR-1207	CHST15		CLTCL1	hsa-miR-503	SEC14L1		SLC5A5
hsa-miR-1207	CHURC1		CMKLR1	hsa-miR-503	SEC16A		SLC9A8
hsa-miR-1207	CIB2		CMTR1	hsa-miR-503	SEC24A		SLC9B2
hsa-miR-1207	CIITA		CNIH2	hsa-miR-503	SEL1L3		SLFN11
hsa-miR-1207	CISD2		CNNM2	hsa-miR-503	SEMA4D		SMAD2
hsa-miR-1207	CKAP2		CNNM3	hsa-miR-503	SEMA6D		SMAD7
hsa-miR-1207	CKMT1A		CNOT3	hsa-miR-503	SENP5		SMARCA1
hsa-miR-1207	CLASP1		CNTD2	hsa-miR-503	SEPT2		SMURF1
hsa-miR-1207	CLCN7		CNTLN	hsa-miR-503	SETD1B		SMURF2
hsa-miR-1207	CLDN19		CNTNAP1	hsa-miR-503	SETD6		SNRK
hsa-miR-1207	CLDN2		COA4	hsa-miR-503	SFXN1		SNRPB2
hsa-miR-1207	CLDN4		COG4	hsa-miR-503	SGK1		SNRPD1
hsa-miR-1207	CLDN5		COG5	hsa-miR-503	SIGLEC10		SNTB2
hsa-miR-1207	CLEC16A		COL22A1	hsa-miR-503	SIPA1L2		SNX9
hsa-miR-1207	CLEC2A		COL23A1	hsa-miR-503	SIRT4		SOBP
hsa-miR-1207	CLIC5		COL26A1	hsa-miR-503	SLC11A2		SOCS6
hsa-miR-1207	CLIP2		COL4A2	hsa-miR-503	SLC12A2		SON
hsa-miR-1207	CLK2		COL6A2	hsa-miR-503	SLC12A7		SORBS1
hsa-miR-1207	CLMN		COL6A3	hsa-miR-503	SLC13A3		SPAG7
hsa-miR-1207	CLN6		COL8A2	hsa-miR-503	SLC18A1		SPCS3
hsa-miR-1207	CLOCK		COL9A2	hsa-miR-503	SLC20A2		SPRED1
hsa-miR-1207	CLSTN1		COLGALT1	hsa-miR-503	SLC24A3		SPTBN2
hsa-miR-1207	CLSTN2		COMMD5	hsa-miR-503	SLC26A11		SRPR
hsa-miR-1207	CLTCL1		COMMD7	hsa-miR-503	SLC26A4		ST8SIA3
hsa-miR-1207	CMKLR1		COPZ2	hsa-miR-503	SLC2A14		STK33
hsa-miR-1207	CMTR1		COQ10A	hsa-miR-503	SLC2A3		STOX2
hsa-miR-1207	CNIH2		CORO2B	hsa-miR-503	SLC2A4		STRADA
hsa-miR-1207	CNNM2		COTL1	hsa-miR-503	SLC2A5		STYX
hsa-miR-1207	CNNM3		COX16	hsa-miR-503	SLC30A8		SYDE2
hsa-miR-1207	CNNM4		COX4I2	hsa-miR-503	SLC35G1		SYT10
hsa-miR-1207	CNOT3		COX6B2	hsa-miR-503	SLC4A4		SYT3
hsa-miR-1207	CNTD2		CPEB1	hsa-miR-503	SLC5A5		SYT6
hsa-miR-1207	CNTLN		CPED1	hsa-miR-503	SLC9A8		TAOK1
hsa-miR-1207	CNTNAP1		CPLX1	hsa-miR-503	SLC9B2		TAT
hsa-miR-1207	COA4		CPNE7	hsa-miR-503	SLFN11		TBC1D28
hsa-miR-1207	COG4		CRAT	hsa-miR-503	SLITRK4		TBC1D8B
hsa-miR-1207	COG5		CRBN	hsa-miR-503	SMAD2		TCF7L2
hsa-miR-1207	COL22A1		CREB3L1	hsa-miR-503	SMAD7		TCHP
hsa-miR-1207	COL23A1		CREG2	hsa-miR-503	SMARCA1		TCP10
hsa-miR-1207	COL26A1		CRHR1	hsa-miR-503	SMURF1		TENM2
hsa-miR-1207	COL4A2		CRIP2	hsa-miR-503	SMURF2		TERF2IP
hsa-miR-1207	COL6A2		CRISPLD2	hsa-miR-503	SNRK		TFCP2L1
hsa-miR-1207	COL6A3		CRLF1	hsa-miR-503	SNRPB2		TFPI2
hsa-miR-1207	COL8A2		CRTC1	hsa-miR-503	SNRPD1		TGFB2
hsa-miR-1207	COL9A2		CRTC3	hsa-miR-503	SNTB2		TGFBRAP1
hsa-miR-1207	COLGALT1		CS	hsa-miR-503	SNX9		THRB
hsa-miR-1207	COMMD5		CSF1	hsa-miR-503	SOBP		THUMPD1
hsa-miR-1207	COMMD7		CSRNP1	hsa-miR-503	SOCS6		TIGAR
hsa-miR-1207	COPZ2		CSRP1	hsa-miR-503	SON		TLE4
hsa-miR-1207	COQ10A		CST9	hsa-miR-503	SORBS1		TLK1
hsa-miR-1207	CORO2B		CTDSP1	hsa-miR-503	SOX5		TLL1
hsa-miR-1207	COTL1		CTDSP2	hsa-miR-503	SPAG7		TLN1
hsa-miR-1207	COX16		CTRB2	hsa-miR-503	SPCS3		TM2D2
hsa-miR-1207	COX4I2		CTXN1	hsa-miR-503	SPRED1		TMC7
hsa-miR-1207	COX6B2		CWF19L1	hsa-miR-503	SPTBN2		TMC8
hsa-miR-1207	CPEB1		CX3CL1	hsa-miR-503	SRPR		TMCC1
hsa-miR-1207	CPED1		CX3CR1	hsa-miR-503	ST8SIA3		TMEM132B
hsa-miR-1207	CPLX1		CXCL1	hsa-miR-503	STK33		TMEM155
hsa-miR-1207	CPLX2		CXCL12	hsa-miR-503	STOX2		TMEM170B
hsa-miR-1207	CPNE7		CXCL2	hsa-miR-503	STRADA		TMEM178B
hsa-miR-1207	CRAT		CXCL3	hsa-miR-503	STRN		TMEM185A
hsa-miR-1207	CRBN		CXCR1	hsa-miR-503	STYX		TMEM229B
hsa-miR-1207	CREB3L1		CXCR5	hsa-miR-503	SYDE2		TMEM245
hsa-miR-1207	CREG2		CXorf36	hsa-miR-503	SYT10		TMEM248
hsa-miR-1207	CRHR1		CYB5D1	hsa-miR-503	SYT3		TMEM55A
hsa-miR-1207	CRIP2		CYB5R3	hsa-miR-503	SYT6		TMEM55B
hsa-miR-1207	CRISPLD2		CYBB	hsa-miR-503	TAOK1		TMEM74B
hsa-miR-1207	CRLF1		CYFIP2	hsa-miR-503	TAT		TMEM8A
hsa-miR-1207	CRTC1		CYHR1	hsa-miR-503	TBC1D28		TMTC2
hsa-miR-1207	CRTC3		CYP20A1	hsa-miR-503	TBC1D8B		TNFSF10
hsa-miR-1207	CS		CYP26B1	hsa-miR-503	TCF7L2		TNFSF13B
hsa-miR-1207	CSDC2		CYP27B1	hsa-miR-503	TCHP		TNPO1
hsa-miR-1207	CSF1		CYP2U1	hsa-miR-503	TCP10		TNRC6B
hsa-miR-1207	CSRNP1		CYP2W1	hsa-miR-503	TENM2		TPRX1
hsa-miR-1207	CSRP1		CYP3A5	hsa-miR-503	TERF2IP		TRABD2B
hsa-miR-1207	CST9		CYP46A1	hsa-miR-503	TFCP2L1		TRAK1
hsa-miR-1207	CTDSP1		CYTH4	hsa-miR-503	TFPI2		TRAPPC10
hsa-miR-1207	CTDSP2		DAB2	hsa-miR-503	TGFB2		TRIM36
hsa-miR-1207	CTDSPL		DAB2IP	hsa-miR-503	TGFBRAP1		TRIM54
hsa-miR-1207	CTNNBIP1		DACT2	hsa-miR-503	THRB		TRIM56
hsa-miR-1207	CTRB2		DAGLA	hsa-miR-503	THUMPD1		TRIM7
hsa-miR-1207	CTXN1		DARS	hsa-miR-503	TIGAR		TSEN2
hsa-miR-1207	CWF19L1		DAXX	hsa-miR-503	TLE4		TSPYL2
hsa-miR-1207	CX3CL1		DCAF15	hsa-miR-503	TLK1		TTC33
hsa-miR-1207	CX3CR1		DCAF4	hsa-miR-503	TLL1		TTC7A
hsa-miR-1207	CXCL1		DCHS1	hsa-miR-503	TLN1		TUT1
hsa-miR-1207	CXCL12		DCN	hsa-miR-503	TM2D2		TYW1B
hsa-miR-1207	CXCL2		DCUN1D5	hsa-miR-503	TMC7		UBE4B
hsa-miR-1207	CXCL3		DDA1	hsa-miR-503	TMC8		UBN2
hsa-miR-1207	CXCR1		DDAH1	hsa-miR-503	TMCC1		UBR3
hsa-miR-1207	CXCR5		DDTL	hsa-miR-503	TMEM100		UCP3
hsa-miR-1207	CXorf36		DDX11	hsa-miR-503	TMEM132B		UHMK1
hsa-miR-1207	CYB5D1		DDX3X	hsa-miR-503	TMEM155		UNC13A
hsa-miR-1207	CYB5R3		DEAF1	hsa-miR-503	TMEM170B		UNC80
hsa-miR-1207	CYBB		DEDD	hsa-miR-503	TMEM178B		USP12
hsa-miR-1207	CYFIP2		DEF8	hsa-miR-503	TMEM185A		USP18
hsa-miR-1207	CYHR1		DENND2D	hsa-miR-503	TMEM229B		USP2
hsa-miR-1207	CYP20A1		DEPDC5	hsa-miR-503	TMEM245		USP25
hsa-miR-1207	CYP24A1		DERL3	hsa-miR-503	TMEM248		USP31
hsa-miR-1207	CYP26B1		DES	hsa-miR-503	TMEM55A		USP45
hsa-miR-1207	CYP27B1		DFFA	hsa-miR-503	TMEM55B		USP7
hsa-miR-1207	CYP2U1		DGAT1	hsa-miR-503	TMEM74B		VAMP1
hsa-miR-1207	CYP2W1		DGCR2	hsa-miR-503	TMEM8A		VAPB
hsa-miR-1207	CYP3A5		DGCR8	hsa-miR-503	TMTC2		VEGFA
hsa-miR-1207	CYP46A1		DGKE	hsa-miR-503	TNFSF10		VPS13D
hsa-miR-1207	CYTH4		DHCR24	hsa-miR-503	TNFSF13B		VPS33B
hsa-miR-1207	DAB2		DHODH	hsa-miR-503	TNPO1		VPS37C
hsa-miR-1207	DAB2IP		DHRS4	hsa-miR-503	TNRC6B		VPS9D1
hsa-miR-1207	DACT2		DHRS4L2	hsa-miR-503	TPM1		VTCN1
hsa-miR-1207	DAGLA		DHRS7B	hsa-miR-503	TPRX1		WEE1
hsa-miR-1207	DARS		DHX37	hsa-miR-503	TRABD2B		WEE2
hsa-miR-1207	DAXX		DIABLO	hsa-miR-503	TRAK1		WIPI2
hsa-miR-1207	DCAF15		DICER1	hsa-miR-503	TRAPPC10		WNK3
hsa-miR-1207	DCAF4		DIP2A	hsa-miR-503	TRIM36		WNT3A
hsa-miR-1207	DCHS1		DIRAS1	hsa-miR-503	TRIM37		WNT4
hsa-miR-1207	DCN		DIRC1	hsa-miR-503	TRIM54		WSB1
hsa-miR-1207	DCUN1D5		DISP2	hsa-miR-503	TRIM56		WWC1
hsa-miR-1207	DDA1		DKKL1	hsa-miR-503	TRIM7		WWP2
hsa-miR-1207	DDAH1		DLG4	hsa-miR-503	TSEN2		XPO4
hsa-miR-1207	DDHD2		DLGAP3	hsa-miR-503	TSPYL2		XPO7
hsa-miR-1207	DDTL		DLGAP4	hsa-miR-503	TTC33		YIF1B
hsa-miR-1207	DDX11		DLL4	hsa-miR-503	TTC7A		YIPF6
hsa-miR-1207	DDX3X		DMBX1	hsa-miR-503	TUT1		YOD1
hsa-miR-1207	DEAF1		DMTN	hsa-miR-503	TYW1B		YRDC
hsa-miR-1207	DEDD		DMWD	hsa-miR-503	UBE4B		YTHDC1
hsa-miR-1207	DEF8		DNAJA3	hsa-miR-503	UBN2		ZADH2
hsa-miR-1207	DENND2D		DNAJB12	hsa-miR-503	UBR3		ZBTB32
hsa-miR-1207	DEPDC5		DNAJC18	hsa-miR-503	UCP3		ZBTB34
hsa-miR-1207	DERL3		DNAJC3	hsa-miR-503	UHMK1		ZBTB39
hsa-miR-1207	DES		DNAJC5	hsa-miR-503	UNC13A		ZBTB41
hsa-miR-1207	DFFA		DNAJC6	hsa-miR-503	UNC80		ZBTB44
hsa-miR-1207	DGAT1		DNAJC8	hsa-miR-503	USP12		ZBTB46
hsa-miR-1207	DGCR2		DNASE1L1	hsa-miR-503	USP18		ZC3H11A
hsa-miR-1207	DGCR8		DNMT3A	hsa-miR-503	USP2		ZC3H12C
hsa-miR-1207	DGKE		DNPH1	hsa-miR-503	USP25		ZC3H13
hsa-miR-1207	DHCR24		DOC2A	hsa-miR-503	USP31		ZER1
hsa-miR-1207	DHDDS		DOK3	hsa-miR-503	USP45		ZFHX4
hsa-miR-1207	DHODH		DOLPP1	hsa-miR-503	USP7		ZHX3
hsa-miR-1207	DHRS4		DPH2	hsa-miR-503	VAMP1		ZKSCAN8
hsa-miR-1207	DHRS4L2		DPM2	hsa-miR-503	VAPB		ZMAT3
hsa-miR-1207	DHRS7B		DPP6	hsa-miR-503	VEGFA		ZMYM2
hsa-miR-1207	DHX37		DPP8	hsa-miR-503	VPS13D		ZNF217
hsa-miR-1207	DIABLO		DPYSL3	hsa-miR-503	VPS33B		ZNF280D
hsa-miR-1207	DICER1		DRD2	hsa-miR-503	VPS37C		ZNF282
hsa-miR-1207	DIP2A		DRG2	hsa-miR-503	VPS9D1		ZNF317
hsa-miR-1207	DIRAS1		DSG3	hsa-miR-503	VTCN1		ZNF362
hsa-miR-1207	DIRC1		DTL	hsa-miR-503	WEE1		ZNF423
hsa-miR-1207	DISP2		DTX3	hsa-miR-503	WEE2		ZNF449
hsa-miR-1207	DKKL1		DTX4	hsa-miR-503	WIPI2		ZNF497
hsa-miR-1207	DLG4		DUSP13	hsa-miR-503	WISP1		ZNF592
hsa-miR-1207	DLGAP3		DUSP3	hsa-miR-503	WNK3		ZNF622
hsa-miR-1207	DLGAP4		DUSP7	hsa-miR-503	WNT3A		ZNF629
hsa-miR-1207	DLL4		DUSP9	hsa-miR-503	WNT4		ZNF695
hsa-miR-1207	DMBX1		DUXA	hsa-miR-503	WSB1		ZNF697
hsa-miR-1207	DMTN		DVL2	hsa-miR-503	WWC1		ZNF747
hsa-miR-1207	DMWD		ECE1	hsa-miR-503	WWP2		ZNHIT6
hsa-miR-1207	DNAJA3		ECE2	hsa-miR-503	XPO4		ZPR1
hsa-miR-1207	DNAJB12		ECHS1	hsa-miR-503	XPO7		ZSCAN9
hsa-miR-1207	DNAJC11		ECM1	hsa-miR-503	YIF1B		AAK1
hsa-miR-1207	DNAJC18		EDA	hsa-miR-503	YIPF6		AAR2
hsa-miR-1207	DNAJC3		EDAR	hsa-miR-503	YOD1		AARS2
hsa-miR-1207	DNAJC5		EDDM3A	hsa-miR-503	YRDC		ABCC5
hsa-miR-1207	DNAJC6		EDDM3B	hsa-miR-503	YTHDC1		ABCF2
hsa-miR-1207	DNAJC8		EEF1D	hsa-miR-503	ZADH2		ABCG4
hsa-miR-1207	DNAL4		EFCC1	hsa-miR-503	ZBTB32		ABCG5
hsa-miR-1207	DNASE1L1		EFHD2	hsa-miR-503	ZBTB34		ABHD15
hsa-miR-1207	DNMT3A		EFNA2	hsa-miR-503	ZBTB39		ACVRL1
hsa-miR-1207	DNPH1		EFNA4	hsa-miR-503	ZBTB41		ADAM33
hsa-miR-1207	DOC2A		EFNB1	hsa-miR-503	ZBTB44		ADAMTS15
hsa-miR-1207	DOK3		EFS	hsa-miR-503	ZBTB46		ADAMTS19
hsa-miR-1207	DOLPP1		EGFL8	hsa-miR-503	ZC3H11A		ADCYAP1
hsa-miR-1207	DPH2		EGFLAM	hsa-miR-503	ZC3H12C		ADCYAP1R1
hsa-miR-1207	DPM2		EGLN2	hsa-miR-503	ZC3H13		ADD1
hsa-miR-1207	DPP6		EHD1	hsa-miR-503	ZC3H6		AFF4
hsa-miR-1207	DPP8		EHD2	hsa-miR-503	ZER1		AGO2
hsa-miR-1207	DPYSL3		EIF4EBP1	hsa-miR-503	ZFHX4		AGPAT6
hsa-miR-1207	DRD2		EIF4EBP2	hsa-miR-503	ZHX3		AGPS
hsa-miR-1207	DRG2		EIF5A	hsa-miR-503	ZKSCAN8		AHCYL1
hsa-miR-1207	DSG3		ELF4	hsa-miR-503	ZMAT3		AIF1L
hsa-miR-1207	DTL		ELFN2	hsa-miR-503	ZMYM2		AKAP3
hsa-miR-1207	DTX3		ELN	hsa-miR-503	ZNF217		AKNA
hsa-miR-1207	DTX4		ELOVL1	hsa-miR-503	ZNF280D		ALDH7A1
hsa-miR-1207	DUSP13		ELP5	hsa-miR-503	ZNF282		ALKBH1
hsa-miR-1207	DUSP3		EMILIN3	hsa-miR-503	ZNF317		ALPK3
hsa-miR-1207	DUSP5		EMP1	hsa-miR-503	ZNF362		ALPL
hsa-miR-1207	DUSP7		ENAM	hsa-miR-503	ZNF367		ANKS1B
hsa-miR-1207	DUSP9		ENG	hsa-miR-503	ZNF423		ANO9
hsa-miR-1207	DUXA		ENPP7	hsa-miR-503	ZNF449		AP5M1
hsa-miR-1207	DVL2		ENTHD2	hsa-miR-503	ZNF497		APMAP
hsa-miR-1207	DVL3		ENTPD5	hsa-miR-503	ZNF592		ARFIP2
hsa-miR-1207	ECE1		EPB41L4B	hsa-miR-503	ZNF622		ARHGAP31
hsa-miR-1207	ECE2		EPB41L5	hsa-miR-503	ZNF629		ARHGEF1
hsa-miR-1207	ECHS1		EPHB2	hsa-miR-503	ZNF695		ARHGEF17
hsa-miR-1207	ECM1		EPHX1	hsa-miR-503	ZNF697		ARL1
hsa-miR-1207	EDA		EPHX3	hsa-miR-503	ZNF747		ARL11
hsa-miR-1207	EDAR		ERAL1	hsa-miR-503	ZNHIT6		ARL6
hsa-miR-1207	EDDM3A		ERAP1	hsa-miR-503	ZNRF2		ARMC7
hsa-miR-1207	EDDM3B		ERBB2	hsa-miR-503	ZNRF3		ARMCX6
hsa-miR-1207	EEF1D		ERC1	hsa-miR-503	ZPR1		ARPC5L
hsa-miR-1207	EFCC1		ERF	hsa-miR-503	ZSCAN9		ARRB1
hsa-miR-1207	EFHD2		ERV3-1	hsa-miR-1233	AAK1		ASB1
hsa-miR-1207	EFNA2		ERVFRD-1	hsa-miR-1233	AAR2		ATF6B
hsa-miR-1207	EFNA4		ESPNL	hsa-miR-1233	AARS2		ATG10
hsa-miR-1207	EFNB1		ETF1	hsa-miR-1233	ABCC5		ATP1B4
hsa-miR-1207	EFS		ETV5	hsa-miR-1233	ABCF2		ATP6AP1
hsa-miR-1207	EGFL8		ETV6	hsa-miR-1233	ABCG4		ATP6V0A2
hsa-miR-1207	EGFLAM		EVC	hsa-miR-1233	ABCG5		ATP6V0E2
hsa-miR-1207	EGLN2		EXOC3	hsa-miR-1233	ABHD15		AXIN2
hsa-miR-1207	EHD1		EXOC3L2	hsa-miR-1233	ABL2		B3GALNT1
hsa-miR-1207	EHD2		EXOC4	hsa-miR-1233	ACVRL1		B3GALT5
hsa-miR-1207	EIF4EBP1		EXTL2	hsa-miR-1233	ADAM33		BAALC
hsa-miR-1207	EIF4EBP2		F2RL3	hsa-miR-1233	ADAMTS15		BAIAP2L1
hsa-miR-1207	EIF5A		F7	hsa-miR-1233	ADAMTS19		BAP1
hsa-miR-1207	ELAVL3		FA2H	hsa-miR-1233	ADCYAP1		BATF2
hsa-miR-1207	ELF4		FADS2	hsa-miR-1233	ADCYAP1R1		BCL7A
hsa-miR-1207	ELFN2		FAH	hsa-miR-1233	ADD1		BCO2
hsa-miR-1207	ELN		FAM101A	hsa-miR-1233	AFF4		BHLHE40
hsa-miR-1207	ELOVL1		FAM102A	hsa-miR-1233	AGO2		BIRC5
hsa-miR-1207	ELP5		FAM109A	hsa-miR-1233	AGPAT6		BIRC6
hsa-miR-1207	EMILIN3		FAM120A	hsa-miR-1233	AGPS		BLCAP
hsa-miR-1207	EMP1		FAM120B	hsa-miR-1233	AHCYL1		BLOC1S3
hsa-miR-1207	ENAM		FAM120C	hsa-miR-1233	AIF1L		BMF
hsa-miR-1207	ENG		FAM127C	hsa-miR-1233	AKAP3		BMP8A
hsa-miR-1207	ENPP7		FAM131B	hsa-miR-1233	AKNA		BMPR2
hsa-miR-1207	ENTHD2		FAM134A	hsa-miR-1233	ALDH7A1		BOK
hsa-miR-1207	ENTPD5		FAM135B	hsa-miR-1233	ALKBH1		BRAT1
hsa-miR-1207	EPB41L4B		FAM155B	hsa-miR-1233	ALPK3		BTLA
hsa-miR-1207	EPB41L5		FAM170B	hsa-miR-1233	ALPL		C10orf2
hsa-miR-1207	EPHA10		FAM178B	hsa-miR-1233	ALX4		C11orf21
hsa-miR-1207	EPHA8		FAM188B	hsa-miR-1233	ANKRD13B		C11orf87
hsa-miR-1207	EPHB2		FAM214B	hsa-miR-1233	ANKS1A		C12orf43
hsa-miR-1207	EPHX1		FAM219A	hsa-miR-1233	ANKS1B		C12orf74
hsa-miR-1207	EPHX3		FAM227A	hsa-miR-1233	ANO9		C14orf1
hsa-miR-1207	ERAL1		FAM26D	hsa-miR-1233	AOC3		C16orf70
hsa-miR-1207	ERAP1		FAM3A	hsa-miR-1233	AP5M1		C1orf116
hsa-miR-1207	ERBB2		FAM43B	hsa-miR-1233	APMAP		C1orf186
hsa-miR-1207	ERC1		FAM46B	hsa-miR-1233	ARFIP2		C1orf95
hsa-miR-1207	ERF		FAM46C	hsa-miR-1233	ARHGAP31		C1QTNF3
hsa-miR-1207	ERV3-1		FAM50A	hsa-miR-1233	ARHGEF1		C1QTNF6
hsa-miR-1207	ERVFRD-1		FAM53C	hsa-miR-1233	ARHGEF17		C2
hsa-miR-1207	ESPNL		FAM69A	hsa-miR-1233	ARL1		C20orf173
hsa-miR-1207	ESRRG		FAM78A	hsa-miR-1233	ARL11		C2CD4C
hsa-miR-1207	ETF1		FAM83E	hsa-miR-1233	ARL6		C5orf51
hsa-miR-1207	ETV5		FAM84A	hsa-miR-1233	ARMC7		C6orf106
hsa-miR-1207	ETV6		FAN1	hsa-miR-1233	ARMCX6		C6orf89
hsa-miR-1207	EVC		FARP1	hsa-miR-1233	ARPC5L		C9orf129
hsa-miR-1207	EXOC3		FARP2	hsa-miR-1233	ARRB1		C9orf139
hsa-miR-1207	EXOC3L2		FASN	hsa-miR-1233	ASB1		C9orf69
hsa-miR-1207	EXOC4		FAT2	hsa-miR-1233	ATF6B		CA5B
hsa-miR-1207	EXTL2		FAXC	hsa-miR-1233	ATG10		CACFD1
hsa-miR-1207	F2RL3		FBLIM1	hsa-miR-1233	ATP1B4		CACNB1
hsa-miR-1207	F7		FBLN1	hsa-miR-1233	ATP6AP1		CACNB3
hsa-miR-1207	FA2H		FBRS	hsa-miR-1233	ATP6V0A2		CACNB4
hsa-miR-1207	FADS2		FBRSL1	hsa-miR-1233	ATP6V0E2		CAMK2B
hsa-miR-1207	FAH		FBXL14	hsa-miR-1233	AXIN2		CAMSAP3
hsa-miR-1207	FAM101A		FBXL18	hsa-miR-1233	B3GALNT1		CAPN15
hsa-miR-1207	FAM102A		FBXL19	hsa-miR-1233	B3GALT5		CARTPT
hsa-miR-1207	FAM105A		FBXO11	hsa-miR-1233	BAALC		CASC3
hsa-miR-1207	FAM109A		FBXO31	hsa-miR-1233	BAIAP2L1		CCDC134
hsa-miR-1207	FAM120A		FBXO41	hsa-miR-1233	BAP1		CCDC137
hsa-miR-1207	FAM120B		FBXO46	hsa-miR-1233	BATF2		CCDC149
hsa-miR-1207	FAM120C		FBXW2	hsa-miR-1233	BCL7A		CCDC174
hsa-miR-1207	FAM127C		FBXW7	hsa-miR-1233	BCO2		CCDC3
hsa-miR-1207	FAM131B		FBXW8	hsa-miR-1233	BHLHE40		CCDC36
hsa-miR-1207	FAM134A		FCGR1A	hsa-miR-1233	BIRC5		CCDC47
hsa-miR-1207	FAM135B		FECH	hsa-miR-1233	BIRC6		CCDC64B
hsa-miR-1207	FAM155B		FER1L6	hsa-miR-1233	BLCAP		CCDC85A
hsa-miR-1207	FAM170B		FERMT1	hsa-miR-1233	BLOC1S3		CCDC97
hsa-miR-1207	FAM178B		FGD5	hsa-miR-1233	BMF		CCL22
hsa-miR-1207	FAM188B		FGF18	hsa-miR-1233	BMP8A		CCM2
hsa-miR-1207	FAM214B		FGF9	hsa-miR-1233	BMPR2		CCNG2
hsa-miR-1207	FAM219A		FGFR1	hsa-miR-1233	BOK		CCNL2
hsa-miR-1207	FAM227A		FIGNL2	hsa-miR-1233	BRAT1		CCR2
hsa-miR-1207	FAM26D		FKBP5	hsa-miR-1233	BSG		CD1A
hsa-miR-1207	FAM3A		FKBP8	hsa-miR-1233	BTLA		CD244
hsa-miR-1207	FAM43B		FLI1	hsa-miR-1233	C10orf105		CD6
hsa-miR-1207	FAM46B		FLOT2	hsa-miR-1233	C10orf2		CDC42EP2
hsa-miR-1207	FAM46C		FLRT1	hsa-miR-1233	C11orf21		CDCA8
hsa-miR-1207	FAM50A		FLYWCH1	hsa-miR-1233	C11orf87		CDCP1
hsa-miR-1207	FAM53C		FMNL3	hsa-miR-1233	C12orf43		CDH1
hsa-miR-1207	FAM57B		FNBP1	hsa-miR-1233	C12orf74		CDH12
hsa-miR-1207	FAM69A		FOLR1	hsa-miR-1233	C14orf1		CDH2
hsa-miR-1207	FAM76A		FOSB	hsa-miR-1233	C16orf70		CDH23
hsa-miR-1207	FAM78A		FOXC1	hsa-miR-1233	C1orf116		CDK9
hsa-miR-1207	FAM83E		FOXD2	hsa-miR-1233	C1orf186		CDKN2D
hsa-miR-1207	FAM84A		FOXJ3	hsa-miR-1233	C1orf21		CDS2
hsa-miR-1207	FAN1		FOXL1	hsa-miR-1233	C1orf95		CEBPA
hsa-miR-1207	FARP1		FOXM1	hsa-miR-1233	C1QTNF1		CELF6
hsa-miR-1207	FARP2		FOXN2	hsa-miR-1233	C1QTNF3		CENPB
hsa-miR-1207	FASN		FOXN3	hsa-miR-1233	C1QTNF6		CENPO
hsa-miR-1207	FAT2		FOXO4	hsa-miR-1233	C2		CEP162
hsa-miR-1207	FAXC		FOXP3	hsa-miR-1233	C20orf173		CEP70
hsa-miR-1207	FBLIM1		FOXRED2	hsa-miR-1233	C2CD4C		CERS3
hsa-miR-1207	FBLN1		FRMD1	hsa-miR-1233	C5orf51		CERS6
hsa-miR-1207	FBRS		FRMD7	hsa-miR-1233	C6orf106		CFAP44
hsa-miR-1207	FBRSL1		FRYL	hsa-miR-1233	C6orf89		CFAP61
hsa-miR-1207	FBXL14		FSCN1	hsa-miR-1233	C9orf129		CGGBP1
hsa-miR-1207	FBXL18		FSTL1	hsa-miR-1233	C9orf139		CHDH
hsa-miR-1207	FBXL19		FSTL3	hsa-miR-1233	C9orf69		CHRNA2
hsa-miR-1207	FBXO11		FTCD	hsa-miR-1233	CA5B		CHST6
hsa-miR-1207	FBXO22		FUNDC2	hsa-miR-1233	CACFD1		CHST8
hsa-miR-1207	FBXO31		FUOM	hsa-miR-1233	CACNB1		CHTF8
hsa-miR-1207	FBXO41		FUT7	hsa-miR-1233	CACNB3		CIB2
hsa-miR-1207	FBXO46		FXYD1	hsa-miR-1233	CACNB4		CLASRP
hsa-miR-1207	FBXW2		FXYD5	hsa-miR-1233	CAMK2B		CLEC4D
hsa-miR-1207	FBXW7		FZR1	hsa-miR-1233	CAMSAP3		CNIH1
hsa-miR-1207	FBXW8		G3BP2	hsa-miR-1233	CAPN15		CNKSR2
hsa-miR-1207	FCGR1A		G6PD	hsa-miR-1233	CARTPT		CNOT1
hsa-miR-1207	FECH		GABRA3	hsa-miR-1233	CASC3		CNTD1
hsa-miR-1207	FER1L6		GAL3ST3	hsa-miR-1233	CBX5		COL11A2
hsa-miR-1207	FERMT1		GALNS	hsa-miR-1233	CCDC134		COL14A1
hsa-miR-1207	FGD5		GALNT2	hsa-miR-1233	CCDC137		COMP
hsa-miR-1207	FGF18		GAN	hsa-miR-1233	CCDC149		COQ4
hsa-miR-1207	FGF9		GAPDH	hsa-miR-1233	CCDC174		CORO6
hsa-miR-1207	FGFR1		GAS7	hsa-miR-1233	CCDC3		CPSF4
hsa-miR-1207	FIGNL2		GAS8	hsa-miR-1233	CCDC36		CR1
hsa-miR-1207	FIZ1		GATA2	hsa-miR-1233	CCDC47		CRAT
hsa-miR-1207	FKBP5		GATAD2B	hsa-miR-1233	CCDC64B		CRB2
hsa-miR-1207	FKBP8		GATSL3	hsa-miR-1233	CCDC85A		CREB3
hsa-miR-1207	FLI1		GBP6	hsa-miR-1233	CCDC97		CRY2
hsa-miR-1207	FLOT2		GCKR	hsa-miR-1233	CCL22		CSDC2
hsa-miR-1207	FLRT1		GDE1	hsa-miR-1233	CCM2		CSGALNACT1
hsa-miR-1207	FLT1		GDF11	hsa-miR-1233	CCNG2		CSRNP3
hsa-miR-1207	FLYWCH1		GDI1	hsa-miR-1233	CCNL2		CSRP1
hsa-miR-1207	FMNL3		GDNF	hsa-miR-1233	CCR2		CTF1
hsa-miR-1207	FNBP1		GEMIN5	hsa-miR-1233	CD1A		CXCR5
hsa-miR-1207	FOLR1		GFAP	hsa-miR-1233	CD244		CYB5R2
hsa-miR-1207	FOSB		GFER	hsa-miR-1233	CD6		CYLD
hsa-miR-1207	FOSL2		GFOD1	hsa-miR-1233	CDC42EP2		CYP19A1
hsa-miR-1207	FOXC1		GFRA1	hsa-miR-1233	CDCA8		CYP27C1
hsa-miR-1207	FOXD2		GFRA4	hsa-miR-1233	CDCP1		CYP2A6
hsa-miR-1207	FOXJ3		GGA2	hsa-miR-1233	CDH1		CYS1
hsa-miR-1207	FOXL1		GGA3	hsa-miR-1233	CDH12		DAAM2
hsa-miR-1207	FOXM1		GGCX	hsa-miR-1233	CDH2		DAG1
hsa-miR-1207	FOXN2		GGTLC2	hsa-miR-1233	CDH23		DCAF4L2
hsa-miR-1207	FOXN3		GID4	hsa-miR-1233	CDHR1		DCHS2
hsa-miR-1207	FOXO3		GIGYF1	hsa-miR-1233	CDK9		DCP2
hsa-miR-1207	FOXO4		GIPC3	hsa-miR-1233	CDKN2D		DCPS
hsa-miR-1207	FOXP3		GIPR	hsa-miR-1233	CDS2		DCUN1D3
hsa-miR-1207	FOXRED2		GIT1	hsa-miR-1233	CEBPA		DDN
hsa-miR-1207	FRMD1		GIT2	hsa-miR-1233	CELF6		DEFB4A
hsa-miR-1207	FRMD7		GJB1	hsa-miR-1233	CEMIP		DENND2C
hsa-miR-1207	FRYL		GJD3	hsa-miR-1233	CENPB		DENND2D
hsa-miR-1207	FSCN1		GLG1	hsa-miR-1233	CENPO		DFFB
hsa-miR-1207	FSTL1		GLIS1	hsa-miR-1233	CEP162		DGKQ
hsa-miR-1207	FSTL3		GLIS2	hsa-miR-1233	CEP70		DIDO1
hsa-miR-1207	FTCD		GLP1R	hsa-miR-1233	CERS3		DLGAP4
hsa-miR-1207	FUNDC2		GLRX	hsa-miR-1233	CERS6		DNAAF5
hsa-miR-1207	FUOM		GLT1D1	hsa-miR-1233	CFAP44		DNAJC11
hsa-miR-1207	FUS		GLTSCR1	hsa-miR-1233	CFAP61		DNASE2
hsa-miR-1207	FUT7		GLYATL1	hsa-miR-1233	CGGBP1		DOLPP1
hsa-miR-1207	FXYD1		GM2A	hsa-miR-1233	CHDH		DRP2
hsa-miR-1207	FXYD5		GNA14	hsa-miR-1233	CHMP6		DUSP27
hsa-miR-1207	FZR1		GNAI2	hsa-miR-1233	CHRNA2		DUSP6
hsa-miR-1207	G3BP2		GNAO1	hsa-miR-1233	CHST6		E2F5
hsa-miR-1207	G6PD		GNAT1	hsa-miR-1233	CHST8		ECE1
hsa-miR-1207	GABRA3		GNB2	hsa-miR-1233	CHTF8		EDC3
hsa-miR-1207	GAL3ST3		GNG4	hsa-miR-1233	CIB2		EDEM1
hsa-miR-1207	GALNS		GOLGA2	hsa-miR-1233	CLASRP		EEPD1
hsa-miR-1207	GALNT2		GOLGA6L6	hsa-miR-1233	CLEC4D		EFHC1
hsa-miR-1207	GAN		GOLGB1	hsa-miR-1233	CNIH1		EFR3B
hsa-miR-1207	GAPDH		GOSR1	hsa-miR-1233	CNKSR2		EGLN3
hsa-miR-1207	GAS7		GOSR2	hsa-miR-1233	CNOT1		EIF1AD
hsa-miR-1207	GAS8		GOT1	hsa-miR-1233	CNTD1		EIF4A1
hsa-miR-1207	GATA2		GPANK1	hsa-miR-1233	COL11A2		EIF4E1B
hsa-miR-1207	GATAD2B		GPBAR1	hsa-miR-1233	COL14A1		ELFN2
hsa-miR-1207	GATSL3		GPC1	hsa-miR-1233	COL6A1		ELMO2
hsa-miR-1207	GBP6		GPHA2	hsa-miR-1233	COMP		ELMSAN1
hsa-miR-1207	GCKR		GPIHBP1	hsa-miR-1233	COQ4		ENDOU
hsa-miR-1207	GDE1		GPN2	hsa-miR-1233	CORO6		ENTPD3
hsa-miR-1207	GDF11		GPR137	hsa-miR-1233	CPSF4		EPB41
hsa-miR-1207	GDI1		GPR146	hsa-miR-1233	CR1		EPN3
hsa-miR-1207	GDNF		GPR161	hsa-miR-1233	CRAT		ERCC8
hsa-miR-1207	GEMIN5		GPR52	hsa-miR-1233	CRB2		EREG
hsa-miR-1207	GFAP		GPR78	hsa-miR-1233	CREB3		ERI3
hsa-miR-1207	GFER		GPR88	hsa-miR-1233	CRY2		ESR1
hsa-miR-1207	GFOD1		GPRC5B	hsa-miR-1233	CSDC2		ETV5
hsa-miR-1207	GFRA1		GPSM1	hsa-miR-1233	CSGALNACT1		EXOC1
hsa-miR-1207	GFRA4		GPX5	hsa-miR-1233	CSRNP3		EXOC7
hsa-miR-1207	GGA2		GPX6	hsa-miR-1233	CSRP1		EZH1
hsa-miR-1207	GGA3		GRAMD2	hsa-miR-1233	CTF1		F13A1
hsa-miR-1207	GGCX		GRAMD4	hsa-miR-1233	CTNNA1		FABP2
hsa-miR-1207	GGTLC2		GRB10	hsa-miR-1233	CXCR5		FADS3
hsa-miR-1207	GID4		GREM2	hsa-miR-1233	CYB561D1		FAF1
hsa-miR-1207	GIGYF1		GRHL2	hsa-miR-1233	CYB5R2		FAH
hsa-miR-1207	GIPC3		GRIA4	hsa-miR-1233	CYLD		FAM104B
hsa-miR-1207	GIPR		GRIK3	hsa-miR-1233	CYP19A1		FAM117B
hsa-miR-1207	GIT1		GRIN1	hsa-miR-1233	CYP27C1		FAM118A
hsa-miR-1207	GIT2		GRIN2A	hsa-miR-1233	CYP2A6		FAM124A
hsa-miR-1207	GJB1		GRIP1	hsa-miR-1233	CYS1		FAM127C
hsa-miR-1207	GJD3		GRM4	hsa-miR-1233	DAAM2		FAM131A
hsa-miR-1207	GLG1		GSS	hsa-miR-1233	DAG1		FAM131B
hsa-miR-1207	GLIS1		GSTM1	hsa-miR-1233	DCAF12		FAM168B
hsa-miR-1207	GLIS2		GSTM2	hsa-miR-1233	DCAF4L2		FAM174A
hsa-miR-1207	GLP1R		GSTM4	hsa-miR-1233	DCDC5		FAM198A
hsa-miR-1207	GLRX		GTDC1	hsa-miR-1233	DCHS2		FAM207A
hsa-miR-1207	GLT1D1		GTF2H5	hsa-miR-1233	DCP2		FAM20A
hsa-miR-1207	GLTSCR1		GTF2IRD1	hsa-miR-1233	DCPS		FAM46B
hsa-miR-1207	GLYATL1		GTPBP1	hsa-miR-1233	DCTN5		FAM46C
hsa-miR-1207	GM2A		GTPBP2	hsa-miR-1233	DCUN1D3		FAM53C
hsa-miR-1207	GNA14		GUCA2A	hsa-miR-1233	DDN		FAM57B
hsa-miR-1207	GNAI2		GUCD1	hsa-miR-1233	DEFB4A		FAM65A
hsa-miR-1207	GNAO1		GYS1	hsa-miR-1233	DENND2C		FAM83A
hsa-miR-1207	GNAT1		H2AFV	hsa-miR-1233	DENND2D		FANCE
hsa-miR-1207	GNB2		HAAO	hsa-miR-1233	DFFB		FBLN2
hsa-miR-1207	GNG4		HAP1	hsa-miR-1233	DGKG		FBRS
hsa-miR-1207	GOLGA2		HAPLN3	hsa-miR-1233	DGKQ		FBXO25
hsa-miR-1207	GOLGA6L6		HBEGF	hsa-miR-1233	DIDO1		FBXO27
hsa-miR-1207	GOLGB1		HCN3	hsa-miR-1233	DLGAP2		FBXO40
hsa-miR-1207	GOSR1		HCN4	hsa-miR-1233	DLGAP4		FGD6
hsa-miR-1207	GOSR2		HCP5	hsa-miR-1233	DNAAF5		FGF13
hsa-miR-1207	GOT1		HDAC11	hsa-miR-1233	DNAJC11		FKBP15
hsa-miR-1207	GPANK1		HDAC5	hsa-miR-1233	DNASE2		FLJ45513
hsa-miR-1207	GPBAR1		HDGFL1	hsa-miR-1233	DOLPP1		FLT4
hsa-miR-1207	GPC1		HDLBP	hsa-miR-1233	DRP2		FMNL2
hsa-miR-1207	GPHA2		HECTD3	hsa-miR-1233	DUSP27		FOXD4L3
hsa-miR-1207	GPIHBP1		HECTD4	hsa-miR-1233	DUSP6		FOXN2
hsa-miR-1207	GPN2		HEMK1	hsa-miR-1233	E2F5		FPR3
hsa-miR-1207	GPR137		HES2	hsa-miR-1233	ECE1		FRAT2
hsa-miR-1207	GPR146		HES5	hsa-miR-1233	EDC3		FUT8
hsa-miR-1207	GPR161		HES7	hsa-miR-1233	EDEM1		FYCO1
hsa-miR-1207	GPR52		HGFAC	hsa-miR-1233	EEPD1		GAB3
hsa-miR-1207	GPR78		HGH1	hsa-miR-1233	EFHC1		GABPB2
hsa-miR-1207	GPR88		HHIPL1	hsa-miR-1233	EFR3B		GALE
hsa-miR-1207	GPRC5B		HHLA2	hsa-miR-1233	EGLN3		GALNT14
hsa-miR-1207	GPSM1		HK1	hsa-miR-1233	EIF1AD		GALNT16
hsa-miR-1207	GPX5		HLA-DQB2	hsa-miR-1233	EIF4A1		GALNT9
hsa-miR-1207	GPX6		HMG20A	hsa-miR-1233	EIF4E1B		GANAB
hsa-miR-1207	GRAMD2		HMG20B	hsa-miR-1233	ELFN2		GATA5
hsa-miR-1207	GRAMD4		HMGA1	hsa-miR-1233	ELMO2		GBP5
hsa-miR-1207	GRB10		HMGCL	hsa-miR-1233	ELMSAN1		GDF15
hsa-miR-1207	GREM2		HMHA1	hsa-miR-1233	ENDOU		GFER
hsa-miR-1207	GRHL2		HNF1A	hsa-miR-1233	ENTPD3		GIGYF2
hsa-miR-1207	GRIA4		HNF4A	hsa-miR-1233	EPB41		GIPC3
hsa-miR-1207	GRIK3		HOGA1	hsa-miR-1233	EPN3		GJA5
hsa-miR-1207	GRIN1		HOXA11	hsa-miR-1233	ERCC8		GJB4
hsa-miR-1207	GRIN2A		HOXC4	hsa-miR-1233	EREG		GLDN
hsa-miR-1207	GRIP1		HOXC5	hsa-miR-1233	ERI3		GOLPH3L
hsa-miR-1207	GRM4		HOXD13	hsa-miR-1233	ERLIN2		GPATCH4
hsa-miR-1207	GSS		HPS1	hsa-miR-1233	ERV3-1		GPC1
hsa-miR-1207	GSTM1		HRC	hsa-miR-1233	ESR1		GPI
hsa-miR-1207	GSTM2		HRH3	hsa-miR-1233	ETV5		GPKOW
hsa-miR-1207	GSTM4		HS2ST1	hsa-miR-1233	EXOC1		GPR4
hsa-miR-1207	GTDC1		HS3ST2	hsa-miR-1233	EXOC7		GPR55
hsa-miR-1207	GTF2H5		HSD17B8	hsa-miR-1233	EXTL3		GPR62
hsa-miR-1207	GTF2IRD1		HSPA4	hsa-miR-1233	EZH1		GPRIN1
hsa-miR-1207	GTPBP1		HSPB6	hsa-miR-1233	F13A1		GPSM1
hsa-miR-1207	GTPBP2		HSPG2	hsa-miR-1233	FABP2		GPSM3
hsa-miR-1207	GUCA2A		HTRA3	hsa-miR-1233	FADS3		GRAMD2
hsa-miR-1207	GUCD1		HUNK	hsa-miR-1233	FAF1		GRAMD4
hsa-miR-1207	GYS1		HVCN1	hsa-miR-1233	FAH		GREB1
hsa-miR-1207	H2AFV		HYAL2	hsa-miR-1233	FAM104B		GRIN2A
hsa-miR-1207	HAAO		ICE2	hsa-miR-1233	FAM117B		GRIN3B
hsa-miR-1207	HAP1		ICOSLG	hsa-miR-1233	FAM118A		GRIP2
hsa-miR-1207	HAPLN3		ID3	hsa-miR-1233	FAM124A		GRM2
hsa-miR-1207	HBEGF		IFIT3	hsa-miR-1233	FAM127C		GRM6
hsa-miR-1207	HCN3		IFITM10	hsa-miR-1233	FAM131A		GRWD1
hsa-miR-1207	HCN4		IGBP1	hsa-miR-1233	FAM131B		GSG1L
hsa-miR-1207	HCP5		IGF1	hsa-miR-1233	FAM168B		GTF2E2
hsa-miR-1207	HDAC11		IGF1R	hsa-miR-1233	FAM171A1		H3F3A
hsa-miR-1207	HDAC5		IGF2BP1	hsa-miR-1233	FAM174A		HAND1
hsa-miR-1207	HDGFL1		IGF2R	hsa-miR-1233	FAM185A		HAPLN4
hsa-miR-1207	HDLBP		IGSF3	hsa-miR-1233	FAM198A		HDAC7
hsa-miR-1207	HECTD3		IL10RA	hsa-miR-1233	FAM207A		HDHD2
hsa-miR-1207	HECTD4		IL15RA	hsa-miR-1233	FAM20A		HEATR6
hsa-miR-1207	HEMK1		IL17RE	hsa-miR-1233	FAM26E		HES2
hsa-miR-1207	HES2		IL21R	hsa-miR-1233	FAM46B		HINT3
hsa-miR-1207	HES5		IL22RA1	hsa-miR-1233	FAM46C		HMCES
hsa-miR-1207	HES7		IL27	hsa-miR-1233	FAM53C		HMGA1
hsa-miR-1207	HGFAC		IL2RB	hsa-miR-1233	FAM57B		HMGCS1
hsa-miR-1207	HGH1		IL31RA	hsa-miR-1233	FAM65A		HMX1
hsa-miR-1207	HHIPL1		IMPACT	hsa-miR-1233	FAM83A		HOXB3
hsa-miR-1207	HHLA2		IMPDH1	hsa-miR-1233	FANCE		HRASLS5
hsa-miR-1207	HK1		INA	hsa-miR-1233	FBLN2		HS3ST2
hsa-miR-1207	HLA-DQB2		INCENP	hsa-miR-1233	FBRS		HSD3B7
hsa-miR-1207	HMG20A		ING5	hsa-miR-1233	FBXO25		HSPA4
hsa-miR-1207	HMG20B		INO80	hsa-miR-1233	FBXO27		HSPB7
hsa-miR-1207	HMGA1		INPP5K	hsa-miR-1233	FBXO40		HUWE1
hsa-miR-1207	HMGCL		INSM1	hsa-miR-1233	FBXW2		HYAL2
hsa-miR-1207	HMHA1		IP6K1	hsa-miR-1233	FCGR1A		ICAM1
hsa-miR-1207	HNF1A		IPO9	hsa-miR-1233	FGD6		ICE2
hsa-miR-1207	HNF4A		IQCJ	hsa-miR-1233	FGF13		IFIT2
hsa-miR-1207	HOGA1		IQSEC2	hsa-miR-1233	FHDC1		IFNLR1
hsa-miR-1207	HOXA11		IRAK1	hsa-miR-1233	FKBP15		IL13
hsa-miR-1207	HOXC4		IRF8	hsa-miR-1233	FLJ45513		IL2RB
hsa-miR-1207	HOXC5		IRGQ	hsa-miR-1233	FLT4		IL34
hsa-miR-1207	HOXD13		ISCA2	hsa-miR-1233	FMNL2		IL6R
hsa-miR-1207	HPS1		ISM2	hsa-miR-1233	FMNL3		ILDR2
hsa-miR-1207	HRC		ISY1-RAB43	hsa-miR-1233	FOXD4L3		ILF3
hsa-miR-1207	HRH3		ITGA3	hsa-miR-1233	FOXN2		IMPA1
hsa-miR-1207	HS2ST1		ITGA4	hsa-miR-1233	FPR3		INHBA
hsa-miR-1207	HS3ST2		ITGAL	hsa-miR-1233	FRAT2		IP6K1
hsa-miR-1207	HSD17B8		ITGB3	hsa-miR-1233	FUT8		IPCEF1
hsa-miR-1207	HSPA4		ITGB5	hsa-miR-1233	FYCO1		ISCA1
hsa-miR-1207	HSPB6		ITIH5	hsa-miR-1233	GAB3		ISM2
hsa-miR-1207	HSPG2		ITM2C	hsa-miR-1233	GABPB2		ISY1
hsa-miR-1207	HTRA3		ITPKB	hsa-miR-1233	GALE		ITFG2
hsa-miR-1207	HUNK		IVD	hsa-miR-1233	GALNT10		ITGA10
hsa-miR-1207	HVCN1		JADE2	hsa-miR-1233	GALNT14		ITGB3
hsa-miR-1207	HYAL2		JAKMIP3	hsa-miR-1233	GALNT16		ITGBL1
hsa-miR-1207	ICE2		JAM3	hsa-miR-1233	GALNT9		KANSL1L
hsa-miR-1207	ICOSLG		JCHAIN	hsa-miR-1233	GANAB		KAZN
hsa-miR-1207	ID3		JDP2	hsa-miR-1233	GAREM		KCNH7
hsa-miR-1207	IFFO2		JMJD4	hsa-miR-1233	GAS7		KCNJ11
hsa-miR-1207	IFIT3		JMJD7-PLA2G4B	hsa-miR-1233	GATA5		KCNK15
hsa-miR-1207	IFITM10		JPH2	hsa-miR-1233	GBP5		KCNMA1
hsa-miR-1207	IGBP1		JPH4	hsa-miR-1233	GDF15		KCNMB2
hsa-miR-1207	IGF1		JUND	hsa-miR-1233	GFER		KDM3B
hsa-miR-1207	IGF1R		KAT2B	hsa-miR-1233	GIGYF2		KDM5C
hsa-miR-1207	IGF2BP1		KAT7	hsa-miR-1233	GIPC3		KIAA0319
hsa-miR-1207	IGF2R		KATNAL1	hsa-miR-1233	GJA5		KIAA1644
hsa-miR-1207	IGSF3		KCNA3	hsa-miR-1233	GJB4		KIAA1671
hsa-miR-1207	IL10RA		KCNE1	hsa-miR-1233	GLDN		KIAA2018
hsa-miR-1207	IL15RA		KCNG1	hsa-miR-1233	GOLPH3L		KLHL12
hsa-miR-1207	IL17RE		KCNG4	hsa-miR-1233	GPATCH4		KLHL18
hsa-miR-1207	IL21R		KCNH1	hsa-miR-1233	GPC1		KLK15
hsa-miR-1207	IL22RA1		KCNH2	hsa-miR-1233	GPI		KLRC1
hsa-miR-1207	IL27		KCNH3	hsa-miR-1233	GPKOW		KLRC2
hsa-miR-1207	IL2RB		KCNIP3	hsa-miR-1233	GPR4		KMO
hsa-miR-1207	IL31RA		KCNK3	hsa-miR-1233	GPR55		KPNA4
hsa-miR-1207	IMPACT		KCNMA1	hsa-miR-1233	GPR62		KREMEN1
hsa-miR-1207	IMPDH1		KCNN3	hsa-miR-1233	GPRIN1		KRT4
hsa-miR-1207	INA		KCNQ1	hsa-miR-1233	GPSM1		KRTAP5-8
hsa-miR-1207	INCENP		KCNQ4	hsa-miR-1233	GPSM3		KSR2
hsa-miR-1207	INF2		KCNS1	hsa-miR-1233	GRAMD2		KXD1
hsa-miR-1207	ING5		KCP	hsa-miR-1233	GRAMD4		KY
hsa-miR-1207	INHBB		KCTD10	hsa-miR-1233	GREB1		LAGE3
hsa-miR-1207	INO80		KCTD12	hsa-miR-1233	GRIN2A		LAMTOR3
hsa-miR-1207	INPP5K		KCTD15	hsa-miR-1233	GRIN3B		LANCL2
hsa-miR-1207	INSM1		KDF1	hsa-miR-1233	GRIP2		LAPTM4A
hsa-miR-1207	IP6K1		KDM2A	hsa-miR-1233	GRM2		LARS2
hsa-miR-1207	IPO9		KDM4B	hsa-miR-1233	GRM6		LCE1B
hsa-miR-1207	IQCJ		KDM6B	hsa-miR-1233	GRWD1		LDB3
hsa-miR-1207	IQSEC2		KHK	hsa-miR-1233	GSG1L		LDHB
hsa-miR-1207	IRAK1		KIAA0226L	hsa-miR-1233	GTF2E2		LHX6
hsa-miR-1207	IRF8		KIAA0368	hsa-miR-1233	H3F3A		LILRA6
hsa-miR-1207	IRGQ		KIAA0513	hsa-miR-1233	HAND1		LIMD1
hsa-miR-1207	ISCA2		KIAA1045	hsa-miR-1233	HAPLN4		LIMD2
hsa-miR-1207	ISM2		KIAA1328	hsa-miR-1233	HDAC7		LITAF
hsa-miR-1207	ISY1-RAB43		KIAA1755	hsa-miR-1233	HDHD2		LMOD1
hsa-miR-1207	ITGA1		KIF13B	hsa-miR-1233	HEATR6		LPAR2
hsa-miR-1207	ITGA3		KIF17	hsa-miR-1233	HES2		LRIT3
hsa-miR-1207	ITGA4		KIF1A	hsa-miR-1233	HIC2		LRP10
hsa-miR-1207	ITGAL		KIF21B	hsa-miR-1233	HINT3		LRRC10
hsa-miR-1207	ITGB3		KIF24	hsa-miR-1233	HMCES		LRRC32
hsa-miR-1207	ITGB5		KIF7	hsa-miR-1233	HMGA1		LRRC57
hsa-miR-1207	ITIH5		KIR2DL4	hsa-miR-1233	HMGCS1		LRRC61
hsa-miR-1207	ITM2C		KIR2DL5A	hsa-miR-1233	HMX1		LRRTM4
hsa-miR-1207	ITPKB		KIR2DL5B	hsa-miR-1233	HNF1A		LSAMP
hsa-miR-1207	ITSN1		KIR2DS4	hsa-miR-1233	HOXB3		LUC7L2
hsa-miR-1207	IVD		KIR3DL2	hsa-miR-1233	HOXC13		LURAP1
hsa-miR-1207	JADE2		KIR3DL3	hsa-miR-1233	HRASLS5		LUZP1
hsa-miR-1207	JAKMIP3		KIR3DS1	hsa-miR-1233	HS3ST2		LY6G6C
hsa-miR-1207	JAM3		KLF12	hsa-miR-1233	HSD3B7		LYNX1
hsa-miR-1207	JCHAIN		KLF13	hsa-miR-1233	HSPA4		LYPD5
hsa-miR-1207	JDP2		KLF16	hsa-miR-1233	HSPB7		LYRM9
hsa-miR-1207	JMJD4		KLF17	hsa-miR-1233	HUWE1		LZTR1
hsa-miR-1207	JMJD7-PLA2G4B		KLF3	hsa-miR-1233	HYAL2		LZTS1
hsa-miR-1207	JPH2		KLF6	hsa-miR-1233	IBA57		MADD
hsa-miR-1207	JPH4		KLHDC3	hsa-miR-1233	ICAM1		MAK16
hsa-miR-1207	JUND		KLHDC7A	hsa-miR-1233	ICE2		MALL
hsa-miR-1207	KAT2B		KLHL21	hsa-miR-1233	IFIT2		MAN1C1
hsa-miR-1207	KAT7		KLHL22	hsa-miR-1233	IFNLR1		MAOA
hsa-miR-1207	KATNAL1		KLHL25	hsa-miR-1233	IGFBP5		MAP3K3
hsa-miR-1207	KCNA3		KLHL26	hsa-miR-1233	IL13		MAP7D1
hsa-miR-1207	KCNE1		KLHL35	hsa-miR-1233	IL2RB		MAPK14
hsa-miR-1207	KCNG1		KLHL42	hsa-miR-1233	IL34		MARCH5
hsa-miR-1207	KCNG4		KLK3	hsa-miR-1233	IL6R		MARCO
hsa-miR-1207	KCNH1		KLLN	hsa-miR-1233	ILDR2		MARK2
hsa-miR-1207	KCNH2		KLRC4-KLRK1	hsa-miR-1233	ILF3		MARK4
hsa-miR-1207	KCNH3		KMT2D	hsa-miR-1233	IMPA1		MBOAT1
hsa-miR-1207	KCNIP3		KNCN	hsa-miR-1233	INHBA		MC2R
hsa-miR-1207	KCNK3		KNDC1	hsa-miR-1233	IP6K1		MCAT
hsa-miR-1207	KCNMA1		KPRP	hsa-miR-1233	IPCEF1		MCCD1
hsa-miR-1207	KCNN3		KRI1	hsa-miR-1233	IPO9		MDM4
hsa-miR-1207	KCNQ1		KRT15	hsa-miR-1233	IPPK		MECP2
hsa-miR-1207	KCNQ4		KRT36	hsa-miR-1233	ISCA1		MED9
hsa-miR-1207	KCNS1		KRT37	hsa-miR-1233	ISM2		MEN1
hsa-miR-1207	KCP		KRT7	hsa-miR-1233	ISY1		MFNG
hsa-miR-1207	KCTD10		KRT74	hsa-miR-1233	ITFG2		MFSD7
hsa-miR-1207	KCTD12		KRT75	hsa-miR-1233	ITGA10		MGAT3
hsa-miR-1207	KCTD15		KRT79	hsa-miR-1233	ITGB3		MGLL
hsa-miR-1207	KDF1		KRT80	hsa-miR-1233	ITGBL1		MGP
hsa-miR-1207	KDM2A		KRT82	hsa-miR-1233	KANSL1L		MID1
hsa-miR-1207	KDM4B		KRT83	hsa-miR-1233	KAZN		MINOS1-NBL1
hsa-miR-1207	KDM6B		KRTAP10-2	hsa-miR-1233	KCNH7		MLH3
hsa-miR-1207	KHK		KRTAP10-9	hsa-miR-1233	KCNJ11		MMP24
hsa-miR-1207	KIAA0226L		KRTAP4-5	hsa-miR-1233	KCNK15		MPEG1
hsa-miR-1207	KIAA0368		KRTAP5-11	hsa-miR-1233	KCNMA1		MRGBP
hsa-miR-1207	KIAA0513		KRTAP5-9	hsa-miR-1233	KCNMB2		MRPL30
hsa-miR-1207	KIAA1045		KSR1	hsa-miR-1233	KDM3B		MRPL42
hsa-miR-1207	KIAA1328		KSR2	hsa-miR-1233	KDM5C		MRPS35
hsa-miR-1207	KIAA1462		KXD1	hsa-miR-1233	KIAA0319		MRTO4
hsa-miR-1207	KIAA1755		LALBA	hsa-miR-1233	KIAA1644		MSL1
hsa-miR-1207	KIF13B		LAMC3	hsa-miR-1233	KIAA1671		MTCP1
hsa-miR-1207	KIF17		LANCL2	hsa-miR-1233	KIAA2018		MTHFD2L
hsa-miR-1207	KIF1A		LAPTM5	hsa-miR-1233	KLHDC7B		MTMR11
hsa-miR-1207	KIF21B		LAT2	hsa-miR-1233	KLHL12		MTOR
hsa-miR-1207	KIF24		LCE6A	hsa-miR-1233	KLHL18		MTX1
hsa-miR-1207	KIF7		LCN12	hsa-miR-1233	KLHL26		MUC1
hsa-miR-1207	KIR2DL4		LCN8	hsa-miR-1233	KLHL4		MUC21
hsa-miR-1207	KIR2DL5A		LCP1	hsa-miR-1233	KLK15		MUM1
hsa-miR-1207	KIR2DL5B		LDLR	hsa-miR-1233	KLRC1		MUS81
hsa-miR-1207	KIR2DS4		LDOC1L	hsa-miR-1233	KLRC2		MUSTN1
hsa-miR-1207	KIR3DL2		LENEP	hsa-miR-1233	KMO		MVB12B
hsa-miR-1207	KIR3DL3		LENG8	hsa-miR-1233	KPNA4		MXRA5
hsa-miR-1207	KIR3DS1		LFNG	hsa-miR-1233	KREMEN1		MXRA8
hsa-miR-1207	KLF12		LGALS9	hsa-miR-1233	KRT4		MYADML2
hsa-miR-1207	KLF13		LGI2	hsa-miR-1233	KRTAP5-8		MYEF2
hsa-miR-1207	KLF16		LHX3	hsa-miR-1233	KSR2		MYO5C
hsa-miR-1207	KLF17		LIFR	hsa-miR-1233	KXD1		NACC2
hsa-miR-1207	KLF3		LIMD2	hsa-miR-1233	KY		NADK2
hsa-miR-1207	KLF6		LIMK1	hsa-miR-1233	LAGE3		NAGK
hsa-miR-1207	KLHDC10		LINGO1	hsa-miR-1233	LAMTOR3		NAPEPLD
hsa-miR-1207	KLHDC3		LINGO4	hsa-miR-1233	LANCL2		NATD1
hsa-miR-1207	KLHDC7A		LMAN2L	hsa-miR-1233	LAPTM4A		NAV2
hsa-miR-1207	KLHL21		LMNA	hsa-miR-1233	LARS2		NCMAP
hsa-miR-1207	KLHL22		LMNTD1	hsa-miR-1233	LCE1B		NCOA1
hsa-miR-1207	KLHL25		LMOD1	hsa-miR-1233	LDB3		NDOR1
hsa-miR-1207	KLHL26		LMX1B	hsa-miR-1233	LDHB		NDST1
hsa-miR-1207	KLHL35		LNPEP	hsa-miR-1233	LHX6		NDUFAF6
hsa-miR-1207	KLHL42		LOC100130705	hsa-miR-1233	LILRA6		NEK1
hsa-miR-1207	KLK3		LOC102724788	hsa-miR-1233	LIMD1		NEK2
hsa-miR-1207	KLLN		LPCAT1	hsa-miR-1233	LIMD2		NFATC1
hsa-miR-1207	KLRC4-KLRK1		LPPR2	hsa-miR-1233	LITAF		NFATC3
hsa-miR-1207	KMT2D		LRCH4	hsa-miR-1233	LMOD1		NFKBIE
hsa-miR-1207	KNCN		LRIT2	hsa-miR-1233	LPAR2		NINL
hsa-miR-1207	KNDC1		LRP1	hsa-miR-1233	LRIT3		NIT1
hsa-miR-1207	KPRP		LRP3	hsa-miR-1233	LRP10		NKIRAS2
hsa-miR-1207	KRI1		LRP4	hsa-miR-1233	LRRC10		NLRC5
hsa-miR-1207	KRT15		LRRC14	hsa-miR-1233	LRRC32		NMT1
hsa-miR-1207	KRT36		LRRC16A	hsa-miR-1233	LRRC57		NODAL
hsa-miR-1207	KRT37		LRRC16B	hsa-miR-1233	LRRC61		NPTX2
hsa-miR-1207	KRT7		LRRC20	hsa-miR-1233	LRRTM4		NPTXR
hsa-miR-1207	KRT74		LRRC27	hsa-miR-1233	LSAMP		NRIP2
hsa-miR-1207	KRT75		LRRC55	hsa-miR-1233	LUC7L2		NRL
hsa-miR-1207	KRT79		LRRC61	hsa-miR-1233	LURAP1		NT5C2
hsa-miR-1207	KRT80		LRRK1	hsa-miR-1233	LUZP1		NT5M
hsa-miR-1207	KRT82		LRRN2	hsa-miR-1233	LY6G6C		NTM
hsa-miR-1207	KRT83		LRSAM1	hsa-miR-1233	LYNX1		NTRK2
hsa-miR-1207	KRTAP10-2		LRTM2	hsa-miR-1233	LYPD5		NTSR1
hsa-miR-1207	KRTAP10-9		LSM10	hsa-miR-1233	LYRM9		NUDT16
hsa-miR-1207	KRTAP4-5		LSM12	hsa-miR-1233	LZTR1		OAF
hsa-miR-1207	KRTAP5-11		LSM14B	hsa-miR-1233	LZTS1		OAS1
hsa-miR-1207	KRTAP5-9		LSR	hsa-miR-1233	MADD		OAZ2
hsa-miR-1207	KSR1		LTBP2	hsa-miR-1233	MAK16		OLFM1
hsa-miR-1207	KSR2		LTV1	hsa-miR-1233	MALL		OPHN1
hsa-miR-1207	KXD1		LY6E	hsa-miR-1233	MAMDC2		ORMDL2
hsa-miR-1207	LALBA		LY9	hsa-miR-1233	MAN1C1		P2RX5
hsa-miR-1207	LAMC3		LYNX1	hsa-miR-1233	MAOA		P3H1
hsa-miR-1207	LANCL1		LYPLA2	hsa-miR-1233	MAP3K3		P4HB
hsa-miR-1207	LANCL2		LYST	hsa-miR-1233	MAP7D1		PACS1
hsa-miR-1207	LAPTM5		LYVE1	hsa-miR-1233	MAPK14		PACS2
hsa-miR-1207	LAT2		LZTR1	hsa-miR-1233	MARCH5		PAK2
hsa-miR-1207	LCE6A		LZTS1	hsa-miR-1233	MARCO		PANK1
hsa-miR-1207	LCN12		MADD	hsa-miR-1233	MARK2		PAQR3
hsa-miR-1207	LCN8		MAFA	hsa-miR-1233	MARK4		PAX1
hsa-miR-1207	LCP1		MAFG	hsa-miR-1233	MBOAT1		PAX7
hsa-miR-1207	LDLR		MAFK	hsa-miR-1233	MC2R		PAX8
hsa-miR-1207	LDOC1L		MAG	hsa-miR-1233	MCAT		PCBD2
hsa-miR-1207	LENEP		MAGEA1	hsa-miR-1233	MCCD1		PCDHB16
hsa-miR-1207	LENG8		MAGEA10-MAGEA5	hsa-miR-1233	MDM4		PCDHB9
hsa-miR-1207	LFNG		MAGEA9	hsa-miR-1233	MECP2		PCDHGA1
hsa-miR-1207	LGALS9		MAGT1	hsa-miR-1233	MED9		PCDHGA10
hsa-miR-1207	LGI2		MAL	hsa-miR-1233	MEN1		PCDHGA11
hsa-miR-1207	LHFPL4		MALT1	hsa-miR-1233	MFNG		PCDHGA12
hsa-miR-1207	LHPP		MAMDC4	hsa-miR-1233	MFSD7		PCDHGA2
hsa-miR-1207	LHX3		MAN2A2	hsa-miR-1233	MGAT3		PCDHGA3
hsa-miR-1207	LIFR		MAN2B2	hsa-miR-1233	MGLL		PCDHGA4
hsa-miR-1207	LIMD2		MAP1A	hsa-miR-1233	MGP		PCDHGA5
hsa-miR-1207	LIMK1		MAP1LC3A	hsa-miR-1233	MGRN1		PCDHGA6
hsa-miR-1207	LINGO1		MAP2K5	hsa-miR-1233	MID1		PCDHGA7
hsa-miR-1207	LINGO4		MAP2K6	hsa-miR-1233	MINOS1-NBL1		PCDHGA8
hsa-miR-1207	LMAN2L		MAP2K7	hsa-miR-1233	MLH3		PCDHGA9
hsa-miR-1207	LMNA		MAP3K10	hsa-miR-1233	MMP24		PCDHGB1
hsa-miR-1207	LMNTD1		MAP3K14	hsa-miR-1233	MPEG1		PCDHGB2
hsa-miR-1207	LMOD1		MAP3K3	hsa-miR-1233	MR1		PCDHGB3
hsa-miR-1207	LMX1B		MAP4	hsa-miR-1233	MRGBP		PCDHGB4
hsa-miR-1207	LNPEP		MAP6	hsa-miR-1233	MRPL30		PCDHGB5
hsa-miR-1207	LOC100130705		MAPK3	hsa-miR-1233	MRPL42		PCDHGB6
[truncated: 10,140 more rows]

## Sheet: 7 down miRNAs 148 genes 
TGF- β Signaling(45)	Wnt/-β catenin Signaling(75)		Toll-like Receptor Signaling(28)
[truncated: 75 more rows]

[truncated: 1 more sheets: 10 up miRNAs 178 gene]
