# Supplementary material for: Integration of microRNA and mRNA expression profiles in the skin of systemic sclerosis patients
Source: Sci Rep. 2017 Feb 17;7:42899. doi: 10.1038/srep42899 (PMC5314349; doi:10.1038/srep42899)
Supplement: Supplementary Dataset 2 [file srep42899-s2.xls]

## Sheet: 2698 different mRNAs
Table S2 Differentially expressed mRNA
X	A	adj.P.Val	P.Value	t	B	logFC	GB_ACC	A	Gene	Description	Location	Family	A
TMEM183A	A_24_P182586	0.0534	1.88e-06	-5.535	4.4443	-0.736753	CR591805	A_24_P182586	TMEM183A	transmembrane protein 183A	Other	other	A_24_P182586
MCTP1	A_23_P133293	0.0534	4.22e-06	5.34923	3.7547	0.601357	AC008534	A_23_P133293	MCTP1	multiple C2 domains, transmembrane 1	Other	other	A_23_P133293
KAZALD1	A_23_P421011	0.0534	5.62e-06	-5.21895	3.5328	-0.856367	NM_030929	A_23_P421011	KAZALD1	Kazal-type serine peptidase inhibitor domain 1	Extracellular Space	other	A_23_P421011
VWCE	A_23_P52986	0.0654	1.464e-05	4.90579	2.7441	0.673186	NM_152718	A_23_P52986	VWCE	von Willebrand factor C and EGF domains	Other	other	A_23_P52986
CEACAM6	A_23_P421483	0.0654	1.495e-05	-4.9148	2.7222	-0.966189	BC005008	A_23_P421483	CEACAM6	carcinoembryonic antigen-related cell adhesion molecule 6 (non-specific cross reacting antigen)	Plasma Membrane	other	A_23_P421483
PPARGC1A	A_23_P18447	0.0654	1.932e-05	-4.86692	2.5002	-0.630139	NM_013261	A_23_P18447	PPARGC1A	peroxisome proliferator-activated receptor gamma, coactivator 1 alpha	Nucleus	transcription regulator	A_23_P18447
CD8B	A_23_P357881	0.0654	1.999e-05	4.93299	2.3894	0.60756	NM_172099	A_23_P357881	CD8B	CD8b molecule	Plasma Membrane	other	A_23_P357881
SLPI	A_24_P190472	0.0654	2.187e-05	-4.78105	2.41	-0.819814	NM_003064	A_24_P190472	SLPI*	secretory leukocyte peptidase inhibitor	Cytoplasm	other	A_24_P190472
HSD3B1	A_23_P97173	0.0654	2.294e-05	-4.88705	2.2781	-0.84221	NM_000862	A_23_P97173	HSD3B1*	hydroxy-delta-5-steroid dehydrogenase, 3 beta- and steroid delta-isomerase 1	Cytoplasm	enzyme	A_23_P97173
SMIM24	A_23_P397120	0.0732	2.827e-05	4.7616	2.1276	0.591768	XM_209196	A_23_P397120	SMIM24	small integral membrane protein 24	Cytoplasm	other	A_23_P397120
TPM1	A_24_P924721	0.0742	3.315e-05	-4.65099	2.0632	-0.736509	NM_001018008	A_24_P924721	TPM1	tropomyosin 1 (alpha)	Cytoplasm	other	A_24_P924721
POLH	A_32_P96692	0.0742	3.451e-05	4.6519	2.027	0.362311		A_32_P96692	POLH	polymerase (DNA directed), eta	Nucleus	enzyme	A_32_P96692
KCNMB2	A_23_P158675	0.0742	3.714e-05	-4.62861	1.9657	-0.318122	AF099137	A_23_P158675	KCNMB2	potassium channel subfamily M regulatory beta subunit 2	Plasma Membrane	ion channel	A_23_P158675
CRIP1	A_23_P44674	0.0742	4.169e-05	-4.57905	1.8723	-0.633534	NM_001311	A_23_P44674	CRIP1	cysteine-rich protein 1 (intestinal)	Cytoplasm	other	A_23_P44674
ADAMTS4	A_23_P360754	0.0742	4.339e-05	4.57935	1.7891	0.456919	NM_005099	A_23_P360754	ADAMTS4	ADAM metallopeptidase with thrombospondin type 1 motif, 4	Extracellular Space	peptidase	A_23_P360754
GLTSCR1L	A_23_P350886	0.0742	5.02e-05	-4.52043	1.7173	-0.463588	NM_015349	A_23_P350886	GLTSCR1L	GLTSCR1-like	Other	other	A_23_P350886
ADGRE2	A_23_P502336	0.0742	5.19e-05	4.56427	1.5694	0.668566	NM_152918	A_23_P502336	ADGRE2	adhesion G protein-coupled receptor E2	Plasma Membrane	other	A_23_P502336
GRB10	A_24_P235266	0.0742	5.208e-05	4.52132	1.6843	0.451089	NM_001001555	A_24_P235266	GRB10*	growth factor receptor-bound protein 10	Cytoplasm	other	A_24_P235266
TNFRSF10B	A_24_P218265	0.0783	5.771e-05	4.47632	1.6009	0.643574	NM_147187	A_24_P218265	TNFRSF10B	tumor necrosis factor receptor superfamily, member 10b	Plasma Membrane	transmembrane receptor	A_24_P218265
TMEM187	A_23_P85180	0.0789	6.094e-05	-4.45911	1.5556	-0.434462	NM_003492	A_23_P85180	TMEM187	transmembrane protein 187	Cytoplasm	other	A_23_P85180
WIF1	A_32_P216520	0.0795	6.872e-05	-4.50307	1.3954	-1.71442	NM_007191	A_32_P216520	WIF1*	WNT inhibitory factor 1	Extracellular Space	other	A_32_P216520
LOC644189	A_24_P152649	0.0795	7.201e-05	-4.40608	1.4162	-0.53562	AK092522	A_24_P152649	LOC644189	acyl-CoA thioesterase 4 pseudogene	Other	other	A_24_P152649
FNBP1	A_24_P205130	0.0795	7.316e-05	-4.40104	1.403	-0.283634	NM_015033	A_24_P205130	FNBP1*	formin binding protein 1	Nucleus	enzyme	A_24_P205130
TBX18	A_23_P134041	0.0795	7.749e-05	-4.38272	1.355	-0.265566	XM_496819	A_23_P134041	TBX18	T-box 18	Nucleus	transcription regulator	A_23_P134041
ASMTL	A_23_P159539	0.0795	7.759e-05	-4.38234	1.354	-0.349695	AK090498	A_23_P159539	ASMTL	acetylserotonin O-methyltransferase-like	Cytoplasm	enzyme	A_23_P159539
NID2	A_23_P163087	0.0912	9.551e-05	4.31598	1.1805	0.707265	NM_007361	A_23_P163087	NID2	nidogen 2 (osteonidogen)	Extracellular Space	other	A_23_P163087
AES	A_23_P165061	0.0912	9.606e-05	-4.31414	1.1757	-0.382907	NM_001130	A_23_P165061	AES	amino-terminal enhancer of split	Nucleus	transcription regulator	A_23_P165061
GNB4	A_23_P18186	0.0946	0.00010396	4.28881	1.1097	0.395391	NM_021629	A_23_P18186	GNB4	guanine nucleotide binding protein (G protein), beta polypeptide 4	Plasma Membrane	enzyme	A_23_P18186
OTX1	A_23_P403284	0.0946	0.00010995	-4.27085	1.0629	-0.40905	NM_014562	A_23_P403284	OTX1	orthodenticle homeobox 1	Nucleus	transcription regulator	A_23_P403284
PROCR	A_23_P80040	0.0946	0.00011429	4.2584	1.0306	0.488649	NM_006404	A_23_P80040	PROCR	protein C receptor, endothelial	Plasma Membrane	other	A_23_P80040
C1QTNF2	A_23_P92899	0.0946	0.00011643	-4.25244	1.0151	-0.44352	NM_031908	A_23_P92899	C1QTNF2*	C1q and tumor necrosis factor related protein 2	Extracellular Space	other	A_23_P92899
TCF7L1	A_23_P142872	0.0946	0.00011842	-4.25766	0.9999	-0.465867	NM_031283	A_23_P142872	TCF7L1	transcription factor 7-like 1 (T-cell specific, HMG-box)	Nucleus	transcription regulator	A_23_P142872
CDYL2	A_32_P217261	0.0946	0.00012253	4.23602	0.9725	0.45548	AK023660	A_32_P217261	CDYL2	chromodomain protein, Y-like 2	Nucleus	other	A_32_P217261
ANKHD1/ANKHD1-EIF4EBP3	A_23_P58443	0.0946	0.00012281	-4.25701	0.9682	-0.498755	NM_003732	A_23_P58443	ANKHD1/ANKHD1-EIF4EBP3	ankyrin repeat and KH domain containing 1	Other	other	A_23_P58443
SCARA5	A_23_P94103	0.1019	0.00014458	-4.18267	0.8344	-1.50253	NM_173833	A_23_P94103	SCARA5	scavenger receptor class A, member 5	Cytoplasm	other	A_23_P94103
PXDN	A_24_P944570	0.1019	0.00014631	4.189	0.7895	0.617024	AF200348	A_24_P944570	PXDN*	peroxidasin	Extracellular Space	enzyme	A_24_P944570
ANG	A_23_P428738	0.1019	0.00014772	-4.17572	0.8164	-0.358466	NM_001145	A_23_P428738	ANG	angiogenin, ribonuclease, RNase A family, 5	Extracellular Space	enzyme	A_23_P428738
MARCH2	A_24_P164718	0.1019	0.00015016	-4.18055	0.8019	-0.408444	NM_016496	A_24_P164718	MARCH2	membrane-associated ring finger (C3HC4) 2, E3 ubiquitin protein ligase	Cytoplasm	enzyme	A_24_P164718
IGFBP5	A_23_P383009	0.1065	0.00016068	-4.14849	0.7462	-0.648369	NM_000599	A_23_P383009	IGFBP5*	insulin-like growth factor binding protein 5	Extracellular Space	other	A_23_P383009
PDPK1	A_23_P66219	0.1148	0.00017729	-4.11658	0.6641	-0.36109	NM_002613	A_23_P66219	PDPK1	3-phosphoinositide dependent protein kinase 1	Cytoplasm	kinase	A_23_P66219
NR1D1	A_23_P420873	0.1185	0.00019243	-4.08993	0.5957	-0.819448	NM_021724	A_23_P420873	NR1D1*	nuclear receptor subfamily 1, group D, member 1	Nucleus	ligand-dependent nuclear receptor	A_23_P420873
PELI3	A_23_P104692	0.1185	0.00019501	-4.0952	0.5841	-0.372367	NM_145065	A_23_P104692	PELI3	pellino E3 ubiquitin protein ligase family member 3	Cytoplasm	enzyme	A_23_P104692
TSPAN8	A_23_P36531	0.1185	0.00019548	-4.08481	0.5825	-0.577391	NM_004616	A_23_P36531	TSPAN8	tetraspanin 8	Plasma Membrane	other	A_23_P36531
BST2	A_23_P39465	0.1189	0.00020331	4.07202	0.5498	0.436835	NM_004335	A_23_P39465	BST2	bone marrow stromal cell antigen 2	Plasma Membrane	other	A_23_P39465
CNTN3	A_23_P250173	0.1189	0.00020442	-4.07024	0.5453	-0.343742	NM_020872	A_23_P250173	CNTN3	contactin 3 (plasmacytoma associated)	Plasma Membrane	other	A_23_P250173
PIP	A_23_P8702	0.1204	0.00021119	-4.05962	0.5181	-1.89442	NM_002652	A_23_P8702	PIP	prolactin-induced protein	Extracellular Space	peptidase	A_23_P8702
CKMT1A/CKMT1B	A_23_P163227	0.1209	0.00022234	-4.04281	0.4751	-0.470763	NM_001015001	A_23_P163227	CKMT1A/CKMT1B*	creatine kinase, mitochondrial 1B	Cytoplasm	kinase	A_23_P163227
OAZ3	A_23_P432583	0.1209	0.00022539	4.0904	0.4296	0.316366	NM_016178	A_23_P432583	OAZ3	ornithine decarboxylase antizyme 3	Cytoplasm	transporter	A_23_P432583
HSD3B1	A_24_P350397	0.1209	0.00022728	-4.04491	0.4564	-0.715389	AF252254	A_24_P350397	HSD3B1*	hydroxy-delta-5-steroid dehydrogenase, 3 beta- and steroid delta-isomerase 1	Cytoplasm	enzyme	A_24_P350397
ABCA3	A_23_P140876	0.1209	0.00022909	-4.07331	0.4478	-0.481889	NM_001089	A_23_P140876	ABCA3	ATP-binding cassette, sub-family A (ABC1), member 3	Plasma Membrane	transporter	A_23_P140876
OLFM1	A_23_P219161	0.135	0.00026049	-3.99995	0.3428	-0.308211	NM_006334	A_23_P219161	OLFM1	olfactomedin 1	Cytoplasm	other	A_23_P219161
NDRG2	A_23_P37205	0.1371	0.00026944	-3.97985	0.3148	-0.413584	NM_201538	A_23_P37205	NDRG2	NDRG family member 2	Cytoplasm	other	A_23_P37205
PDGFRL	A_23_P60146	0.1407	0.00028142	-3.9744	0.2784	-0.906589	NM_006207	A_23_P60146	PDGFRL	platelet-derived growth factor receptor-like	Plasma Membrane	kinase	A_23_P60146
HLF	A_23_P356585	0.152	0.00031552	-3.92784	0.1831	-0.43233	NM_002126	A_23_P356585	HLF	hepatic leukemia factor	Nucleus	transcription regulator	A_23_P356585
ACOT2	A_24_P301195	0.152	0.00032249	-3.94784	0.1383	-0.498741	NM_006821	A_24_P301195	ACOT2	acyl-CoA thioesterase 2	Cytoplasm	enzyme	A_24_P301195
CHST4	A_23_P141035	0.152	0.00032585	3.9348	0.1562	0.472582	NM_005769	A_23_P141035	CHST4	carbohydrate (N-acetylglucosamine 6-O) sulfotransferase 4	Cytoplasm	enzyme	A_23_P141035
OSR2	A_23_P71570	0.152	0.00033296	-3.91006	0.1382	-0.684401	NM_053001	A_23_P71570	OSR2*	odd-skipped related transciption factor 2	Nucleus	transcription regulator	A_23_P71570
LINC01133	A_24_P828496	0.152	0.00034165	-3.91895	0.1168	-0.561199	AF088076	A_24_P828496	LINC01133	long intergenic non-protein coding RNA 1133	Other	other	A_24_P828496
RPL13	A_24_P73738	0.152	0.00035157	-3.89206	0.0928	-0.519419	AK093246	A_24_P73738	RPL13*	ribosomal protein L13	Nucleus	other	A_24_P73738
SEMA3B	A_23_P132718	0.152	0.00035427	-3.88952	0.0864	-0.574237	NM_004636	A_23_P132718	SEMA3B*	sema domain, immunoglobulin domain (Ig), short basic domain, secreted, (semaphorin) 3B	Extracellular Space	other	A_23_P132718
CFH	A_23_P200160	0.152	0.00035676	-3.92369	0.0805	-1.19641	NM_001014975	A_23_P200160	CFH	complement factor H	Extracellular Space	other	A_23_P200160
HYKK	A_24_P602507	0.152	0.00035737	-3.91322	0.0793	-0.285012		A_24_P602507	HYKK	hydroxylysine kinase	Other	other	A_24_P602507
CKB	A_23_P25674	0.1545	0.00036865	-3.87633	0.0533	-0.419294	NM_001823	A_23_P25674	CKB	creatine kinase, brain	Cytoplasm	kinase	A_23_P25674
IGF2	A_23_P150609	0.1562	0.00037814	3.86789	0.0321	0.701287	NM_001007139	A_23_P150609	IGF2	insulin-like growth factor 2	Extracellular Space	growth factor	A_23_P150609
EPHX2	A_23_P8834	0.1616	0.00040243	-3.8472	-0.0198	-0.635441	NM_001979	A_23_P8834	EPHX2	epoxide hydrolase 2, cytoplasmic	Cytoplasm	enzyme	A_23_P8834
NDUFB7	A_24_P14434	0.1616	0.00040303	-3.8467	-0.0211	-0.276018	NM_004146	A_24_P14434	NDUFB7	NADH dehydrogenase (ubiquinone) 1 beta subcomplex, 7, 18kDa	Cytoplasm	enzyme	A_24_P14434
IL17D	A_23_P345692	0.1616	0.00040839	-3.85045	-0.0318	-0.836244	NM_138284	A_23_P345692	IL17D	interleukin 17D	Extracellular Space	other	A_23_P345692
PLEKHA6	A_23_P431268	0.1645	0.00042436	-3.82953	-0.0641	-0.396832	NM_014935	A_23_P431268	PLEKHA6	pleckstrin homology domain containing, family A member 6	Other	other	A_23_P431268
SLPI	A_23_P91230	0.1645	0.00042733	-3.82721	-0.0699	-0.590412	NM_003064	A_23_P91230	SLPI*	secretory leukocyte peptidase inhibitor	Cytoplasm	other	A_23_P91230
COMP	A_23_P90436	0.1655	0.00044198	3.84127	-0.0971	1.34835	NM_000095	A_23_P90436	COMP*	cartilage oligomeric matrix protein	Extracellular Space	other	A_23_P90436
TCEA3	A_24_P327886	0.1655	0.00044589	-3.81302	-0.1053	-0.534398	NM_003196	A_24_P327886	TCEA3*	transcription elongation factor A (SII), 3	Nucleus	transcription regulator	A_24_P327886
ROBO3	A_23_P356581	0.1655	0.00044714	-3.81209	-0.1077	-0.586151	NM_022370	A_23_P356581	ROBO3*	roundabout, axon guidance receptor, homolog 3 (Drosophila)	Plasma Membrane	transmembrane receptor	A_23_P356581
ALX1	A_23_P83798	0.1712	0.00047392	3.84698	-0.1784	0.291106	NM_006982	A_23_P83798	ALX1	ALX homeobox 1	Nucleus	transcription regulator	A_23_P83798
CCDC181	A_24_P222397	0.1712	0.00047478	-3.79204	-0.1577	-0.230333	NM_021179	A_24_P222397	CCDC181	coiled-coil domain containing 181	Nucleus	other	A_24_P222397
KRTAP5-8	A_23_P47086	0.1793	0.0005103	3.76788	-0.2178	0.637692	NM_021046	A_23_P47086	KRTAP5-8	keratin associated protein 5-8	Other	other	A_23_P47086
WHAMM	A_24_P118489	0.1793	0.00052525	-3.75819	-0.2418	-0.51295	XM_370838	A_24_P118489	WHAMM	WAS protein homolog associated with actin, golgi membranes and microtubules	Cytoplasm	other	A_24_P118489
CTTN	A_23_P202823	0.1793	0.00052755	3.75672	-0.2455	0.332337	NM_138565	A_23_P202823	CTTN	cortactin	Plasma Membrane	other	A_23_P202823
MDH2	A_24_P46808	0.1793	0.00052877	-3.75594	-0.2474	-0.292853	AC005077	A_24_P46808	MDH2*	malate dehydrogenase 2, NAD (mitochondrial)	Cytoplasm	enzyme	A_24_P46808
ALOX15B	A_23_P60627	0.1793	0.00053927	-3.74934	-0.2638	-1.40174	NM_001141	A_23_P60627	ALOX15B	arachidonate 15-lipoxygenase, type B	Cytoplasm	enzyme	A_23_P60627
CLUH	A_24_P61753	0.1793	0.00055721	3.73834	-0.291	0.749738	NM_015229	A_24_P61753	CLUH	clustered mitochondria (cluA/CLU1) homolog	Cytoplasm	translation regulator	A_24_P61753
COL23A1	A_23_P387031	0.1793	0.00055904	-3.73723	-0.2938	-0.293297	NM_173465	A_23_P387031	COL23A1	collagen, type XXIII, alpha 1	Plasma Membrane	other	A_23_P387031
LILRB5	A_23_P164784	0.1793	0.00056609	3.75687	-0.3232	0.33178	NM_006840	A_23_P164784	LILRB5	leukocyte immunoglobulin-like receptor, subfamily B (with TM and ITIM domains), member 5	Plasma Membrane	transmembrane receptor	A_23_P164784
CHI3L1	A_23_P137665	0.1793	0.00056634	-3.7404	-0.304	-0.757244	NM_001276	A_23_P137665	CHI3L1	chitinase 3-like 1 (cartilage glycoprotein-39)	Extracellular Space	enzyme	A_23_P137665
KCNMB1	A_24_P206121	0.183	0.00058439	-3.7223	-0.3307	-0.318287	NM_004137	A_24_P206121	KCNMB1	potassium channel subfamily M regulatory beta subunit 1	Plasma Membrane	ion channel	A_24_P206121
ST13	A_32_P156892	0.1867	0.0006029	-3.71179	-0.3567	-0.365111	NM_153290	A_32_P156892	ST13*	suppression of tumorigenicity 13 (colon carcinoma) (Hsp70 interacting protein)	Cytoplasm	other	A_32_P156892
SULF2	A_23_P154605	0.199	0.0006558	3.68337	-0.4267	0.523699	NM_198596	A_23_P154605	SULF2	sulfatase 2	Plasma Membrane	enzyme	A_23_P154605
CD1A	A_23_P63167	0.199	0.00065658	-3.68297	-0.4277	-0.729749	BC031645	A_23_P63167	CD1A	CD1a molecule	Plasma Membrane	other	A_23_P63167
SERINC3	A_23_P435501	0.1991	0.000665	3.67866	-0.4383	0.341469	NM_006811	A_23_P435501	SERINC3	serine incorporator 3	Cytoplasm	transporter	A_23_P435501
ZNF718	A_23_P124438	0.1991	0.00067402	3.68131	-0.4487	0.309011	NM_153691	A_23_P124438	ZNF718	zinc finger protein 718	Extracellular Space	other	A_23_P124438
H2BFXP	A_32_P85591	0.1991	0.00068099	3.67061	-0.4581	0.192111	NM_194324	A_32_P85591	H2BFXP	H2B histone family, member X, pseudogene	Other	other	A_32_P85591
ADGRA2	A_23_P43276	0.1991	0.00068462	-3.66881	-0.4625	-0.72328	NM_032777	A_23_P43276	ADGRA2	adhesion G protein-coupled receptor A2	Plasma Membrane	G-protein coupled receptor	A_23_P43276
NABP1	A_23_P329198	0.2065	0.00071843	3.65245	-0.5026	0.276093	NM_022837	A_23_P329198	NABP1	nucleic acid binding protein 1	Nucleus	other	A_23_P329198
KIAA0485	A_24_P762886	0.2065	0.00072479	3.64946	-0.5099	0.420394	AB007954	A_24_P762886	KIAA0485	uncharacterized LOC57235		other	A_24_P762886
AK8	A_24_P931097	0.2143	0.0007671	-3.66051	-0.5717	-0.300607	AK093333	A_24_P931097	AK8	adenylate kinase 8	Other	kinase	A_24_P931097
RNF128	A_23_P148345	0.2146	0.00078541	-3.62908	-0.5758	-0.649678	NM_194463	A_23_P148345	RNF128	ring finger protein 128, E3 ubiquitin protein ligase	Cytoplasm	other	A_23_P148345
RPS15A	A_32_P80901	0.2146	0.00079476	-3.62503	-0.5857	-0.380733		A_32_P80901	RPS15A	ribosomal protein S15a	Cytoplasm	other	A_32_P80901
RBM47	A_23_P132910	0.2146	0.00081251	-3.61057	-0.605	-0.454326	NM_019027	A_23_P132910	RBM47	RNA binding motif protein 47	Nucleus	other	A_23_P132910
VASN	A_23_P129695	0.2146	0.00081709	-3.60866	-0.6097	-0.495581	NM_138440	A_23_P129695	VASN	vasorin	Plasma Membrane	other	A_23_P129695
IGFBP2	A_23_P119943	0.2146	0.00082854	3.6039	-0.6212	0.57571	NM_000597	A_23_P119943	IGFBP2	insulin-like growth factor binding protein 2, 36kDa	Extracellular Space	other	A_23_P119943
DKK2	A_23_P155848	0.2146	0.00082935	-3.63332	-0.6355	-0.637018	NM_014421	A_23_P155848	DKK2*	dickkopf WNT signaling pathway inhibitor 2	Extracellular Space	other	A_23_P155848
DDAH2	A_23_P19482	0.2146	0.00083526	-3.60115	-0.628	-0.439746	NM_013974	A_23_P19482	DDAH2	dimethylarginine dimethylaminohydrolase 2	Cytoplasm	enzyme	A_23_P19482
LINC01176	A_24_P933706	0.2146	0.00083584	-3.63911	-0.6415	-0.424926		A_24_P933706	LINC01176	long intergenic non-protein coding RNA 1176	Other	other	A_24_P933706
CCSAP	A_32_P83776	0.2155	0.00087168	-3.58656	-0.6634	-0.448885	NM_145257	A_32_P83776	CCSAP	centriole, cilia and spindle-associated protein	Cytoplasm	other	A_32_P83776
CFI	A_23_P7212	0.2155	0.00087709	3.58444	-0.6686	0.706814	NM_000204	A_23_P7212	CFI	complement factor I	Extracellular Space	peptidase	A_23_P7212
DMC1	A_23_P361381	0.2155	0.00087728	3.61369	-0.6815	0.244536	NM_007068	A_23_P361381	DMC1	DNA meiotic recombinase 1	Nucleus	enzyme	A_23_P361381
BRI3BP	A_23_P25313	0.2184	0.00089663	-3.5769	-0.6869	-0.619272	NM_080626	A_23_P25313	BRI3BP	BRI3 binding protein	Extracellular Space	other	A_23_P25313
UQCRC1	A_23_P132675	0.2227	0.00092238	-3.5672	-0.7104	-0.311545	NM_003365	A_23_P132675	UQCRC1	ubiquinol-cytochrome c reductase core protein I	Cytoplasm	enzyme	A_23_P132675
XRCC5	A_32_P221832	0.2249	0.00093935	-3.61606	-0.736	-0.341555		A_32_P221832	XRCC5	X-ray repair complementing defective repair in Chinese hamster cells 5 (double-strand-break rejoining)	Nucleus	enzyme	A_32_P221832
KAT6B	A_24_P941586	0.2359	0.00099351	-3.54823	-0.7855	-0.254948	AC018511	A_24_P941586	KAT6B	K(lysine) acetyltransferase 6B	Nucleus	enzyme	A_24_P941586
NRN1L	A_32_P8551	0.2418	0.00102764	3.53655	-0.7991	0.181789	NM_198443	A_32_P8551	NRN1L	neuritin 1-like	Other	other	A_32_P8551
DUSP16	A_24_P73264	0.2418	0.00104867	-3.55108	-0.8273	-0.414875	NM_030640	A_24_P73264	DUSP16	dual specificity phosphatase 16	Nucleus	phosphatase	A_24_P73264
S100PBP	A_24_P222835	0.2418	0.00106158	3.56324	-0.836	0.377904	NM_001017406	A_24_P222835	S100PBP	S100P binding protein	Nucleus	other	A_24_P222835
RNASET2	A_23_P30707	0.2418	0.0010697	3.54408	-0.8436	0.467964	AK000385	A_23_P30707	RNASET2	ribonuclease T2	Cytoplasm	enzyme	A_23_P30707
ACP6	A_23_P160240	0.2418	0.00107567	-3.52747	-0.8358	-0.257287	NM_016361	A_23_P160240	ACP6	acid phosphatase 6, lysophosphatidic	Cytoplasm	phosphatase	A_23_P160240
RGS20	A_23_P73097	0.2418	0.00109046	3.52271	-0.8471	0.311659	NM_003702	A_23_P73097	RGS20	regulator of G-protein signaling 20	Cytoplasm	other	A_23_P73097
DBN1	A_23_P156284	0.2418	0.00109808	-3.5072	-0.8553	-0.441695	NM_004395	A_23_P156284	DBN1*	drebrin 1	Cytoplasm	other	A_23_P156284
THEM4	A_32_P66674	0.2418	0.00109958	3.53437	-0.8661	0.250429	BM045528	A_32_P66674	THEM4	thioesterase superfamily member 4	Plasma Membrane	enzyme	A_32_P66674
RUNX3	A_23_P51231	0.2418	0.00109963	-3.51979	-0.854	-0.379992	NM_004350	A_23_P51231	RUNX3	runt-related transcription factor 3	Nucleus	transcription regulator	A_23_P51231
IGFBP6	A_23_P139912	0.2418	0.00110612	-3.50468	-0.8614	-0.74709	NM_002178	A_23_P139912	IGFBP6	insulin-like growth factor binding protein 6	Extracellular Space	other	A_23_P139912
NAV3	A_23_P13740	0.2418	0.00111721	-3.51426	-0.8808	-0.32865	NM_014903	A_23_P13740	NAV3	neuron navigator 3	Nucleus	other	A_23_P13740
USP45	A_23_P134008	0.2418	0.00111991	3.56246	-0.9017	0.377583	AL137784	A_23_P134008	USP45	ubiquitin specific peptidase 45	Other	peptidase	A_23_P134008
MTHFR	A_24_P911255	0.2468	0.00116038	-3.50799	-0.8974	-0.21798	AY046561	A_24_P911255	MTHFR	methylenetetrahydrofolate reductase (NAD(P)H)	Cytoplasm	enzyme	A_24_P911255
RALBP1	A_23_P153084	0.2538	0.00120427	-3.47526	-0.932	-0.459918	NM_006788	A_23_P153084	RALBP1	ralA binding protein 1	Cytoplasm	enzyme	A_23_P153084
ZNF148	A_23_P139408	0.2538	0.00123116	-3.4676	-0.9503	-0.295509	NM_021964	A_23_P139408	ZNF148	zinc finger protein 148	Nucleus	transcription regulator	A_23_P139408
PRKG1	A_23_P158811	0.2538	0.00124203	-3.48406	-0.9665	-0.346147	NM_006258	A_23_P158811	PRKG1	protein kinase, cGMP-dependent, type I	Cytoplasm	kinase	A_23_P158811
SAMD14	A_23_P421843	0.2538	0.00124272	-3.49877	-0.9651	-0.215301	AK095809	A_23_P421843	SAMD14	sterile alpha motif domain containing 14	Other	other	A_23_P421843
ZC3H6	A_32_P46510	0.2538	0.0012462	-3.46339	-0.9604	-0.447308	AK131416	A_32_P46510	ZC3H6*	zinc finger CCCH-type containing 6	Other	other	A_32_P46510
ARHGAP4	A_23_P159927	0.2538	0.00124676	3.46323	-0.9607	0.35315	NM_001666	A_23_P159927	ARHGAP4	Rho GTPase activating protein 4	Cytoplasm	other	A_23_P159927
USP32P1	A_32_P58796	0.2568	0.00127905	3.45435	-0.982	0.381394	NM_145809	A_32_P58796	USP32P1	ubiquitin specific peptidase 32 pseudogene 1	Other	other	A_32_P58796
PLAT	A_23_P82868	0.2568	0.00128239	3.45344	-0.9841	0.514247	NM_000931	A_23_P82868	PLAT	plasminogen activator, tissue	Extracellular Space	peptidase	A_23_P82868
SP3	A_32_P20240	0.2568	0.00130476	-3.48138	-1.0048	-0.413306	AB209334	A_32_P20240	SP3*	Sp3 transcription factor	Nucleus	transcription regulator	A_32_P20240
ITGB8	A_24_P759477	0.2568	0.00130669	-3.49738	-1.0044	-0.529965	BC042028	A_24_P759477	ITGB8	integrin, beta 8	Plasma Membrane	other	A_24_P759477
ERCC6L2	A_32_P1772	0.2609	0.0013368	-3.48068	-1.0106	-0.339324	AK095025	A_32_P1772	ERCC6L2	excision repair cross-complementation group 6-like 2	Other	enzyme	A_32_P1772
SLC12A2	A_23_P133606	0.2621	0.00135207	-3.44105	-1.0266	-0.633544	NM_001046	A_23_P133606	SLC12A2	solute carrier family 12 (sodium/potassium/chloride transporter), member 2	Plasma Membrane	transporter	A_23_P133606
NR4A1	A_23_P128230	0.2655	0.00138667	-3.42621	-1.049	-0.670011	NM_002135	A_23_P128230	NR4A1	nuclear receptor subfamily 4, group A, member 1	Nucleus	ligand-dependent nuclear receptor	A_23_P128230
ETS2	A_24_P382661	0.2655	0.00138824	-3.42582	-1.0499	-0.176946	NM_005239	A_24_P382661	ETS2	v-ets avian erythroblastosis virus E26 oncogene homolog 2	Nucleus	transcription regulator	A_24_P382661
SPHK1	A_23_P38106	0.2655	0.00140382	3.42192	-1.0592	0.269817	NM_021972	A_23_P38106	SPHK1	sphingosine kinase 1	Cytoplasm	kinase	A_23_P38106
CLN5	A_23_P117286	0.2655	0.00142533	-3.41662	-1.0718	-0.356344	NM_006493	A_23_P117286	CLN5	ceroid-lipofuscinosis, neuronal 5	Cytoplasm	other	A_23_P117286
BHLHE41	A_23_P139500	0.2655	0.00142548	-3.41658	-1.0719	-0.423817	NM_030762	A_23_P139500	BHLHE41	basic helix-loop-helix family, member e41	Nucleus	transcription regulator	A_23_P139500
ZBTB47	A_24_P71700	0.2694	0.00146048	-3.4081	-1.092	-0.597165	NM_145166	A_24_P71700	ZBTB47	zinc finger and BTB domain containing 47	Other	other	A_24_P71700
ACAA1	A_23_P69339	0.2718	0.00148782	-3.40161	-1.1073	-0.393645	NM_001607	A_23_P69339	ACAA1	acetyl-CoA acyltransferase 1	Cytoplasm	enzyme	A_23_P69339
RAB14	A_24_P4272	0.2729	0.00151345	-3.39563	-1.1215	-0.35566	NM_016322	A_24_P4272	RAB14	RAB14, member RAS oncogene family	Cytoplasm	enzyme	A_24_P4272
MS4A15	A_24_P30389	0.2729	0.00152254	3.39353	-1.1265	0.241953	NM_152717	A_24_P30389	MS4A15	membrane-spanning 4-domains, subfamily A, member 15	Other	other	A_24_P30389
TRIM17	A_23_P422667	0.2742	0.0015398	3.40798	-1.1421	0.279711	NM_001024941	A_23_P422667	TRIM17	tripartite motif containing 17	Cytoplasm	enzyme	A_23_P422667
LEF1	A_24_P20630	0.2746	0.00155128	3.38698	-1.142	0.688075	NM_016269	A_24_P20630	LEF1	lymphoid enhancer-binding factor 1	Nucleus	transcription regulator	A_24_P20630
ARFGEF3	A_32_P65473	0.2758	0.00157266	-3.38218	-1.1533	-0.4041	BC022980	A_32_P65473	ARFGEF3	ARFGEF family member 3	Other	other	A_32_P65473
MICB	A_23_P387471	0.2758	0.00158308	3.37986	-1.1588	0.424907	NM_005931	A_23_P387471	MICB	MHC class I polypeptide-related sequence B	Plasma Membrane	transmembrane receptor	A_23_P387471
BCL2L11	A_24_P122921	0.2758	0.00159694	3.3768	-1.166	0.29895		A_24_P122921	BCL2L11	BCL2-like 11 (apoptosis facilitator)	Cytoplasm	other	A_24_P122921
PPAP2B	A_23_P201808	0.2793	0.00165472	-3.36431	-1.1954	-0.611624	NM_003713	A_23_P201808	PPAP2B	phosphatidic acid phosphatase type 2B	Plasma Membrane	phosphatase	A_23_P201808
EFNA1	A_23_P113005	0.2793	0.00166005	-3.36318	-1.1981	-0.340627	NM_182685	A_23_P113005	EFNA1	ephrin-A1	Plasma Membrane	other	A_23_P113005
SCGB1D2	A_23_P150555	0.2793	0.00167158	-3.36075	-1.2038	-1.33969	NM_006551	A_23_P150555	SCGB1D2	secretoglobin, family 1D, member 2	Extracellular Space	other	A_23_P150555
PAM	A_24_P97703	0.2793	0.00169049	-3.35679	-1.2132	-0.437591	NM_000919	A_24_P97703	PAM*	peptidylglycine alpha-amidating monooxygenase	Plasma Membrane	enzyme	A_24_P97703
RECK	A_23_P83028	0.2793	0.00169344	-3.41155	-1.2139	-0.950583	NM_021111	A_23_P83028	RECK	reversion-inducing-cysteine-rich protein with kazal motifs	Plasma Membrane	other	A_23_P83028
ALDH9A1	A_24_P385280	0.2793	0.00170004	-3.3548	-1.2178	-0.436097	NM_000696	A_24_P385280	ALDH9A1	aldehyde dehydrogenase 9 family, member A1	Cytoplasm	enzyme	A_24_P385280
PDGFRA	A_23_P300033	0.2793	0.00171368	-3.35199	-1.2244	-0.52005	NM_006206	A_23_P300033	PDGFRA	platelet-derived growth factor receptor, alpha polypeptide	Plasma Membrane	kinase	A_23_P300033
CHCHD6	A_23_P91870	0.2793	0.00173352	-3.34793	-1.234	-0.322896	NM_032343	A_23_P91870	CHCHD6	coiled-coil-helix-coiled-coil-helix domain containing 6	Cytoplasm	other	A_23_P91870
MT-ND2	A_23_P431853	0.2793	0.00174447	-3.34571	-1.2392	-0.306982	NM_173709	A_23_P431853	MT-ND2	MTND2	Cytoplasm	enzyme	A_23_P431853
PXDN	A_23_P257144	0.2793	0.00174687	3.34523	-1.2403	0.340315	XM_056455	A_23_P257144	PXDN*	peroxidasin	Extracellular Space	enzyme	A_23_P257144
TAC4	A_23_P374310	0.2793	0.00175041	3.34452	-1.242	0.234523	NM_170685	A_23_P374310	TAC4	tachykinin 4 (hemokinin)	Other	other	A_23_P374310
RNASEH1	A_23_P27167	0.2793	0.00179261	3.34168	-1.2688	0.375512	NM_002936	A_23_P27167	RNASEH1	ribonuclease H1	Nucleus	enzyme	A_23_P27167
LINC00943	A_32_P62276	0.2793	0.00180518	-3.33364	-1.2675	-0.238728	BC039096	A_32_P62276	LINC00943	long intergenic non-protein coding RNA 943	Other	other	A_32_P62276
NUDT7	A_23_P3602	0.2793	0.00180744	-3.35078	-1.2636	-0.322595	AC092134	A_23_P3602	NUDT7	nudix (nucleoside diphosphate linked moiety X)-type motif 7	Cytoplasm	other	A_23_P3602
PRCD	A_24_P517252	0.2793	0.00181017	-3.33267	-1.2698	-0.190563		A_24_P517252	PRCD	progressive rod-cone degeneration	Other	other	A_24_P517252
TREML2	A_23_P7932	0.2793	0.00181248	3.33777	-1.2692	0.336744	NM_024807	A_23_P7932	TREML2	triggering receptor expressed on myeloid cells-like 2	Plasma Membrane	other	A_23_P7932
SNX10	A_23_P8513	0.2793	0.00182243	3.33028	-1.2754	0.581685	NM_013322	A_23_P8513	SNX10	sorting nexin 10	Cytoplasm	transporter	A_23_P8513
MEDAG	A_23_P99515	0.2793	0.00183278	-3.35229	-1.2829	-0.911482	NM_032849	A_23_P99515	MEDAG	mesenteric estrogen-dependent adipogenesis	Cytoplasm	other	A_23_P99515
FGL2	A_23_P42969	0.2793	0.00183847	-3.32719	-1.2826	-0.890735	NM_006682	A_23_P42969	FGL2	fibrinogen-like 2	Extracellular Space	peptidase	A_23_P42969
PRSS23	A_23_P150789	0.2793	0.00185738	3.32357	-1.2911	0.776814	NM_007173	A_23_P150789	PRSS23*	protease, serine, 23	Extracellular Space	peptidase	A_23_P150789
PKD1L2	A_32_P92489	0.2793	0.00187134	-3.32092	-1.2973	-0.296971	NM_052892	A_32_P92489	PKD1L2	polycystic kidney disease 1-like 2 (gene/pseudogene)	Other	ion channel	A_32_P92489
REEP6	A_23_P90510	0.2793	0.00190176	-3.31521	-1.3106	-0.264817	NM_138393	A_23_P90510	REEP6	receptor accessory protein 6	Plasma Membrane	other	A_23_P90510
ZNF821	A_23_P77669	0.2793	0.001905	-3.31461	-1.3121	-0.224649	NM_017530	A_23_P77669	ZNF821	zinc finger protein 821	Other	other	A_23_P77669
LOC729737	A_24_P761130	0.2793	0.00191665	3.31792	-1.3235	0.501827	AK097080	A_24_P761130	LOC729737*	uncharacterized LOC729737	Other	other	A_24_P761130
ZSCAN31	A_23_P214533	0.2793	0.00192036	3.31723	-1.317	0.254444	NM_030899	A_23_P214533	ZSCAN31	zinc finger and SCAN domain containing 31	Nucleus	transcription regulator	A_23_P214533
NTAN1	A_23_P170498	0.2793	0.00192098	-3.31165	-1.319	-0.432871	NM_173474	A_23_P170498	NTAN1	N-terminal asparagine amidase	Nucleus	enzyme	A_23_P170498
DBP	A_23_P130753	0.2811	0.00198597	-3.30526	-1.3525	-0.445097	NM_001352	A_23_P130753	DBP	D site of albumin promoter (albumin D-box) binding protein	Nucleus	transcription regulator	A_23_P130753
TRIM14	A_23_P216655	0.2811	0.00200858	3.30123	-1.3542	0.368811	NM_033221	A_23_P216655	TRIM14	tripartite motif containing 14	Cytoplasm	other	A_23_P216655
MMP11	A_23_P57417	0.2811	0.00203995	3.32735	-1.3825	0.558958	NM_005940	A_23_P57417	MMP11	matrix metallopeptidase 11	Extracellular Space	peptidase	A_23_P57417
TOB1	A_23_P164179	0.2811	0.00204088	-3.29017	-1.3691	-0.392079	NM_005749	A_23_P164179	TOB1*	transducer of ERBB2, 1	Nucleus	transcription regulator	A_23_P164179
RTN3	A_23_P76684	0.2811	0.00205508	-3.28771	-1.3748	-0.264889	NM_201429	A_23_P76684	RTN3	reticulon 3	Cytoplasm	other	A_23_P76684
ZNF143	A_24_P206736	0.2811	0.00205524	-3.28768	-1.3748	-0.179946	NM_003442	A_24_P206736	ZNF143	zinc finger protein 143	Nucleus	transcription regulator	A_24_P206736
HACL1	A_23_P121182	0.2811	0.0020649	-3.28601	-1.3787	-0.368573	NM_012260	A_23_P121182	HACL1	2-hydroxyacyl-CoA lyase 1	Cytoplasm	enzyme	A_23_P121182
CIRBP	A_23_P312652	0.2811	0.00208164	-3.28315	-1.3854	-0.382882	CR625198	A_23_P312652	CIRBP	cold inducible RNA binding protein	Nucleus	translation regulator	A_23_P312652
ZNF577	A_23_P208198	0.2811	0.00209156	-3.28145	-1.3893	-0.199842	AC074141	A_23_P208198	ZNF577	zinc finger protein 577	Other	other	A_23_P208198
MICAL2	A_23_P24843	0.2811	0.00209609	3.28069	-1.3911	0.34314	NM_014632	A_23_P24843	MICAL2	microtubule associated monooxygenase, calponin and LIM domain containing 2	Cytoplasm	enzyme	A_23_P24843
BATF3	A_23_P160720	0.2811	0.00209671	3.29743	-1.3939	0.408845	NM_018664	A_23_P160720	BATF3	basic leucine zipper transcription factor, ATF-like 3	Nucleus	transcription regulator	A_23_P160720
CDK13	A_23_P215296	0.2811	0.00210497	3.27918	-1.3946	0.26619	NM_031267	A_23_P215296	CDK13	cyclin-dependent kinase 13	Nucleus	kinase	A_23_P215296
DKK2	A_24_P311679	0.2811	0.00211618	-3.31391	-1.3971	-0.323231	AB033941	A_24_P311679	DKK2*	dickkopf WNT signaling pathway inhibitor 2	Extracellular Space	other	A_24_P311679
TMEM254	A_23_P97853	0.2811	0.00213924	-3.27343	-1.408	-0.543061	NM_025125	A_23_P97853	TMEM254	transmembrane protein 254	Other	other	A_23_P97853
C1orf61	A_32_P138032	0.2811	0.00215501	3.30028	-1.4134	0.408366	NM_006365	A_32_P138032	C1orf61	chromosome 1 open reading frame 61	Cytoplasm	other	A_32_P138032
TRAPPC3	A_23_P200535	0.2811	0.00216132	3.26977	-1.4165	0.446337	NM_014408	A_23_P200535	TRAPPC3	trafficking protein particle complex 3	Cytoplasm	other	A_23_P200535
ANKRD12	A_24_P25252	0.2811	0.00216218	-3.27491	-1.415	-0.329733	NM_015208	A_24_P25252	ANKRD12*	ankyrin repeat domain 12	Nucleus	other	A_24_P25252
HMGCS1	A_23_P133263	0.2811	0.00216551	-3.29196	-1.4109	-0.643741	NM_002130	A_23_P133263	HMGCS1*	3-hydroxy-3-methylglutaryl-CoA synthase 1 (soluble)	Cytoplasm	enzyme	A_23_P133263
TOR4A	A_23_P147106	0.2811	0.00217374	3.26773	-1.4212	0.422086	NM_017723	A_23_P147106	TOR4A	torsin family 4, member A	Other	other	A_23_P147106
STEAP3	A_24_P200000	0.2811	0.00217523	3.26749	-1.4218	0.260896	NM_001008410	A_24_P200000	STEAP3	STEAP family member 3, metalloreductase	Cytoplasm	transporter	A_24_P200000
PGAP1	A_24_P942850	0.2811	0.00217852	-3.27221	-1.4281	-0.248318	NM_024989	A_24_P942850	PGAP1	post-GPI attachment to proteins 1	Cytoplasm	enzyme	A_24_P942850
S100P	A_23_P58266	0.2811	0.00219254	-3.26466	-1.4283	-0.580789	NM_005980	A_23_P58266	S100P	S100 calcium binding protein P	Cytoplasm	other	A_23_P58266
C2orf68	A_32_P179005	0.2811	0.00219311	-3.26457	-1.4285	-0.363409		A_32_P179005	C2orf68	chromosome 2 open reading frame 68	Other	other	A_32_P179005
PRSS12	A_23_P121637	0.2811	0.00222523	-3.26462	-1.4388	-0.469456	NM_003619	A_23_P121637	PRSS12	protease, serine, 12 (neurotrypsin, motopsin)	Extracellular Space	peptidase	A_23_P121637
SEPT7P2	A_32_P186450	0.2811	0.00223156	-3.25837	-1.4429	-0.335276		A_32_P186450	SEPT7P2	septin 7 pseudogene 2	Other	other	A_32_P186450
KAT6A	A_23_P407628	0.2811	0.00224217	-3.25668	-1.4468	-0.355996	NM_006766	A_23_P407628	KAT6A	K(lysine) acetyltransferase 6A	Nucleus	enzyme	A_23_P407628
EXOC5	A_24_P392265	0.2811	0.00226958	-3.25234	-1.4569	-0.195369		A_24_P392265	EXOC5	exocyst complex component 5	Cytoplasm	other	A_24_P392265
ARPC1B	A_23_P20196	0.2811	0.00229248	3.25394	-1.4697	0.657786	NM_005720	A_23_P20196	ARPC1B	actin related protein 2/3 complex, subunit 1B, 41kDa	Cytoplasm	other	A_23_P20196
RERG	A_23_P204296	0.2811	0.00229431	-3.25365	-1.464	-0.194567	NM_032918	A_23_P204296	RERG	RAS-like, estrogen-regulated, growth inhibitor	Nucleus	enzyme	A_23_P204296
RASGRP2	A_23_P64058	0.2811	0.00230589	3.24667	-1.47	0.243993	NM_005825	A_23_P64058	RASGRP2	RAS guanyl releasing protein 2 (calcium and DAG-regulated)	Cytoplasm	other	A_23_P64058
NR1D2	A_23_P302709	0.2811	0.00231085	-3.26227	-1.4732	-0.278823	NM_005126	A_23_P302709	NR1D2	nuclear receptor subfamily 1, group D, member 2	Nucleus	ligand-dependent nuclear receptor	A_23_P302709
TSPAN5	A_23_P323930	0.2811	0.00232967	-3.243	-1.4784	-0.396133	NM_005723	A_23_P323930	TSPAN5	tetraspanin 5	Plasma Membrane	other	A_23_P323930
MINOS1-NBL1/NBL1	A_23_P51958	0.2811	0.00235866	-3.23857	-1.4887	-0.359405	NM_005380	A_23_P51958	MINOS1-NBL1/NBL1	neuroblastoma 1, DAN family BMP antagonist	Nucleus	other	A_23_P51958
GPSM1	A_23_P340296	0.2811	0.00235922	-3.23849	-1.4889	-0.282333	NM_015597	A_23_P340296	GPSM1	G-protein signaling modulator 1	Cytoplasm	other	A_23_P340296
LRRC18	A_23_P35494	0.2811	0.002368	-3.23716	-1.4919	-0.46648	AC060234	A_23_P35494	LRRC18	leucine rich repeat containing 18	Cytoplasm	other	A_23_P35494
IL22RA1	A_24_P413479	0.2811	0.00240003	-3.23235	-1.503	-0.492925	NM_021258	A_24_P413479	IL22RA1	interleukin 22 receptor, alpha 1	Plasma Membrane	transmembrane receptor	A_24_P413479
NEUROD4	A_23_P87625	0.2811	0.00240737	-3.24743	-1.4999	-0.259274	NM_021191	A_23_P87625	NEUROD4	neuronal differentiation 4	Nucleus	other	A_23_P87625
PYROXD1	A_24_P221407	0.2811	0.00240803	-3.25333	-1.5052	-0.287125		A_24_P221407	PYROXD1	pyridine nucleotide-disulphide oxidoreductase domain 1	Other	other	A_24_P221407
PIGS	A_23_P66715	0.2811	0.00243141	-3.23279	-1.5119	-0.293989	NM_033198	A_23_P66715	PIGS	phosphatidylinositol glycan anchor biosynthesis, class S	Cytoplasm	enzyme	A_23_P66715
PSD3	A_23_P216167	0.2811	0.00243352	-3.22738	-1.5145	-0.334699	NM_206909	A_23_P216167	PSD3	pleckstrin and Sec7 domain containing 3	Cytoplasm	other	A_23_P216167
ALDH4A1	A_32_P192970	0.2811	0.00246927	3.2382	-1.5272	0.240965	NM_003748	A_32_P192970	ALDH4A1	aldehyde dehydrogenase 4 family, member A1	Cytoplasm	enzyme	A_32_P192970
FAM19A5	A_23_P304489	0.2811	0.00247607	-3.22117	-1.5288	-0.206219	NM_015381	A_23_P304489	FAM19A5	family with sequence similarity 19 (chemokine (C-C motif)-like), member A5	Extracellular Space	other	A_23_P304489
PGS1	A_23_P77833	0.2811	0.00249137	3.21896	-1.5339	0.176448	BC108732	A_23_P77833	PGS1	phosphatidylglycerophosphate synthase 1	Cytoplasm	enzyme	A_23_P77833
GSN	A_23_P255884	0.2811	0.00249832	-3.21796	-1.5362	-0.532645	NM_000177	A_23_P255884	GSN	gelsolin	Extracellular Space	other	A_23_P255884
TRAF2	A_23_P169331	0.2811	0.0025016	3.22254	-1.5409	0.367621	NM_021138	A_23_P169331	TRAF2	TNF receptor-associated factor 2	Cytoplasm	enzyme	A_23_P169331
TLK2	A_23_P38365	0.2811	0.00251178	-3.21603	-1.5406	-0.445889	NM_006852	A_23_P38365	TLK2	tousled-like kinase 2	Cytoplasm	kinase	A_23_P38365
GRB10	A_23_P122863	0.2811	0.00254829	3.21084	-1.5525	0.363212	NM_001001555	A_23_P122863	GRB10*	growth factor receptor-bound protein 10	Cytoplasm	other	A_23_P122863
E2F3	A_23_P385034	0.2811	0.00255578	3.20979	-1.5549	0.369348	NM_001949	A_23_P385034	E2F3	E2F transcription factor 3	Nucleus	transcription regulator	A_23_P385034
JUN	A_23_P201538	0.2811	0.00256724	-3.20818	-1.5586	-0.537143	NM_002228	A_23_P201538	JUN	jun proto-oncogene	Nucleus	transcription regulator	A_23_P201538
HYPM	A_32_P90859	0.2811	0.00257838	-3.21691	-1.564	-0.221617	AF049615	A_32_P90859	HYPM	huntingtin interacting protein M	Other	other	A_32_P90859
RPLP1	A_23_P37445	0.2811	0.00258252	3.20605	-1.5635	0.363294	NM_213725	A_23_P37445	RPLP1*	ribosomal protein, large, P1	Cytoplasm	other	A_23_P37445
PMVK	A_23_P114774	0.2811	0.00258509	-3.20569	-1.5643	-0.382584	NM_006556	A_23_P114774	PMVK	phosphomevalonate kinase	Cytoplasm	kinase	A_23_P114774
SYT8	A_23_P36187	0.2811	0.00258515	-3.24018	-1.5719	-0.646021	NM_138567	A_23_P36187	SYT8	synaptotagmin VIII	Cytoplasm	transporter	A_23_P36187
AQR	A_24_P316305	0.2811	0.0025881	3.20527	-1.5653	0.274824	AB011132	A_24_P316305	AQR	aquarius intron-binding spliceosomal factor	Nucleus	other	A_24_P316305
PDS5B	A_23_P48387	0.2811	0.00259194	-3.20474	-1.5665	-0.45685	NM_015928	A_23_P48387	PDS5B	PDS5 cohesin associated factor B	Nucleus	other	A_23_P48387
TMEM132A	A_23_P24716	0.2811	0.0025947	3.20436	-1.5674	0.366817	NM_178031	A_23_P24716	TMEM132A	transmembrane protein 132A	Cytoplasm	other	A_23_P24716
GMEB1	A_24_P621023	0.2811	0.00260843	-3.20745	-1.5699	-0.352422	CA438977	A_24_P621023	GMEB1*	glucocorticoid modulatory element binding protein 1	Nucleus	transcription regulator	A_24_P621023
VSTM2A	A_23_P157027	0.2811	0.00262279	-3.20546	-1.5744	-0.228811		A_23_P157027	VSTM2A	V-set and transmembrane domain containing 2A	Extracellular Space	other	A_23_P157027
RSPH9	A_24_P55225	0.2811	0.00262437	-3.20026	-1.5768	-0.382574	NM_152732	A_24_P55225	RSPH9	radial spoke head 9 homolog (Chlamydomonas)	Other	other	A_24_P55225
MUCL1	A_23_P150979	0.2821	0.00266321	-3.19497	-1.5889	-1.01849	NM_058173	A_23_P150979	MUCL1	mucin-like 1	Cytoplasm	other	A_23_P150979
SNF8	A_24_P610618	0.2838	0.00269303	-3.22503	-1.6045	-0.445402		A_24_P610618	SNF8	SNF8, ESCRT-II complex subunit	Cytoplasm	enzyme	A_24_P610618
KIAA1549L	A_24_P727884	0.2838	0.00269884	3.19019	-1.5999	0.249971	XM_039515	A_24_P727884	KIAA1549L	KIAA1549-like	Cytoplasm	other	A_24_P727884
NKX6-3	A_23_P402804	0.2841	0.00271327	-3.18826	-1.6043	-0.208896	NM_152568	A_23_P402804	NKX6-3	NK6 homeobox 3	Other	other	A_23_P402804
SYNM	A_24_P104407	0.2841	0.00272209	-3.19202	-1.605	-0.535156	NM_145728	A_24_P104407	SYNM	synemin, intermediate filament protein	Cytoplasm	other	A_24_P104407
MFI2	A_24_P924484	0.285	0.00276507	-3.18144	-1.6199	-0.54571	K03200	A_24_P924484	MFI2	antigen p97 (melanoma associated) identified by monoclonal antibodies 133.2 and 96.5	Plasma Membrane	other	A_24_P924484
PKMYT1	A_23_P398515	0.285	0.00277235	3.18539	-1.6247	0.222972	NM_004203	A_23_P398515	PKMYT1	protein kinase, membrane associated tyrosine/threonine 1	Cytoplasm	kinase	A_23_P398515
ECE1	A_24_P154080	0.285	0.0027743	-3.18024	-1.6226	-0.277552	NM_001397	A_24_P154080	ECE1*	endothelin converting enzyme 1	Plasma Membrane	peptidase	A_24_P154080
PNKD	A_23_P90732	0.285	0.00278671	-3.17863	-1.6263	-0.195831	AC021016	A_23_P90732	PNKD	paroxysmal nonkinesigenic dyskinesia	Nucleus	other	A_23_P90732
SNX5	A_24_P914479	0.285	0.00279643	3.20463	-1.6191	0.606008	BC002724	A_24_P914479	SNX5	sorting nexin 5	Cytoplasm	transporter	A_24_P914479
KRTCAP3	A_23_P5435	0.285	0.00282625	-3.17354	-1.6379	-0.34395	AY358993	A_23_P5435	KRTCAP3	keratinocyte associated protein 3	Other	other	A_23_P5435
CCDC50	A_24_P51777	0.285	0.00282814	3.17817	-1.6365	0.266967	NM_174908	A_24_P51777	CCDC50*	coiled-coil domain containing 50	Cytoplasm	other	A_24_P51777
AEN	A_32_P85230	0.285	0.00283654	3.17709	-1.6433	0.598278	NM_022767	A_32_P85230	AEN	apoptosis enhancing nuclease	Nucleus	enzyme	A_32_P85230
HSD11B1	A_23_P63209	0.285	0.00284059	-3.20523	-1.636	-0.901038	NM_005525	A_23_P63209	HSD11B1	hydroxysteroid (11-beta) dehydrogenase 1	Cytoplasm	enzyme	A_23_P63209
TMEM25	A_23_P203115	0.2858	0.00286416	-3.17357	-1.647	-0.479256	NM_032780	A_23_P203115	TMEM25*	transmembrane protein 25	Extracellular Space	other	A_23_P203115
KIAA1522	A_23_P410965	0.2858	0.0028836	-3.16628	-1.6545	-0.354688	NM_020888	A_23_P410965	KIAA1522	KIAA1522	Other	other	A_23_P410965
P2RX6P	A_32_P202472	0.2858	0.00289112	-3.20542	-1.6598	-0.644703	BE876713	A_32_P202472	P2RX6P	purinergic receptor P2X, ligand gated ion channel, 6 pseudogene	Other	other	A_32_P202472
PPME1	A_23_P64567	0.2858	0.00289658	3.16465	-1.6582	0.158574	NM_016147	A_23_P64567	PPME1	protein phosphatase methylesterase 1	Other	enzyme	A_23_P64567
CHRM3	A_23_P401472	0.2858	0.0028989	3.19767	-1.6524	0.306885	NM_000740	A_23_P401472	CHRM3	cholinergic receptor, muscarinic 3	Plasma Membrane	G-protein coupled receptor	A_23_P401472
BMP2K	A_23_P334282	0.2858	0.00290866	-3.17306	-1.6576	-0.331345	NM_017593	A_23_P334282	BMP2K	BMP2 inducible kinase	Nucleus	kinase	A_23_P334282
PLG	A_32_P14178	0.2876	0.00294082	-3.17439	-1.6646	-0.305119	NM_021977	A_32_P14178	PLG	plasminogen	Extracellular Space	peptidase	A_32_P14178
WNT5A	A_23_P211926	0.2876	0.00296363	3.18314	-1.6824	0.484964	NM_003392	A_23_P211926	WNT5A	wingless-type MMTV integration site family, member 5A	Extracellular Space	cytokine	A_23_P211926
PPHLN1	A_32_P357301	0.2876	0.00296752	-3.16069	-1.6762	-0.314844	BC025306	A_32_P357301	PPHLN1	periphilin 1	Nucleus	other	A_32_P357301
RAB31	A_24_P236799	0.289	0.00301421	3.15024	-1.691	0.506975	NM_006868	A_24_P236799	RAB31*	RAB31, member RAS oncogene family	Cytoplasm	enzyme	A_24_P236799
ACSM2A	A_24_P220548	0.289	0.00302728	3.14867	-1.6946	0.27043	NM_001010845	A_24_P220548	ACSM2A	acyl-CoA synthetase medium-chain family member 2A	Cytoplasm	enzyme	A_24_P220548
PDK3	A_32_P214503	0.289	0.00303154	-3.15292	-1.6937	-0.400233	BC038512	A_32_P214503	PDK3	pyruvate dehydrogenase kinase, isozyme 3	Cytoplasm	kinase	A_32_P214503
RPS4XP21	A_24_P477051	0.289	0.00304283	-3.15658	-1.6988	-0.450433	XM_065006	A_24_P477051	RPS4XP21	ribosomal protein S4X pseudogene 21		other	A_24_P477051
CNOT6	A_23_P167417	0.289	0.00305938	3.14484	-1.7033	0.36291	NM_015455	A_23_P167417	CNOT6	CCR4-NOT transcription complex, subunit 6	Nucleus	enzyme	A_23_P167417
OLFML3	A_24_P11315	0.289	0.00306535	-3.1835	-1.7253	-0.533407	NM_020190	A_24_P11315	OLFML3	olfactomedin-like 3	Extracellular Space	other	A_24_P11315
SCGB1D1	A_23_P127781	0.289	0.00307873	-3.16312	-1.7048	-0.986125	NM_006552	A_23_P127781	SCGB1D1	secretoglobin, family 1D, member 1	Extracellular Space	other	A_23_P127781
NUDT4	A_24_P50753	0.289	0.0030938	-3.14078	-1.7125	-0.273434	NM_199040	A_24_P50753	NUDT4*	nudix (nucleoside diphosphate linked moiety X)-type motif 4	Cytoplasm	phosphatase	A_24_P50753
PPM1K	A_24_P214598	0.2916	0.00315187	-3.14369	-1.7237	-0.388264	NM_152542	A_24_P214598	PPM1K	protein phosphatase, Mg2+/Mn2+ dependent, 1K	Cytoplasm	phosphatase	A_24_P214598
RBM27	A_24_P927222	0.2916	0.00315498	-3.13366	-1.7286	-0.256369	XM_291128	A_24_P927222	RBM27	RNA binding motif protein 27	Nucleus	other	A_24_P927222
PER3	A_24_P230948	0.2916	0.00315577	-3.13357	-1.7288	-0.228047	BC026102	A_24_P230948	PER3	period circadian clock 3	Nucleus	other	A_24_P230948
RCOR2	A_23_P24397	0.2916	0.00316726	3.15848	-1.726	0.337343	NM_173587	A_23_P24397	RCOR2	REST corepressor 2	Nucleus	transcription regulator	A_23_P24397
ABCG2	A_23_P18713	0.2916	0.00318194	3.13057	-1.7356	0.268022	NM_004827	A_23_P18713	ABCG2	ATP-binding cassette, sub-family G (WHITE), member 2 (Junior blood group)	Plasma Membrane	transporter	A_23_P18713
MED1	A_24_P940666	0.2916	0.00319107	-3.14437	-1.7357	-0.406069		A_24_P940666	MED1	mediator complex subunit 1	Nucleus	transcription regulator	A_24_P940666
ZNF664	A_32_P184260	0.2916	0.00319335	3.12927	-1.7386	0.18881	NM_152437	A_32_P184260	ZNF664	zinc finger protein 664	Nucleus	other	A_32_P184260
PPIEL	A_24_P315921	0.2925	0.00322869	-3.12526	-1.7476	-0.353663	AK093659	A_24_P315921	PPIEL	peptidylprolyl isomerase E-like pseudogene	Other	other	A_24_P315921
SRPK2	A_23_P406438	0.2925	0.00323316	-3.14502	-1.7445	-0.393411	NM_182691	A_23_P406438	SRPK2	SRSF protein kinase 2	Nucleus	kinase	A_23_P406438
CCDC120	A_23_P73540	0.2937	0.00326255	-3.12147	-1.7562	-0.412247	NM_033626	A_23_P73540	CCDC120*	coiled-coil domain containing 120	Other	other	A_23_P73540
PILRA	A_23_P31224	0.2937	0.0032857	3.13905	-1.7576	0.301393	NM_013439	A_23_P31224	PILRA	paired immunoglobin-like type 2 receptor alpha	Plasma Membrane	other	A_23_P31224
LARP6	A_23_P117782	0.2937	0.00329444	-3.11792	-1.7642	-0.332907	NM_018357	A_23_P117782	LARP6	La ribonucleoprotein domain family, member 6	Other	other	A_23_P117782
ADAM19	A_23_P374082	0.2937	0.00330579	3.11667	-1.7671	0.243283	NM_033274	A_23_P374082	ADAM19	ADAM metallopeptidase domain 19	Plasma Membrane	peptidase	A_23_P374082
PAM	A_32_P121944	0.2937	0.0033064	-3.12612	-1.7663	-0.241167	NM_000919	A_32_P121944	PAM*	peptidylglycine alpha-amidating monooxygenase	Plasma Membrane	enzyme	A_32_P121944
ROPN1	A_32_P184464	0.2937	0.00330824	-3.14227	-1.757	-0.479983	NM_017578	A_32_P184464	ROPN1	rhophilin associated tail protein 1	Cytoplasm	other	A_32_P184464
BOK	A_23_P61112	0.2938	0.00332055	3.11968	-1.7715	0.564016	AF089746	A_23_P61112	BOK	BCL2-related ovarian killer	Cytoplasm	other	A_23_P61112
TRAPPC2	A_23_P73660	0.2952	0.00334598	-3.12175	-1.7728	-0.241307	NM_001011658	A_23_P73660	TRAPPC2	trafficking protein particle complex 2	Cytoplasm	other	A_23_P73660
RNF112	A_23_P107116	0.2967	0.00337688	-3.13461	-1.7738	-0.50765	NM_007148	A_23_P107116	RNF112	ring finger protein 112	Nucleus	transcription regulator	A_23_P107116
LOXL2	A_23_P111995	0.2967	0.00338363	3.10818	-1.7862	0.277348	NM_002318	A_23_P111995	LOXL2	lysyl oxidase-like 2	Extracellular Space	enzyme	A_23_P111995
LOC389033	A_32_P230736	0.2997	0.0034394	-3.10221	-1.7997	-0.326846		A_32_P230736	LOC389033	placenta-specific 9 pseudogene	Other	other	A_32_P230736
NFIA	A_23_P85682	0.3002	0.00346191	-3.09983	-1.805	-0.543849	NM_005595	A_23_P85682	NFIA*	nuclear factor I/A	Nucleus	transcription regulator	A_23_P85682
TM4SF1	A_32_P231617	0.3002	0.00348019	3.0979	-1.8094	0.430412	NM_014220	A_32_P231617	TM4SF1	transmembrane 4 L six family member 1	Plasma Membrane	other	A_32_P231617
MARCH10	A_23_P337899	0.3002	0.00349658	3.09619	-1.8132	0.267627	NM_152598	A_23_P337899	MARCH10	membrane-associated ring finger (C3HC4) 10, E3 ubiquitin protein ligase	Cytoplasm	other	A_23_P337899
SMIM23	A_24_P110354	0.3002	0.00352067	-3.10301	-1.8147	-0.293111		A_24_P110354	SMIM23	small integral membrane protein 23	Other	other	A_24_P110354
SLITRK1	A_32_P136351	0.3002	0.00352374	3.10269	-1.818	0.325233	AB067497	A_32_P136351	SLITRK1	SLIT and NTRK-like family, member 1	Plasma Membrane	other	A_32_P136351
SNORA70	A_23_P324873	0.3002	0.00353948	3.09626	-1.8235	0.355569	NR_000011	A_23_P324873	SNORA70	small nucleolar RNA, H/ACA box 70	Other	other	A_23_P324873
BASP1	A_23_P213385	0.3009	0.00357866	3.0877	-1.8323	0.282828	NM_006317	A_23_P213385	BASP1	brain abundant, membrane attached signal protein 1	Nucleus	transcription regulator	A_23_P213385
RAD54L	A_23_P74115	0.3009	0.00357932	3.11286	-1.8251	0.88987	NM_003579	A_23_P74115	RAD54L	RAD54-like (S. cerevisiae)	Nucleus	enzyme	A_23_P74115
FSCN2	A_23_P84496	0.3009	0.00357947	3.09214	-1.8326	0.174633	NM_012418	A_23_P84496	FSCN2	fascin actin-bundling protein 2, retinal	Cytoplasm	other	A_23_P84496
DHRS1	A_23_P48747	0.3011	0.003593	-3.08623	-1.8356	-0.412864	NM_138452	A_23_P48747	DHRS1*	dehydrogenase/reductase (SDR family) member 1	Cytoplasm	enzyme	A_23_P48747
GCC1	A_23_P71094	0.3033	0.00366818	-3.07864	-1.8526	-0.253885	NM_024523	A_23_P71094	GCC1	GRIP and coiled-coil domain containing 1	Cytoplasm	other	A_23_P71094
FZD5	A_23_P397999	0.3033	0.00370199	3.07528	-1.8602	0.284108	NM_003468	A_23_P397999	FZD5*	frizzled class receptor 5	Plasma Membrane	G-protein coupled receptor	A_23_P397999
PRSS23	A_24_P937405	0.3033	0.00372048	3.07345	-1.8643	0.568061	NM_007173	A_24_P937405	PRSS23*	protease, serine, 23	Extracellular Space	peptidase	A_24_P937405
HARS	A_23_P133227	0.3033	0.00372078	-3.07342	-1.8643	-0.234627	NM_002109	A_23_P133227	HARS	histidyl-tRNA synthetase	Cytoplasm	enzyme	A_23_P133227
YAP1	A_23_P104762	0.3033	0.00373247	-3.07227	-1.8669	-0.248892	NM_006106	A_23_P104762	YAP1	Yes-associated protein 1	Nucleus	transcription regulator	A_23_P104762
KCNK5	A_23_P319423	0.3033	0.00374379	-3.07116	-1.8694	-0.417341	NM_003740	A_23_P319423	KCNK5	potassium channel, two pore domain subfamily K, member 5	Plasma Membrane	ion channel	A_23_P319423
STK40	A_23_P74229	0.3033	0.00375223	-3.07033	-1.8713	-0.282745	NM_032017	A_23_P74229	STK40	serine/threonine kinase 40	Cytoplasm	kinase	A_23_P74229
COL8A1	A_24_P139152	0.3033	0.0037552	3.0745	-1.8698	0.836756	AL359062	A_24_P139152	COL8A1	collagen, type VIII, alpha 1	Extracellular Space	other	A_24_P139152
GON4L	A_24_P212457	0.3033	0.00375773	-3.06979	-1.8725	-0.204935	NM_032292	A_24_P212457	GON4L	gon-4-like (C. elegans)	Cytoplasm	other	A_24_P212457
DNMT1	A_24_P408083	0.3033	0.00376428	3.07361	-1.8718	0.347956	NM_001379	A_24_P408083	DNMT1	DNA (cytosine-5-)-methyltransferase 1	Nucleus	enzyme	A_24_P408083
GOLGA2P7	A_23_P398275	0.3033	0.00377329	-3.06828	-1.8759	-0.332692		A_23_P398275	GOLGA2P7*	golgin A2 pseudogene 7	Other	other	A_23_P398275
VPS37B	A_23_P150876	0.3033	0.00378245	-3.06739	-1.8779	-0.203882	NM_024667	A_23_P150876	VPS37B	vacuolar protein sorting 37 homolog B (S. cerevisiae)	Cytoplasm	other	A_23_P150876
CC2D2B	A_32_P171695	0.3033	0.00378745	-3.0669	-1.8789	-0.392857	XM_499267	A_32_P171695	CC2D2B	coiled-coil and C2 domain containing 2B	Other	other	A_32_P171695
TPRXL	A_24_P203328	0.3033	0.00380165	-3.06553	-1.882	-0.184154	NM_182629	A_24_P203328	TPRXL	tetra-peptide repeat homeobox-like	Other	other	A_24_P203328
ZC3H13	A_24_P75376	0.3033	0.00381221	-3.06451	-1.8843	-0.311287	NM_015070	A_24_P75376	ZC3H13	zinc finger CCCH-type containing 13	Extracellular Space	other	A_24_P75376
YIPF7	A_32_P488818	0.3033	0.00382719	-3.06307	-1.8875	-0.233362	NM_182592	A_32_P488818	YIPF7	Yip1 domain family, member 7	Other	other	A_32_P488818
CDC14B	A_23_P20622	0.3033	0.00382942	-3.06285	-1.888	-0.349681	NM_003671	A_23_P20622	CDC14B	cell division cycle 14B	Nucleus	phosphatase	A_23_P20622
KRTAP1-3	A_24_P142495	0.3033	0.00383657	3.06217	-1.8895	0.453756	NM_030966	A_24_P142495	KRTAP1-3*	keratin associated protein 1-3	Other	other	A_24_P142495
HGD	A_23_P250164	0.3033	0.00384193	-3.06165	-1.8907	-0.272979	NM_000187	A_23_P250164	HGD	homogentisate 1,2-dioxygenase	Cytoplasm	enzyme	A_23_P250164
RPL10	A_32_P20904	0.3034	0.00385393	-3.06051	-1.8933	-0.39224	XM_209178	A_32_P20904	RPL10*	ribosomal protein L10	Cytoplasm	other	A_32_P20904
ZDHHC5	A_23_P98532	0.3044	0.00388307	-3.05774	-1.8994	-0.363355	NM_015457	A_23_P98532	ZDHHC5	zinc finger, DHHC-type containing 5	Nucleus	enzyme	A_23_P98532
RBM26-AS1	A_32_P125803	0.3044	0.00388827	-3.05724	-1.9005	-0.231878	BC034812	A_32_P125803	RBM26-AS1	RBM26 antisense RNA 1	Other	other	A_32_P125803
LY6H	A_23_P134914	0.3051	0.00392192	-3.07312	-1.9011	-0.286	NM_002347	A_23_P134914	LY6H	lymphocyte antigen 6 complex, locus H	Plasma Membrane	other	A_23_P134914
OR2A9P	A_23_P123172	0.3051	0.00392599	-3.05369	-1.9085	-0.250513	BC016940	A_23_P123172	OR2A9P	olfactory receptor, family 2, subfamily A, member 9 pseudogene	Other	other	A_23_P123172
KDSR	A_23_P38770	0.3051	0.00393011	-3.0533	-1.9093	-0.266061	NM_002035	A_23_P38770	KDSR	3-ketodihydrosphingosine reductase	Plasma Membrane	enzyme	A_23_P38770
MPP7	A_23_P384663	0.3071	0.003984	-3.04829	-1.9205	-0.530695	NM_173496	A_23_P384663	MPP7	membrane protein, palmitoylated 7 (MAGUK p55 subfamily member 7)	Plasma Membrane	other	A_23_P384663
UBIAD1	A_23_P103476	0.3071	0.00398745	-3.04797	-1.9212	-0.599703	NM_013319	A_23_P103476	UBIAD1	UbiA prenyltransferase domain containing 1	Nucleus	enzyme	A_23_P103476
SYBU	A_23_P134734	0.3071	0.0039961	-3.04717	-1.923	-0.414072	NM_017786	A_23_P134734	SYBU	syntabulin (syntaxin-interacting)	Other	other	A_23_P134734
SNCB	A_23_P121945	0.3071	0.0039989	3.04691	-1.9236	0.274749	NM_003085	A_23_P121945	SNCB	synuclein, beta	Cytoplasm	other	A_23_P121945
FBLN1	A_23_P211631	0.3079	0.00401986	-3.04499	-1.9279	-0.691817	NM_006486	A_23_P211631	FBLN1	fibulin 1	Extracellular Space	other	A_23_P211631
FZD5	A_32_P207789	0.3086	0.00405635	3.046	-1.9342	0.23704	NM_003468	A_32_P207789	FZD5*	frizzled class receptor 5	Plasma Membrane	G-protein coupled receptor	A_32_P207789
RASEF	A_32_P231568	0.3086	0.00405868	-3.04144	-1.9358	-0.239129	NM_152573	A_32_P231568	RASEF	RAS and EF-hand domain containing	Other	other	A_32_P231568
NIT2	A_24_P414282	0.3086	0.00406167	-3.04551	-1.9342	-0.267922		A_24_P414282	NIT2	nitrilase family, member 2	Cytoplasm	enzyme	A_24_P414282
SHC3	A_23_P61406	0.3087	0.00408756	-3.03883	-1.9416	-0.267728	NM_016848	A_23_P61406	SHC3	SHC (Src homology 2 domain containing) transforming protein 3	Cytoplasm	other	A_23_P61406
PHYH	A_23_P115919	0.3087	0.00410344	-3.04173	-1.9426	-0.280289	NM_006214	A_23_P115919	PHYH	phytanoyl-CoA 2-hydroxylase	Cytoplasm	enzyme	A_23_P115919
OR51B4	A_23_P128023	0.3087	0.00412037	3.0717	-1.9348	0.35133	NM_033179	A_23_P128023	OR51B4	olfactory receptor, family 51, subfamily B, member 4	Plasma Membrane	G-protein coupled receptor	A_23_P128023
TNS4	A_23_P207850	0.3087	0.00412554	-3.03541	-1.9492	-0.560032	NM_032865	A_23_P207850	TNS4	tensin 4	Cytoplasm	other	A_23_P207850
HAVCR2	A_23_P18903	0.309	0.00414585	3.0336	-1.9532	0.293491	NM_032782	A_23_P18903	HAVCR2	hepatitis A virus cellular receptor 2	Plasma Membrane	other	A_23_P18903
CRY2	A_23_P127394	0.309	0.00415391	-3.03288	-1.9548	-0.430434	NM_021117	A_23_P127394	CRY2	cryptochrome circadian clock 2	Nucleus	enzyme	A_23_P127394
AGAP1	A_32_P55161	0.3097	0.00417392	-3.03111	-1.9588	-0.285452		A_32_P55161	AGAP1*	ArfGAP with GTPase domain, ankyrin repeat and PH domain 1	Cytoplasm	enzyme	A_32_P55161
KIF5A	A_32_P203878	0.3105	0.00419586	-3.02917	-1.9631	-0.335996		A_32_P203878	KIF5A	kinesin family member 5A	Cytoplasm	transporter	A_32_P203878
MYH6	A_24_P934145	0.3125	0.004237	3.03912	-1.9656	0.225181	X56181	A_24_P934145	MYH6	myosin, heavy chain 6, cardiac muscle, alpha	Cytoplasm	enzyme	A_24_P934145
PON3	A_23_P215549	0.3125	0.00426015	-3.02355	-1.9756	-0.52547	NM_000940	A_23_P215549	PON3	paraoxonase 3	Extracellular Space	enzyme	A_23_P215549
ZXDA	A_24_P842962	0.3125	0.00426082	-3.02777	-1.9735	-0.281022		A_24_P842962	ZXDA	zinc finger, X-linked, duplicated A	Other	transcription regulator	A_24_P842962
JPH2	A_23_P394395	0.3125	0.00426651	-3.023	-1.9768	-0.260699	NM_020433	A_23_P394395	JPH2	junctophilin 2	Cytoplasm	enzyme	A_23_P394395
SLC25A15	A_23_P128650	0.3175	0.00436181	3.01482	-1.9949	0.272007	NM_014252	A_23_P128650	SLC25A15	solute carrier family 25 (mitochondrial carrier; ornithine transporter) member 15	Cytoplasm	transporter	A_23_P128650
ITIH5	A_23_P97841	0.3175	0.00438337	-3.01299	-1.999	-0.353875	NM_032817	A_23_P97841	ITIH5	inter-alpha-trypsin inhibitor heavy chain family, member 5	Other	other	A_23_P97841
MPND	A_23_P130886	0.3175	0.00438344	-3.01722	-1.9971	-0.395093	CR618730	A_23_P130886	MPND	MPN domain containing	Other	other	A_23_P130886
ACOX2	A_23_P10182	0.3175	0.00439214	-3.01225	-2.0006	-0.51062	NM_003500	A_23_P10182	ACOX2	acyl-CoA oxidase 2, branched chain	Cytoplasm	enzyme	A_23_P10182
TMEM237	A_24_P941831	0.3175	0.00442487	-3.04449	-1.9923	-0.465175	AC007282	A_24_P941831	TMEM237	transmembrane protein 237	Other	other	A_24_P941831
SERPINA3	A_23_P162918	0.3175	0.00444198	3.01229	-2.0078	0.530161	NM_001085	A_23_P162918	SERPINA3	serpin peptidase inhibitor, clade A (alpha-1 antiproteinase, antitrypsin), member 3	Extracellular Space	other	A_23_P162918
WDR70	A_23_P30474	0.3175	0.00447379	-3.00542	-2.0157	-0.27005	NM_018034	A_23_P30474	WDR70	WD repeat domain 70	Other	other	A_23_P30474
ANXA11	A_23_P35399	0.3175	0.0044825	-3.0089	-2.0151	-0.307022	NM_001157	A_23_P35399	ANXA11*	annexin A11	Nucleus	other	A_23_P35399
RHNO1	A_24_P201728	0.3175	0.00448815	-3.01753	-2.0122	-0.395672	NM_031465	A_24_P201728	RHNO1	RAD9-HUS1-RAD1 interacting nuclear orphan 1	Nucleus	other	A_24_P201728
MT-ND1	A_24_P182122	0.3175	0.00450616	-3.00694	-2.0194	-0.303522	NM_173708	A_24_P182122	MT-ND1	NADH dehydrogenase, subunit 1 (complex I)	Cytoplasm	enzyme	A_24_P182122
SORCS3-AS1	A_32_P159083	0.3175	0.00454568	-2.9995	-2.0288	-0.227419	AK097854	A_32_P159083	SORCS3-AS1	SORCS3 antisense RNA 1	Other	other	A_32_P159083
NDFIP1	A_23_P81241	0.3175	0.0045548	-2.99876	-2.0304	-0.434326	NM_030571	A_23_P81241	NDFIP1	Nedd4 family interacting protein 1	Cytoplasm	other	A_23_P81241
STARD3	A_23_P118451	0.3175	0.00457475	2.99714	-2.034	0.257728	NM_006804	A_23_P118451	STARD3	StAR-related lipid transfer (START) domain containing 3	Cytoplasm	transporter	A_23_P118451
TUBGCP3	A_32_P105712	0.3175	0.00457865	3.0376	-2.0239	0.384606	BG181389	A_32_P105712	TUBGCP3	tubulin, gamma complex associated protein 3	Cytoplasm	other	A_32_P105712
RAB7B	A_23_P252541	0.3175	0.00458991	-2.99591	-2.0367	-0.760563	NM_177403	A_23_P252541	RAB7B	RAB7B, member RAS oncogene family	Cytoplasm	peptidase	A_23_P252541
AP4M1	A_23_P157051	0.3175	0.00459184	3.00895	-2.0301	0.277623	NM_004722	A_23_P157051	AP4M1	adaptor-related protein complex 4, mu 1 subunit	Cytoplasm	transporter	A_23_P157051
FAM172A	A_24_P111912	0.3175	0.00461986	-2.99349	-2.0421	-0.318939	NM_032042	A_24_P111912	FAM172A	family with sequence similarity 172, member A	Cytoplasm	transcription regulator	A_24_P111912
LOC90246	A_24_P532180	0.3175	0.00462246	-2.99328	-2.0425	-0.246169	AK023635	A_24_P532180	LOC90246	uncharacterized LOC90246	Other	other	A_24_P532180
IRAK2	A_23_P80635	0.3175	0.00463004	-2.99267	-2.0439	-0.20171	NM_001570	A_23_P80635	IRAK2	interleukin-1 receptor-associated kinase 2	Plasma Membrane	kinase	A_23_P80635
FAM46A	A_23_P70660	0.3175	0.00463975	-2.99189	-2.0456	-0.313624	NM_017633	A_23_P70660	FAM46A	family with sequence similarity 46, member A	Other	other	A_23_P70660
RPLP1	A_32_P857658	0.3175	0.00464501	2.99147	-2.0465	0.342509		A_32_P857658	RPLP1*	ribosomal protein, large, P1	Cytoplasm	other	A_32_P857658
MAN2B2	A_23_P250380	0.3175	0.00464543	-2.99997	-2.042	-0.489425	NM_015274	A_23_P250380	MAN2B2	mannosidase, alpha, class 2B, member 2	Cytoplasm	enzyme	A_23_P250380
SPTBN5	A_23_P152082	0.3175	0.00465597	-3.00373	-2.0419	-0.344573	NM_016642	A_23_P152082	SPTBN5	spectrin, beta, non-erythrocytic 5	Plasma Membrane	other	A_23_P152082
LRRC15	A_24_P827037	0.3175	0.00465741	2.999	-2.0442	0.524375	NM_130830	A_24_P827037	LRRC15	leucine rich repeat containing 15	Plasma Membrane	other	A_24_P827037
CA5B	A_24_P941268	0.3175	0.00469282	-2.98766	-2.0549	-0.511756	AK057568	A_24_P941268	CA5B	carbonic anhydrase VB, mitochondrial	Cytoplasm	enzyme	A_24_P941268
HP	A_23_P206760	0.3175	0.00469749	2.98729	-2.0557	0.812086	NM_005143	A_23_P206760	HP	haptoglobin	Extracellular Space	peptidase	A_23_P206760
RPS14	A_24_P37939	0.3175	0.00470156	-2.98697	-2.0564	-0.343229		A_24_P37939	RPS14	ribosomal protein S14	Cytoplasm	translation regulator	A_24_P37939
CHRNA1	A_23_P90888	0.3177	0.00472092	2.99392	-2.0552	0.20728	NM_000079	A_23_P90888	CHRNA1	cholinergic receptor, nicotinic, alpha 1 (muscle)	Plasma Membrane	transmembrane receptor	A_23_P90888
FAM102B	A_32_P172864	0.3177	0.004727	2.98496	-2.0609	0.333932	NM_001010883	A_32_P172864	FAM102B	family with sequence similarity 102, member B	Other	other	A_32_P172864
IGFBP7	A_23_P353035	0.3192	0.00478124	2.98071	-2.0702	0.505699	NM_001553	A_23_P353035	IGFBP7	insulin-like growth factor binding protein 7	Extracellular Space	transporter	A_23_P353035
ACKR4	A_23_P6909	0.3192	0.00480685	-2.97872	-2.0746	-0.837512	NM_178445	A_23_P6909	ACKR4	atypical chemokine receptor 4	Plasma Membrane	G-protein coupled receptor	A_23_P6909
LOC100133091	A_32_P219963	0.3192	0.00483658	2.9942	-2.0706	0.413375	BU658571	A_32_P219963	LOC100133091	uncharacterized LOC100133091	Other	other	A_32_P219963
EMX2	A_23_P44264	0.3192	0.00483806	-2.98041	-2.0776	-0.864378	NM_004098	A_23_P44264	EMX2	empty spiracles homeobox 2	Nucleus	transcription regulator	A_23_P44264
DHRS1	A_24_P133475	0.3192	0.0048461	-2.97569	-2.0813	-0.24048	NM_138452	A_24_P133475	DHRS1*	dehydrogenase/reductase (SDR family) member 1	Cytoplasm	enzyme	A_24_P133475
ATMIN	A_23_P100133	0.3192	0.00486058	-2.97458	-2.0837	-0.350007	AB007891	A_23_P100133	ATMIN	ATM interactor	Nucleus	other	A_23_P100133
RPS27	A_24_P148235	0.3192	0.00487409	2.97354	-2.086	0.239373	XM_371630	A_24_P148235	RPS27*	ribosomal protein S27	Cytoplasm	other	A_24_P148235
IL17RD	A_32_P188860	0.3192	0.0048773	-2.97738	-2.0842	-0.373156	AK092579	A_32_P188860	IL17RD	interleukin 17 receptor D	Cytoplasm	other	A_32_P188860
AWAT1	A_32_P234518	0.3192	0.00487779	-2.99098	-2.0775	-0.558679	BC039181	A_32_P234518	AWAT1	acyl-CoA wax alcohol acyltransferase 1	Other	other	A_32_P234518
ST13P2	A_24_P24912	0.3192	0.00489948	-2.9716	-2.0902	-0.312258		A_24_P24912	ST13P2	suppression of tumorigenicity 13 pseudogene 2		other	A_24_P24912
FAM63A	A_24_P942163	0.3192	0.00490197	-2.98433	-2.0836	-0.293036	AB037811	A_24_P942163	FAM63A	family with sequence similarity 63, member A	Cytoplasm	other	A_24_P942163
RCAN3	A_23_P391275	0.3192	0.00490782	-2.97505	-2.0894	-0.370922	NM_013441	A_23_P391275	RCAN3	RCAN family member 3	Other	other	A_23_P391275
HIP1	A_24_P916314	0.3192	0.00494529	2.96813	-2.0979	0.370548	NM_005338	A_24_P916314	HIP1	huntingtin interacting protein 1	Cytoplasm	other	A_24_P916314
CLDN11	A_23_P405088	0.3192	0.00499463	2.96442	-2.106	0.276695	NM_005602	A_23_P405088	CLDN11	claudin 11	Plasma Membrane	other	A_23_P405088
RASIP1	A_23_P119353	0.3192	0.00504223	2.96088	-2.1138	0.310065	NM_017805	A_23_P119353	RASIP1	Ras interacting protein 1	Cytoplasm	other	A_23_P119353
ZNF770	A_23_P65733	0.3192	0.00504226	-2.96088	-2.1138	-0.206796	NM_014106	A_23_P65733	ZNF770	zinc finger protein 770	Other	other	A_23_P65733
KIF2C	A_23_P34788	0.3192	0.00504562	2.96063	-2.1143	0.380738	NM_006845	A_23_P34788	KIF2C	kinesin family member 2C	Nucleus	other	A_23_P34788
CYP2J2	A_23_P103486	0.3192	0.00506058	-2.96356	-2.1144	-0.481111	NM_000775	A_23_P103486	CYP2J2	cytochrome P450, family 2, subfamily J, polypeptide 2	Cytoplasm	enzyme	A_23_P103486
FBXO39	A_32_P204980	0.3192	0.00506743	-2.97178	-2.1136	-0.367229	NM_153230	A_32_P204980	FBXO39	F-box protein 39	Other	other	A_32_P204980
NTM	A_23_P84063	0.3192	0.00507364	-2.96684	-2.1142	-0.281839	NM_016522	A_23_P84063	NTM	neurotrimin	Plasma Membrane	other	A_23_P84063
PXMP4	A_23_P91430	0.3192	0.00507766	-2.95826	-2.1195	-0.255814	NM_183397	A_23_P91430	PXMP4	peroxisomal membrane protein 4, 24kDa	Cytoplasm	other	A_23_P91430
SH3KBP1	A_24_P289139	0.3192	0.00508821	-2.95748	-2.1212	-0.526663	NM_001024666	A_24_P289139	SH3KBP1	SH3-domain kinase binding protein 1	Cytoplasm	other	A_24_P289139
ZNF629	A_23_P163820	0.3192	0.00510504	-2.96027	-2.1216	-0.326756	AB002324	A_23_P163820	ZNF629	zinc finger protein 629	Nucleus	other	A_23_P163820
GPD1L	A_23_P318284	0.3192	0.00513201	-2.9583	-2.1259	-0.2997	NM_015141	A_23_P318284	GPD1L	glycerol-3-phosphate dehydrogenase 1-like	Cytoplasm	enzyme	A_23_P318284
DAPK1	A_23_P252163	0.3192	0.00514748	2.96585	-2.1231	0.212552	NM_004938	A_23_P252163	DAPK1	death-associated protein kinase 1	Cytoplasm	kinase	A_23_P252163
PDLIM4	A_23_P144796	0.3192	0.00514953	-2.953	-2.131	-0.28319	NM_003687	A_23_P144796	PDLIM4	PDZ and LIM domain 4	Plasma Membrane	other	A_23_P144796
ST13	A_23_P68949	0.3192	0.00516204	-2.95209	-2.133	-0.237455	XM_165401	A_23_P68949	ST13*	suppression of tumorigenicity 13 (colon carcinoma) (Hsp70 interacting protein)	Cytoplasm	other	A_23_P68949
USP48	A_23_P200551	0.3192	0.00517033	2.95149	-2.1343	0.255441	NM_032236	A_23_P200551	USP48	ubiquitin specific peptidase 48	Plasma Membrane	peptidase	A_23_P200551
PHB	A_23_P130040	0.3192	0.00519825	-2.94948	-2.1387	-0.265616	NM_002634	A_23_P130040	PHB	prohibitin	Nucleus	transcription regulator	A_23_P130040
XPOT	A_32_P37733	0.3192	0.005206	2.94892	-2.14	0.285011	AK098081	A_32_P37733	XPOT	exportin, tRNA	Nucleus	other	A_32_P37733
IPP	A_23_P9662	0.3192	0.00520664	-2.97642	-2.125	-0.274671	NM_005897	A_23_P9662	IPP	intracisternal A particle-promoted polypeptide	Cytoplasm	other	A_23_P9662
UBQLN1	A_23_P250910	0.3192	0.00524027	2.94646	-2.1453	0.222201	NM_053067	A_23_P250910	UBQLN1	ubiquilin 1	Cytoplasm	other	A_23_P250910
DMTF1	A_23_P8664	0.3192	0.00524286	2.94627	-2.1457	0.414351	NM_021145	A_23_P8664	DMTF1	cyclin D binding myb-like transcription factor 1	Nucleus	transcription regulator	A_23_P8664
BSPRY	A_23_P71946	0.3192	0.00526225	-2.94489	-2.1487	-0.472039	NM_017688	A_23_P71946	BSPRY	B-box and SPRY domain containing	Cytoplasm	other	A_23_P71946
KREMEN1	A_23_P68851	0.3192	0.00527826	-2.94375	-2.1512	-0.371563	Z95116	A_23_P68851	KREMEN1	kringle containing transmembrane protein 1	Plasma Membrane	other	A_23_P68851
DTX3	A_23_P336708	0.3192	0.00532154	-2.94069	-2.1579	-0.187986	NM_178502	A_23_P336708	DTX3	deltex 3, E3 ubiquitin ligase	Cytoplasm	other	A_23_P336708
USP47	A_32_P114246	0.3192	0.00534142	-2.95183	-2.1537	-0.415968	NM_017944	A_32_P114246	USP47*	ubiquitin specific peptidase 47	Cytoplasm	peptidase	A_32_P114246
C2	A_32_P162183	0.3192	0.00535324	2.93846	-2.1628	0.455326	NM_000063	A_32_P162183	C2	complement component 2	Extracellular Space	peptidase	A_32_P162183
SHB	A_24_P146575	0.3192	0.00535554	-2.9383	-2.1631	-0.276939	NM_003028	A_24_P146575	SHB	Src homology 2 domain containing adaptor protein B	Cytoplasm	other	A_24_P146575
MTHFD1L	A_23_P214908	0.3192	0.00535627	2.93825	-2.1632	0.436595	AL035086	A_23_P214908	MTHFD1L*	methylenetetrahydrofolate dehydrogenase (NADP+ dependent) 1-like	Cytoplasm	enzyme	A_23_P214908
DZANK1	A_24_P323425	0.3192	0.00538003	-2.93659	-2.1669	-0.160957	BC036231	A_24_P323425	DZANK1	double zinc ribbon and ankyrin repeat domains 1	Other	other	A_24_P323425
LDHD	A_23_P54918	0.3192	0.00539486	-2.93555	-2.1691	-0.312466	NM_194436	A_23_P54918	LDHD	lactate dehydrogenase D	Cytoplasm	enzyme	A_23_P54918
CHADL	A_24_P340286	0.3192	0.00541693	-2.93402	-2.1725	-0.47434	AL035681	A_24_P340286	CHADL	chondroadherin-like	Extracellular Space	other	A_24_P340286
ZNF394	A_23_P157416	0.3192	0.00542336	-2.93358	-2.1734	-0.263294	NM_032164	A_23_P157416	ZNF394	zinc finger protein 394	Nucleus	transcription regulator	A_23_P157416
DNHD1	A_23_P367586	0.3192	0.00543028	2.9331	-2.1745	0.203086	NM_173589	A_23_P367586	DNHD1	dynein heavy chain domain 1	Cytoplasm	other	A_23_P367586
ZCCHC18	A_24_P6825	0.3192	0.00543052	2.95506	-2.1619	0.333857		A_24_P6825	ZCCHC18	zinc finger, CCHC domain containing 18	Other	other	A_24_P6825
EPB41L4A-AS1	A_23_P58538	0.3192	0.00543351	-2.93287	-2.175	-0.190634	NM_053000	A_23_P58538	EPB41L4A-AS1*	EPB41L4A antisense RNA 1	Other	other	A_23_P58538
TSPAN32	A_24_P252895	0.3192	0.00543865	2.93252	-2.1757	0.357222	NM_139024	A_24_P252895	TSPAN32*	tetraspanin 32	Plasma Membrane	other	A_24_P252895
ZNF346	A_23_P258124	0.3192	0.0054455	-2.93205	-2.1768	-0.149541	NM_012279	A_23_P258124	ZNF346	zinc finger protein 346	Nucleus	other	A_23_P258124
PCCB	A_23_P121051	0.3192	0.00544621	2.96461	-2.1635	0.433962	NM_000532	A_23_P121051	PCCB	propionyl CoA carboxylase, beta polypeptide	Cytoplasm	enzyme	A_23_P121051
PRKY	A_23_P137248	0.3192	0.0054529	2.93154	-2.1779	0.369065	NM_002760	A_23_P137248	PRKY	protein kinase, Y-linked, pseudogene	Other	other	A_23_P137248
TSPAN32	A_23_P501722	0.3192	0.00546097	2.94804	-2.1686	0.310125	NM_139024	A_23_P501722	TSPAN32*	tetraspanin 32	Plasma Membrane	other	A_23_P501722
TMEM159	A_23_P406131	0.3192	0.005466	-2.93064	-2.1798	-0.448699	NM_020422	A_23_P406131	TMEM159	transmembrane protein 159	Other	other	A_23_P406131
MAB21L3	A_24_P233946	0.3192	0.00546609	-2.9387	-2.1737	-0.213517	AK096035	A_24_P233946	MAB21L3	mab-21-like 3 (C. elegans)	Other	other	A_24_P233946
NIPA2	A_24_P338971	0.3192	0.00547069	-2.9574	-2.1655	-0.25801	NM_001008892	A_24_P338971	NIPA2	non imprinted in Prader-Willi/Angelman syndrome 2	Cytoplasm	other	A_24_P338971
S1PR2	A_32_P827528	0.3192	0.0054746	-2.93398	-2.1788	-0.433667	BI089613	A_32_P827528	S1PR2	sphingosine-1-phosphate receptor 2	Plasma Membrane	G-protein coupled receptor	A_32_P827528
GGNBP2	A_24_P67976	0.3192	0.00547708	-2.92987	-2.1815	-0.284014	NM_024835	A_24_P67976	GGNBP2*	gametogenetin binding protein 2	Other	other	A_24_P67976
RWDD2A	A_23_P255076	0.3192	0.00547803	-2.97438	-2.1592	-0.289489	NM_033411	A_23_P255076	RWDD2A	RWD domain containing 2A	Other	other	A_23_P255076
PEX7	A_23_P93543	0.3197	0.00551272	-2.92744	-2.1868	-0.288785	NM_000288	A_23_P93543	PEX7	peroxisomal biogenesis factor 7	Cytoplasm	transporter	A_23_P93543
PGAP3	A_24_P275828	0.3197	0.00551566	-2.92724	-2.1872	-0.395455	NM_033419	A_24_P275828	PGAP3	post-GPI attachment to proteins 3	Cytoplasm	enzyme	A_24_P275828
ZNF516	A_32_P106864	0.3197	0.00553155	-2.93007	-2.1872	-0.4294	D86975	A_32_P106864	ZNF516*	zinc finger protein 516	Nucleus	other	A_32_P106864
ACAD8	A_24_P4678	0.32	0.00555797	-2.92436	-2.1935	-0.328943	NM_014384	A_24_P4678	ACAD8	acyl-CoA dehydrogenase family, member 8	Cytoplasm	enzyme	A_24_P4678
PMP2	A_23_P31615	0.32	0.0055701	-2.92354	-2.1953	-0.153516	X62167	A_23_P31615	PMP2	peripheral myelin protein 2	Cytoplasm	other	A_23_P31615
PCP4	A_23_P109322	0.3214	0.00560612	-2.92112	-2.2005	-0.189688	NM_006198	A_23_P109322	PCP4	Purkinje cell protein 4	Cytoplasm	other	A_23_P109322
TUBBP6	A_24_P647682	0.3214	0.0056336	2.91927	-2.2045	0.551032	XM_170211	A_24_P647682	TUBBP6	tubulin, beta class I pseudogene 6		other	A_24_P647682
LAMB1	A_23_P94030	0.3214	0.005641	2.91878	-2.2056	0.336774	NM_002291	A_23_P94030	LAMB1	laminin, beta 1	Extracellular Space	other	A_23_P94030
PDGFA	A_23_P113701	0.3214	0.00564694	2.91838	-2.2065	0.223789	NM_002607	A_23_P113701	PDGFA	platelet-derived growth factor alpha polypeptide	Extracellular Space	growth factor	A_23_P113701
CLEC3B	A_23_P69497	0.3214	0.0056624	-2.91736	-2.2087	-0.539814	NM_003278	A_23_P69497	CLEC3B	C-type lectin domain family 3, member B	Extracellular Space	other	A_23_P69497
AKAP13	A_24_P155761	0.3214	0.00567661	-2.92869	-2.2034	-0.43846	NM_007200	A_24_P155761	AKAP13*	A kinase (PRKA) anchor protein 13	Cytoplasm	other	A_24_P155761
QRICH1	A_23_P45106	0.3214	0.00568011	-2.91618	-2.2113	-0.300677	NM_017730	A_23_P45106	QRICH1	glutamine-rich 1	Nucleus	other	A_23_P45106
KCNG4	A_23_P365248	0.3214	0.00568521	-2.94798	-2.2068	-0.276556	NM_172347	A_23_P365248	KCNG4	potassium channel, voltage gated modifier subfamily G, member 4	Plasma Membrane	ion channel	A_23_P365248
FAM107A	A_23_P84860	0.3216	0.00570993	-2.91808	-2.2132	-0.556811	NM_007177	A_23_P84860	FAM107A*	family with sequence similarity 107, member A	Nucleus	other	A_23_P84860
MFRP	A_24_P98783	0.3226	0.00574753	-2.91173	-2.2209	-0.15771	NM_031433	A_24_P98783	MFRP	membrane frizzled-related protein	Plasma Membrane	transmembrane receptor	A_24_P98783
PTPN9	A_24_P687372	0.3226	0.0057641	2.94263	-2.2084	0.307165	AL360201	A_24_P687372	PTPN9	protein tyrosine phosphatase, non-receptor type 9	Cytoplasm	phosphatase	A_24_P687372
SAMD4A	A_24_P383523	0.3226	0.00576704	2.91045	-2.2237	0.22876	NM_015589	A_24_P383523	SAMD4A	sterile alpha motif domain containing 4A	Cytoplasm	translation regulator	A_24_P383523
PHF2	A_24_P357551	0.3226	0.00577941	-2.91351	-2.2231	-0.343678	NM_024517	A_24_P357551	PHF2	PHD finger protein 2	Nucleus	other	A_24_P357551
BNC2	A_32_P12232	0.3226	0.00578626	2.9092	-2.2264	0.171971		A_32_P12232	BNC2	basonuclin 2	Nucleus	other	A_32_P12232
DCAF12L1	A_23_P301504	0.3226	0.00584127	2.94316	-2.2169	0.271486	NM_178470	A_23_P301504	DCAF12L1	DDB1 and CUL4 associated factor 12-like 1	Extracellular Space	other	A_23_P301504
PRND	A_23_P143316	0.3226	0.00584223	-2.91773	-2.2253	-0.339207	NM_012409	A_23_P143316	PRND	prion protein 2 (dublet)	Plasma Membrane	other	A_23_P143316
PLCB1	A_23_P6099	0.3234	0.00587073	-2.90373	-2.2383	-0.270606	NM_182734	A_23_P6099	PLCB1	phospholipase C, beta 1 (phosphoinositide-specific)	Cytoplasm	enzyme	A_23_P6099
USP31	A_24_P147263	0.3238	0.00589726	-2.90586	-2.2396	-0.259922	AC002040	A_24_P147263	USP31	ubiquitin specific peptidase 31	Nucleus	peptidase	A_24_P147263
FLJ33534	A_24_P374496	0.3242	0.00591628	2.93251	-2.226	0.21411	NM_182586	A_24_P374496	FLJ33534	uncharacterized LOC285150	Other	other	A_24_P374496
PLIN2	A_23_P134953	0.3246	0.00593512	-2.89961	-2.2472	-0.44433	NM_001122	A_23_P134953	PLIN2	perilipin 2	Plasma Membrane	other	A_23_P134953
SIRT1	A_23_P98022	0.329	0.00605104	-2.8923	-2.263	-0.331047	NM_012238	A_23_P98022	SIRT1	sirtuin 1	Nucleus	transcription regulator	A_23_P98022
KRTDAP	A_23_P90453	0.329	0.00605327	-2.89216	-2.2633	-0.414702		A_23_P90453	KRTDAP	keratinocyte differentiation-associated protein	Extracellular Space	other	A_23_P90453
ZSWIM6	A_23_P410859	0.329	0.00605627	2.89197	-2.2637	0.307989	XM_035299	A_23_P410859	ZSWIM6	zinc finger, SWIM-type containing 6	Other	other	A_23_P410859
PPP2R5C	A_24_P76898	0.329	0.00606189	2.89162	-2.2644	0.159398	AL834350	A_24_P76898	PPP2R5C	protein phosphatase 2, regulatory subunit B', gamma	Nucleus	other	A_24_P76898
WDR4	A_23_P211302	0.3291	0.00607461	2.89083	-2.2662	0.31605	NM_033661	A_23_P211302	WDR4	WD repeat domain 4	Nucleus	other	A_23_P211302
IRX5	A_24_P48057	0.3294	0.00609204	-2.88975	-2.2685	-0.254437	NM_005853	A_24_P48057	IRX5	iroquois homeobox 5	Nucleus	transcription regulator	A_24_P48057
MGC24103	A_23_P373100	0.3298	0.00613752	2.89469	-2.2697	0.311889	NM_152576	A_23_P373100	MGC24103	uncharacterized MGC24103		other	A_23_P373100
DDX24	A_24_P238878	0.3298	0.00618475	-2.88403	-2.2808	-0.364448	NM_020414	A_24_P238878	DDX24	DEAD (Asp-Glu-Ala-Asp) box helicase 24	Nucleus	enzyme	A_24_P238878
TTLL7	A_32_P204169	0.3298	0.006193	-2.88352	-2.2819	-0.247208		A_32_P204169	TTLL7	tubulin tyrosine ligase-like family member 7	Plasma Membrane	other	A_32_P204169
LOC101926980	A_32_P234780	0.3298	0.0061962	-2.88709	-2.2771	-0.268302	BI460511	A_32_P234780	LOC101926980	uncharacterized LOC101926980	Other	other	A_32_P234780
C1QTNF2	A_23_P92903	0.3298	0.00621039	-2.88246	-2.2842	-0.237505	AF329836	A_23_P92903	C1QTNF2*	C1q and tumor necrosis factor related protein 2	Extracellular Space	other	A_23_P92903
TPT1	A_32_P85925	0.3298	0.00621669	-2.88207	-2.285	-0.341136	AA639932	A_32_P85925	TPT1	tumor protein, translationally-controlled 1	Cytoplasm	other	A_32_P85925
PTX3	A_23_P121064	0.3298	0.00622021	2.88186	-2.2855	0.585706	NM_002852	A_23_P121064	PTX3	pentraxin 3, long	Extracellular Space	other	A_23_P121064
FAM208A	A_23_P6651	0.3298	0.00622077	-2.88559	-2.2803	-0.286851	NM_015224	A_23_P6651	FAM208A	family with sequence similarity 208, member A	Other	other	A_23_P6651
ZC3H12A	A_23_P326160	0.3298	0.00622509	-2.88156	-2.2861	-0.328738	NM_025079	A_23_P326160	ZC3H12A	zinc finger CCCH-type containing 12A	Cytoplasm	other	A_23_P326160
LINC00959	A_32_P195756	0.3298	0.00623493	-2.89726	-2.2755	-0.374107		A_32_P195756	LINC00959	long intergenic non-protein coding RNA 959	Other	other	A_32_P195756
TP53I3	A_23_P5392	0.3298	0.00624773	2.88394	-2.2838	0.241907	NM_004881	A_23_P5392	TP53I3	tumor protein p53 inducible protein 3	Cytoplasm	enzyme	A_23_P5392
SLC43A3	A_24_P406986	0.3298	0.00625058	2.88002	-2.2895	0.177215	NM_199329	A_24_P406986	SLC43A3	solute carrier family 43, member 3	Extracellular Space	other	A_24_P406986
MPV17L	A_32_P174303	0.3302	0.0063025	2.89311	-2.2842	0.136143	NM_173803	A_32_P174303	MPV17L	MPV17 mitochondrial membrane protein-like	Cytoplasm	other	A_32_P174303
CCDC186	A_24_P335048	0.3302	0.00631103	-2.89722	-2.2844	-0.566017	NM_018017	A_24_P335048	CCDC186	coiled-coil domain containing 186	Other	other	A_24_P335048
TBX5	A_24_P30557	0.3302	0.00631537	-2.88379	-2.293	-0.316778	NM_000192	A_24_P30557	TBX5	T-box 5	Nucleus	transcription regulator	A_24_P30557
S100A4	A_23_P94800	0.3329	0.00637963	-2.87226	-2.3062	-0.379262	NM_002961	A_23_P94800	S100A4	S100 calcium binding protein A4	Cytoplasm	other	A_23_P94800
CRLF1	A_23_P56197	0.3336	0.0064278	2.86941	-2.3123	0.458531	NM_004750	A_23_P56197	CRLF1	cytokine receptor-like factor 1	Extracellular Space	other	A_23_P56197
KIAA1683	A_23_P130974	0.3339	0.0064616	-2.86741	-2.3166	-0.296688	NM_025249	A_23_P130974	KIAA1683	KIAA1683	Other	other	A_23_P130974
ZNF415	A_23_P89871	0.3339	0.00646684	-2.87472	-2.3094	-0.260667	NM_018355	A_23_P89871	ZNF415	zinc finger protein 415	Nucleus	other	A_23_P89871
LOC100506388	A_24_P851353	0.3339	0.00646969	2.87455	-2.3126	0.255724	BC027928	A_24_P851353	LOC100506388	uncharacterized LOC100506388	Other	other	A_24_P851353
PRKDC	A_32_P25204	0.3339	0.00653499	2.87914	-2.3133	0.264339	NM_006904	A_32_P25204	PRKDC	protein kinase, DNA-activated, catalytic polypeptide	Nucleus	kinase	A_32_P25204
LOH12CR1	A_23_P257593	0.3339	0.00653885	-2.86659	-2.3238	-0.352489	NM_058169	A_23_P257593	LOH12CR1*	loss of heterozygosity, 12, chromosomal region 1	Other	other	A_23_P257593
VGLL3	A_24_P67585	0.3339	0.00654612	-2.86247	-2.3272	-0.260272		A_24_P67585	VGLL3	vestigial-like family member 3	Other	other	A_24_P67585
KIAA1755	A_24_P102315	0.3339	0.00655509	-2.86195	-2.3283	-0.178982	AB051542	A_24_P102315	KIAA1755	KIAA1755	Other	other	A_24_P102315
CARTPT	A_23_P167493	0.3339	0.00655518	-2.86953	-2.3233	-0.170038	NM_004291	A_23_P167493	CARTPT	CART prepropeptide	Extracellular Space	other	A_23_P167493
ATL3	A_23_P105028	0.3339	0.00656027	-2.86165	-2.329	-0.189434	NM_015459	A_23_P105028	ATL3	atlastin GTPase 3	Cytoplasm	other	A_23_P105028
MAP2K6	A_23_P207445	0.3339	0.00656267	2.86151	-2.3293	0.171688	NM_002758	A_23_P207445	MAP2K6	mitogen-activated protein kinase kinase 6	Cytoplasm	kinase	A_23_P207445
LINC01315	A_23_P166508	0.3339	0.00657587	-2.86075	-2.3309	-0.341405	XM_086879	A_23_P166508	LINC01315	long intergenic non-protein coding RNA 1315	Other	other	A_23_P166508
AKR1A1	A_24_P79750	0.3339	0.00659646	-2.85956	-2.3334	-0.261258	NM_153326	A_24_P79750	AKR1A1	aldo-keto reductase family 1, member A1 (aldehyde reductase)	Cytoplasm	enzyme	A_24_P79750
PCNXL2	A_23_P200260	0.3339	0.00661644	-2.85841	-2.3359	-0.172713	NM_014801	A_23_P200260	PCNXL2	pecanex-like 2 (Drosophila)	Other	other	A_23_P200260
AGBL5	A_24_P45767	0.3339	0.00662232	-2.85807	-2.3366	-0.301169	XM_376043	A_24_P45767	AGBL5*	ATP/GTP binding protein-like 5	Cytoplasm	peptidase	A_24_P45767
EPHA1	A_23_P157333	0.3339	0.00662242	2.8697	-2.3263	0.307897	NM_005232	A_23_P157333	EPHA1	EPH receptor A1	Plasma Membrane	kinase	A_23_P157333
LOC101927770	A_32_P1948	0.3339	0.00663224	-2.8575	-2.3379	-0.248133		A_32_P1948	LOC101927770	uncharacterized LOC101927770	Other	other	A_32_P1948
PGA5 (includes others)	A_23_P150547	0.334	0.00666841	-2.87134	-2.33	-0.568291	NM_014224	A_23_P150547	PGA5 (includes others)*	pepsinogen 5, group I (pepsinogen A)	Extracellular Space	peptidase	A_23_P150547
TBC1D4	A_23_P88095	0.334	0.00668442	-2.86612	-2.3366	-0.192615	NM_014832	A_23_P88095	TBC1D4	TBC1 domain family, member 4	Cytoplasm	other	A_23_P88095
GK	A_32_P172848	0.334	0.00669638	-2.85384	-2.3457	-0.226703	XM_114415	A_32_P172848	GK	glycerol kinase	Cytoplasm	kinase	A_32_P172848
MYLIP	A_24_P917123	0.334	0.00669754	2.85377	-2.3458	0.411756	NM_013262	A_24_P917123	MYLIP	myosin regulatory light chain interacting protein	Cytoplasm	enzyme	A_24_P917123
IDH3A	A_23_P140668	0.334	0.00670379	2.85708	-2.3442	0.225811	NM_005530	A_23_P140668	IDH3A	isocitrate dehydrogenase 3 (NAD+) alpha	Cytoplasm	enzyme	A_23_P140668
MEIS3P1	A_24_P648880	0.3347	0.00674143	-2.85494	-2.3487	-0.345156	AK054814	A_24_P648880	MEIS3P1	Meis homeobox 3 pseudogene 1	Other	other	A_24_P648880
VPS13A	A_32_P205303	0.3347	0.00674282	-2.85121	-2.3513	-0.155344	AF070595	A_32_P205303	VPS13A*	vacuolar protein sorting 13 homolog A (S. cerevisiae)	Cytoplasm	transporter	A_32_P205303
SGCA	A_23_P66637	0.3361	0.00678754	-2.84869	-2.3567	-0.706943	NM_000023	A_23_P66637	SGCA	sarcoglycan, alpha (50kDa dystrophin-associated glycoprotein)	Plasma Membrane	other	A_23_P66637
DNAJC5G	A_23_P417921	0.3361	0.00679916	-2.84803	-2.3581	-0.232853	NM_173650	A_23_P417921	DNAJC5G	DnaJ (Hsp40) homolog, subfamily C, member 5 gamma	Other	other	A_23_P417921
LATS1	A_23_P366230	0.3361	0.00680621	-2.84764	-2.359	-0.286516	NM_004690	A_23_P366230	LATS1	large tumor suppressor kinase 1	Nucleus	kinase	A_23_P366230
GSTA3	A_23_P253495	0.337	0.0068356	-2.84599	-2.3625	-0.351326	NM_000847	A_23_P253495	GSTA3	glutathione S-transferase alpha 3	Cytoplasm	enzyme	A_23_P253495
TRIM2	A_23_P213141	0.3383	0.00688731	-2.84312	-2.3686	-0.317677	NM_015271	A_23_P213141	TRIM2	tripartite motif containing 2	Cytoplasm	enzyme	A_23_P213141
SCGB2B2	A_32_P191860	0.3383	0.0068951	-2.84269	-2.3696	-0.203599		A_32_P191860	SCGB2B2	secretoglobin, family 2B, member 2	Other	other	A_32_P191860
SNHG18	A_24_P639679	0.3383	0.00690454	-2.85363	-2.3595	-0.32751	AK095831	A_24_P639679	SNHG18	small nucleolar RNA host gene 18	Other	other	A_24_P639679
RACGAP1	A_32_P186474	0.3383	0.00690926	2.84191	-2.3712	0.508867	NM_013277	A_32_P186474	RACGAP1	Rac GTPase activating protein 1	Cytoplasm	transporter	A_32_P186474
CHN1	A_23_P79482	0.3394	0.00694457	2.83996	-2.3754	0.353244	NM_001025201	A_23_P79482	CHN1	chimerin 1	Cytoplasm	other	A_23_P79482
IRS1	A_24_P802145	0.3394	0.00695666	-2.84291	-2.3705	-0.265391		A_24_P802145	IRS1	insulin receptor substrate 1	Cytoplasm	enzyme	A_24_P802145
MRPL17	A_23_P87257	0.3398	0.00698884	2.83753	-2.3806	0.327455	NM_022061	A_23_P87257	MRPL17	mitochondrial ribosomal protein L17	Cytoplasm	other	A_23_P87257
LPPR2	A_24_P151213	0.3398	0.00700209	-2.83681	-2.3821	-0.255229	NM_022737	A_24_P151213	LPPR2	lipid phosphate phosphatase-related protein type 2	Other	phosphatase	A_24_P151213
GRPEL1	A_24_P174563	0.3398	0.00700718	-2.83653	-2.3827	-0.183771	NM_025196	A_24_P174563	GRPEL1	GrpE-like 1, mitochondrial (E. coli)	Cytoplasm	other	A_24_P174563
IGDCC4	A_23_P14673	0.3398	0.0070237	-2.83563	-2.3846	-0.222405	NM_020962	A_23_P14673	IGDCC4	immunoglobulin superfamily, DCC subclass, member 4	Plasma Membrane	other	A_23_P14673
DNAJB12	A_24_P244100	0.3398	0.00702437	-2.83559	-2.3847	-0.336179	NM_001002762	A_24_P244100	DNAJB12*	DnaJ (Hsp40) homolog, subfamily B, member 12	Cytoplasm	other	A_24_P244100
FTCDNL1	A_32_P105083	0.3403	0.00704699	-2.84175	-2.3786	-0.18035	BC039445	A_32_P105083	FTCDNL1	formiminotransferase cyclodeaminase N-terminal like	Other	other	A_32_P105083
TMC8	A_23_P346093	0.3403	0.00707016	2.85314	-2.3742	0.366884	CR598574	A_23_P346093	TMC8	transmembrane channel-like 8	Cytoplasm	other	A_23_P346093
GRB14	A_23_P154526	0.3403	0.00709992	-2.84285	-2.3824	-0.421228	NM_004490	A_23_P154526	GRB14	growth factor receptor-bound protein 14	Plasma Membrane	other	A_23_P154526
GGA2	A_24_P416257	0.3403	0.00710288	-2.83135	-2.3938	-0.196021	NM_015044	A_24_P416257	GGA2	golgi-associated, gamma adaptin ear containing, ARF binding protein 2	Cytoplasm	transporter	A_24_P416257
TUB	A_23_P500892	0.3403	0.00711438	-2.83073	-2.3951	-0.146703	NM_003320	A_23_P500892	TUB	tubby bipartite transcription factor	Cytoplasm	transcription regulator	A_23_P500892
THY1	A_23_P36364	0.3403	0.00714455	2.82911	-2.3985	0.396925	NM_006288	A_23_P36364	THY1	Thy-1 cell surface antigen	Plasma Membrane	other	A_23_P36364
CTDSPL	A_24_P251534	0.3403	0.00715038	-2.83614	-2.3941	-0.454015	NM_001008392	A_24_P251534	CTDSPL	CTD (carboxy-terminal domain, RNA polymerase II, polypeptide A) small phosphatase-like	Nucleus	other	A_24_P251534
NHS	A_32_P126375	0.3403	0.00721529	2.82534	-2.4066	0.215154	NM_198270	A_32_P126375	NHS	Nance-Horan syndrome (congenital cataracts and dental anomalies)	Nucleus	other	A_32_P126375
CCDC146	A_23_P168771	0.3403	0.00721989	-2.83637	-2.3993	-0.691083	NM_020879	A_23_P168771	CCDC146	coiled-coil domain containing 146	Cytoplasm	other	A_23_P168771
TRIM52-AS1	A_24_P703042	0.3403	0.00723278	-2.83173	-2.3996	-0.19025	BC016291	A_24_P703042	TRIM52-AS1	TRIM52 antisense RNA 1 (head to head)	Other	other	A_24_P703042
SMIM7	A_24_P902653	0.3403	0.00725111	-2.82344	-2.4106	-0.205613		A_24_P902653	SMIM7	small integral membrane protein 7	Other	other	A_24_P902653
FOXC1	A_32_P205110	0.3403	0.00725347	-2.82332	-2.4109	-0.281348	AF048693	A_32_P205110	FOXC1	forkhead box C1	Nucleus	transcription regulator	A_32_P205110
XBP1	A_23_P120845	0.3403	0.00728534	-2.82164	-2.4144	-0.237401	NM_005080	A_23_P120845	XBP1	X-box binding protein 1	Nucleus	transcription regulator	A_23_P120845
SLC14A1	A_23_P55616	0.3403	0.00729195	-2.82129	-2.4152	-0.392534	L36121	A_23_P55616	SLC14A1	solute carrier family 14 (urea transporter), member 1 (Kidd blood group)	Plasma Membrane	transporter	A_23_P55616
CMTM1	A_23_P106661	0.3403	0.00731752	2.81995	-2.418	0.56324	NM_181294	A_23_P106661	CMTM1	CKLF-like MARVEL transmembrane domain containing 1	Other	other	A_23_P106661
CR2	A_24_P936376	0.3403	0.00731953	2.81984	-2.4182	0.342649	X68990	A_24_P936376	CR2	complement component (3d/Epstein Barr virus) receptor 2	Plasma Membrane	transmembrane receptor	A_24_P936376
ARHGEF38	A_23_P252276	0.3403	0.00733352	-2.82639	-2.4147	-0.345452	NM_017700	A_23_P252276	ARHGEF38	Rho guanine nucleotide exchange factor (GEF) 38	Other	other	A_23_P252276
IGH	A_32_P200144	0.3403	0.00734397	2.81857	-2.421	1.44952	BC040042	A_32_P200144	IGH	immunoglobulin heavy locus		other	A_32_P200144
ISY1	A_23_P155179	0.3403	0.00736284	-2.82112	-2.4205	-0.194711	AC108673	A_23_P155179	ISY1	ISY1 splicing factor homolog (S. cerevisiae)	Nucleus	other	A_23_P155179
RILPL2	A_23_P76109	0.3403	0.00736741	-2.81734	-2.4236	-0.185426	NM_145058	A_23_P76109	RILPL2	Rab interacting lysosomal protein-like 2	Cytoplasm	other	A_23_P76109
HINT2	A_23_P157784	0.3403	0.00738653	-2.81635	-2.4257	-0.179584	NM_032593	A_23_P157784	HINT2	histidine triad nucleotide binding protein 2	Cytoplasm	other	A_23_P157784
TTC39C	A_23_P308305	0.3403	0.00739831	-2.81927	-2.4245	-0.349756	AK074875	A_23_P308305	TTC39C*	tetratricopeptide repeat domain 39C	Other	other	A_23_P308305
GPHA2	A_23_P47181	0.3403	0.0074045	-2.81542	-2.4276	-0.179487	NM_130769	A_23_P47181	GPHA2	glycoprotein hormone alpha 2	Extracellular Space	other	A_23_P47181
NTPCR	A_23_P200252	0.3403	0.00740768	2.81525	-2.428	0.334756	NM_032324	A_23_P200252	NTPCR	nucleoside-triphosphatase, cancer-related	Cytoplasm	other	A_23_P200252
FCRL2	A_24_P319647	0.3403	0.00741896	2.81467	-2.4292	0.238563	NM_138738	A_24_P319647	FCRL2	Fc receptor-like 2	Other	other	A_24_P319647
KCNH7	A_23_P349901	0.3403	0.00742214	2.81804	-2.4226	0.162827	NM_033272	A_23_P349901	KCNH7	potassium channel, voltage gated eag related subfamily H, member 7	Plasma Membrane	ion channel	A_23_P349901
KLHDC1	A_32_P164513	0.3403	0.00742313	-2.81445	-2.4297	-0.195986	AK098735	A_32_P164513	KLHDC1	kelch domain containing 1	Cytoplasm	other	A_32_P164513
RBMY1A1 (includes others)	A_23_P171397	0.3403	0.007428	-2.81773	-2.4277	-0.1632	NM_005058	A_23_P171397	RBMY1A1 (includes others)	RNA binding motif protein, Y-linked, family 1, member A1	Nucleus	other	A_23_P171397
FOXQ1	A_32_P164246	0.3406	0.00744742	-2.8132	-2.4323	-0.481104	NM_033260	A_32_P164246	FOXQ1	forkhead box Q1	Nucleus	transcription regulator	A_32_P164246
PHF12	A_23_P305761	0.3418	0.00750644	2.81017	-2.4388	0.187441	NM_020889	A_23_P305761	PHF12	PHD finger protein 12	Nucleus	transcription regulator	A_23_P305761
PSMB9	A_23_P111000	0.3418	0.00750851	2.81006	-2.439	0.253369	NM_148954	A_23_P111000	PSMB9	proteasome (prosome, macropain) subunit, beta type, 9	Cytoplasm	peptidase	A_23_P111000
CSTL1	A_23_P210807	0.3419	0.00752395	-2.80928	-2.4407	-0.140559	NM_138283	A_23_P210807	CSTL1	cystatin-like 1	Extracellular Space	other	A_23_P210807
DRD5	A_32_P54274	0.3427	0.00755262	-2.80782	-2.4438	-0.180004		A_32_P54274	DRD5	dopamine receptor D5	Plasma Membrane	G-protein coupled receptor	A_32_P54274
SLC16A3	A_23_P158725	0.3452	0.00762557	2.80412	-2.4516	0.763699	NM_004207	A_23_P158725	SLC16A3	solute carrier family 16 (monocarboxylate transporter), member 3	Plasma Membrane	transporter	A_23_P158725
DHRS9	A_23_P56559	0.3452	0.00764319	-2.82271	-2.4367	-0.433458	NM_199204	A_23_P56559	DHRS9	dehydrogenase/reductase (SDR family) member 9	Cytoplasm	enzyme	A_23_P56559
CAPS	A_23_P78958	0.3457	0.00767923	-2.80491	-2.4548	-0.563811	NM_004058	A_23_P78958	CAPS	calcyphosine	Cytoplasm	other	A_23_P78958
LINC01138	A_32_P34495	0.3457	0.00769277	2.80075	-2.4587	0.313893	AK026418	A_32_P34495	LINC01138	long intergenic non-protein coding RNA 1138	Other	other	A_32_P34495
C9orf91	A_24_P915196	0.3459	0.00770904	2.80342	-2.4579	0.225	AF038174	A_24_P915196	C9orf91	chromosome 9 open reading frame 91	Cytoplasm	other	A_24_P915196
PKP2	A_24_P133288	0.3467	0.00776331	-2.79724	-2.4662	-0.272538	X97675	A_24_P133288	PKP2*	plakophilin 2	Plasma Membrane	other	A_24_P133288
GDPD5	A_24_P261567	0.3473	0.00778919	-2.79596	-2.4689	-0.265441	NM_030792	A_24_P261567	GDPD5	glycerophosphodiester phosphodiesterase domain containing 5	Other	enzyme	A_24_P261567
ARHGAP35	A_24_P36299	0.3484	0.00782545	-2.80128	-2.4629	-0.192067	NM_004491	A_24_P36299	ARHGAP35	Rho GTPase activating protein 35	Nucleus	transcription regulator	A_24_P36299
TMEM59L	A_23_P309155	0.3484	0.00789978	2.80549	-2.4657	0.410661	NM_012109	A_23_P309155	TMEM59L	transmembrane protein 59-like	Cytoplasm	other	A_23_P309155
MYH9	A_23_P57497	0.3484	0.00790361	2.8053	-2.4646	0.335374	NM_002473	A_23_P57497	MYH9	myosin, heavy chain 9, non-muscle	Cytoplasm	enzyme	A_23_P57497
CPSF3L	A_23_P35030	0.3484	0.00790714	2.79362	-2.4735	0.426202	NM_017871	A_23_P35030	CPSF3L	cleavage and polyadenylation specific factor 3-like	Nucleus	other	A_23_P35030
GAS2	A_32_P24140	0.3484	0.00791564	2.8047	-2.4673	0.286679	NM_005256	A_32_P24140	GAS2	growth arrest-specific 2	Cytoplasm	other	A_32_P24140
DST	A_23_P59388	0.3484	0.0079437	-2.78839	-2.4849	-0.561864	NM_001723	A_23_P59388	DST*	dystonin	Plasma Membrane	other	A_23_P59388
CCAT1	A_32_P17672	0.3484	0.0079597	2.82661	-2.4589	0.442161		A_32_P17672	CCAT1	colon cancer associated transcript 1 (non-protein coding)	Other	other	A_32_P17672
RAB31	A_23_P141688	0.3484	0.00797124	2.7905	-2.4851	0.317511	NM_006868	A_23_P141688	RAB31*	RAB31, member RAS oncogene family	Cytoplasm	enzyme	A_23_P141688
SUSD1	A_23_P216610	0.3484	0.00800245	2.7926	-2.4809	0.293733	NM_022486	A_23_P216610	SUSD1	sushi domain containing 1	Other	other	A_23_P216610
NEK8	A_23_P152873	0.3484	0.00801789	-2.78481	-2.4924	-0.152728	NM_178170	A_23_P152873	NEK8	NIMA-related kinase 8	Nucleus	kinase	A_23_P152873
KCNV2	A_23_P32083	0.3484	0.00802178	2.78805	-2.4903	0.238944	NM_133497	A_23_P32083	KCNV2	potassium channel, voltage gated modifier subfamily V, member 2	Plasma Membrane	ion channel	A_23_P32083
GMEB1	A_23_P137586	0.3484	0.00802983	-2.78766	-2.4911	-0.2979	NM_024482	A_23_P137586	GMEB1*	glucocorticoid modulatory element binding protein 1	Nucleus	transcription regulator	A_23_P137586
ATP9B	A_23_P10500	0.3484	0.00804686	2.78684	-2.4928	0.174322	NM_198531	A_23_P10500	ATP9B	ATPase, class II, type 9B	Cytoplasm	transporter	A_23_P10500
TIMELESS	A_23_P53276	0.3484	0.00804986	2.78327	-2.4957	0.52862	NM_003920	A_23_P53276	TIMELESS	timeless circadian clock	Nucleus	other	A_23_P53276
SAMD9	A_23_P355244	0.3484	0.00805271	2.78313	-2.4959	0.261018	NM_017654	A_23_P355244	SAMD9	sterile alpha motif domain containing 9	Cytoplasm	other	A_23_P355244
GABPB2	A_32_P177937	0.3484	0.00806359	-2.81096	-2.4771	-0.295708		A_32_P177937	GABPB2	GA binding protein transcription factor, beta subunit 2	Nucleus	transcription regulator	A_32_P177937
TMEM168	A_24_P414952	0.3484	0.00808232	-2.80079	-2.4815	-0.375005	NM_022484	A_24_P414952	TMEM168	transmembrane protein 168	Cytoplasm	other	A_24_P414952
HOXC6	A_23_P2344	0.3484	0.0080838	2.78165	-2.4991	0.210405	M16938	A_23_P2344	HOXC6	homeobox C6	Nucleus	transcription regulator	A_23_P2344
TTC28	A_24_P118844	0.3484	0.0080952	2.79192	-2.4878	0.236159		A_24_P118844	TTC28	tetratricopeptide repeat domain 28	Cytoplasm	other	A_24_P118844
ROBO2	A_24_P16326	0.3484	0.00810707	-2.78755	-2.4962	-0.278		A_24_P16326	ROBO2	roundabout, axon guidance receptor, homolog 2 (Drosophila)	Plasma Membrane	transmembrane receptor	A_24_P16326
LINC00208	A_23_P82795	0.3484	0.00812763	2.81825	-2.4753	0.37875	AC022239	A_23_P82795	LINC00208	long intergenic non-protein coding RNA 208	Other	other	A_23_P82795
SLC44A1	A_24_P479510	0.3484	0.00813945	-2.78241	-2.5021	-0.308878	BM550834	A_24_P479510	SLC44A1	solute carrier family 44 (choline transporter), member 1	Plasma Membrane	transporter	A_24_P479510
ELL3	A_23_P3237	0.3484	0.00814242	-2.77886	-2.5049	-0.252656	NM_025165	A_23_P3237	ELL3	elongation factor RNA polymerase II-like 3	Nucleus	transcription regulator	A_23_P3237
TRPV2	A_23_P207911	0.3485	0.00815756	2.77814	-2.5065	0.282645	NM_016113	A_23_P207911	TRPV2	transient receptor potential cation channel, subfamily V, member 2	Plasma Membrane	ion channel	A_23_P207911
NHLRC3	A_24_P412486	0.3486	0.00819003	2.79558	-2.4935	0.358287		A_24_P412486	NHLRC3	NHL repeat containing 3	Cytoplasm	other	A_24_P412486
STARD8	A_23_P387630	0.3486	0.00822822	2.77481	-2.5135	0.336197	NM_014725	A_23_P387630	STARD8	StAR-related lipid transfer (START) domain containing 8	Cytoplasm	other	A_23_P387630
SEPT6	A_23_P22614	0.3486	0.00824545	-2.79293	-2.4975	-0.51312	NM_145800	A_23_P22614	SEPT6*	septin 6	Cytoplasm	other	A_23_P22614
LPCAT1	A_24_P406006	0.3486	0.00825694	2.79238	-2.4987	0.598199	NM_024830	A_24_P406006	LPCAT1	lysophosphatidylcholine acyltransferase 1	Cytoplasm	enzyme	A_24_P406006
HES1	A_24_P938293	0.3486	0.00825764	-2.77343	-2.5164	-0.398638	NM_005524	A_24_P938293	HES1	hes family bHLH transcription factor 1	Nucleus	transcription regulator	A_24_P938293
AQP5	A_23_P117104	0.3486	0.00828028	-2.77237	-2.5186	-0.783043	BC034356	A_23_P117104	AQP5	aquaporin 5	Plasma Membrane	transporter	A_23_P117104
TIGAR	A_23_P128486	0.3486	0.00830686	2.77113	-2.5212	0.2731	NM_020375	A_23_P128486	TIGAR	TP53 induced glycolysis regulatory phosphatase	Cytoplasm	enzyme	A_23_P128486
FAM228A	A_32_P140742	0.3486	0.00831725	-2.77403	-2.5197	-0.2837	AK055413	A_32_P140742	FAM228A	family with sequence similarity 228, member A	Other	other	A_32_P140742
PFN2	A_23_P253301	0.3486	0.00832944	2.77008	-2.5234	0.348183	NM_053024	A_23_P253301	PFN2	profilin 2	Cytoplasm	other	A_23_P253301
LRIG1	A_23_P109636	0.3486	0.00833081	-2.77002	-2.5235	-0.261147	NM_015541	A_23_P109636	LRIG1	leucine-rich repeats and immunoglobulin-like domains 1	Extracellular Space	other	A_23_P109636
ARHGEF10L	A_23_P386	0.3486	0.00835175	-2.76905	-2.5256	-0.307477	NM_018125	A_23_P386	ARHGEF10L	Rho guanine nucleotide exchange factor (GEF) 10-like	Cytoplasm	enzyme	A_23_P386
NTMT1	A_23_P71904	0.3486	0.0084101	2.76635	-2.5312	0.362606	NM_014064	A_23_P71904	NTMT1	N-terminal Xaa-Pro-Lys N-methyltransferase 1	Nucleus	enzyme	A_23_P71904
HDHD3	A_23_P112548	0.3486	0.00841494	2.76613	-2.5317	0.299244	NM_031219	A_23_P112548	HDHD3	haloacid dehalogenase-like hydrolase domain containing 3	Cytoplasm	enzyme	A_23_P112548
GRIN3A	A_23_P347541	0.3486	0.00842061	-2.76587	-2.5323	-0.419584	NM_133445	A_23_P347541	GRIN3A	glutamate receptor, ionotropic, N-methyl-D-aspartate 3A	Plasma Membrane	ion channel	A_23_P347541
CFL1	A_23_P35820	0.3486	0.00844373	2.76481	-2.5345	0.145376	NM_005507	A_23_P35820	CFL1	cofilin 1 (non-muscle)	Nucleus	other	A_23_P35820
TMEM248	A_24_P346368	0.3486	0.00844491	-2.76475	-2.5346	-0.160251	BC022841	A_24_P346368	TMEM248	transmembrane protein 248	Other	other	A_24_P346368
DGAT2	A_24_P295791	0.3486	0.00845226	-2.77132	-2.5248	-0.668475	NM_032564	A_24_P295791	DGAT2	diacylglycerol O-acyltransferase 2	Cytoplasm	enzyme	A_24_P295791
ATP6V1C2	A_23_P250914	0.3486	0.00845672	-2.79206	-2.5156	-0.388889	NM_144583	A_23_P250914	ATP6V1C2	ATPase, H+ transporting, lysosomal 42kDa, V1 subunit C2	Cytoplasm	transporter	A_23_P250914
CDCA8	A_23_P375	0.3486	0.00846678	2.76375	-2.5367	0.479018	NM_018101	A_23_P375	CDCA8	cell division cycle associated 8	Nucleus	other	A_23_P375
PHF20L1	A_23_P216038	0.3486	0.00846831	2.76704	-2.5343	0.274856	NM_032205	A_23_P216038	PHF20L1	PHD finger protein 20-like 1	Other	other	A_23_P216038
FAM111A	A_23_P203332	0.3486	0.00847851	2.76321	-2.5378	0.252459	NM_198847	A_23_P203332	FAM111A	family with sequence similarity 111, member A	Nucleus	other	A_23_P203332
CLMN	A_32_P167471	0.3497	0.00852135	2.76126	-2.5419	0.159563	AK125038	A_32_P167471	CLMN	calmin (calponin-like, transmembrane)	Cytoplasm	other	A_32_P167471
NUCKS1	A_24_P919789	0.3497	0.00853997	-2.76042	-2.5437	-0.139584	AF130080	A_24_P919789	NUCKS1	nuclear casein kinase and cyclin-dependent kinase substrate 1	Nucleus	kinase	A_24_P919789
TTYH1	A_23_P50815	0.3497	0.00854041	-2.7604	-2.5437	-0.340667	NM_001005367	A_23_P50815	TTYH1	tweety family member 1	Plasma Membrane	ion channel	A_23_P50815
FANCC	A_23_P32021	0.35	0.0085763	-2.76564	-2.5365	-0.255292	NM_000136	A_23_P32021	FANCC	Fanconi anemia, complementation group C	Nucleus	other	A_23_P32021
TNNI3	A_23_P67453	0.35	0.00859194	2.75806	-2.5486	0.197964	NM_000363	A_23_P67453	TNNI3	troponin I type 3 (cardiac)	Cytoplasm	transporter	A_23_P67453
MAFA	A_24_P127719	0.35	0.00861106	-2.7572	-2.5504	-0.570323	NM_201589	A_24_P127719	MAFA	v-maf avian musculoaponeurotic fibrosarcoma oncogene homolog A	Nucleus	transcription regulator	A_24_P127719
ACAD10	A_23_P25348	0.3504	0.0086316	2.77489	-2.5342	0.172532	NM_025247	A_23_P25348	ACAD10	acyl-CoA dehydrogenase family, member 10	Cytoplasm	enzyme	A_23_P25348
LINC01405	A_32_P211248	0.3504	0.00864523	2.75567	-2.5536	0.856111	AJ276555	A_32_P211248	LINC01405*	long intergenic non-protein coding RNA 1405	Other	other	A_32_P211248
CHST15	A_23_P383986	0.3533	0.00872752	2.75199	-2.5613	0.216226	NM_015892	A_23_P383986	CHST15	carbohydrate (N-acetylgalactosamine 4-sulfate 6-O) sulfotransferase 15	Plasma Membrane	enzyme	A_23_P383986
FAM106A	A_23_P66827	0.3551	0.00879918	2.76319	-2.5522	0.195946	NM_024974	A_23_P66827	FAM106A	family with sequence similarity 106, member A	Other	other	A_23_P66827
COL4A3BP	A_23_P61748	0.3554	0.00881895	-2.74794	-2.5698	-0.297495	NM_031361	A_23_P61748	COL4A3BP	collagen, type IV, alpha 3 (Goodpasture antigen) binding protein	Cytoplasm	kinase	A_23_P61748
RASGEF1A	A_23_P391344	0.3555	0.00884318	-2.75367	-2.5667	-0.260835	NM_145313	A_23_P391344	RASGEF1A	RasGEF domain family, member 1A	Other	other	A_23_P391344
TK1	A_23_P107421	0.3555	0.0088839	2.74509	-2.5758	0.384663	NM_003258	A_23_P107421	TK1	thymidine kinase 1, soluble	Cytoplasm	kinase	A_23_P107421
YWHAE	A_23_P72285	0.3555	0.00890136	2.74433	-2.5774	0.256047	NM_006761	A_23_P72285	YWHAE	tyrosine 3-monooxygenase/tryptophan 5-monooxygenase activation protein, epsilon	Cytoplasm	other	A_23_P72285
SEH1L	A_23_P78311	0.3555	0.00890935	2.74398	-2.5781	0.478323	NM_031216	A_23_P78311	SEH1L	SEH1-like (S. cerevisiae)	Cytoplasm	transporter	A_23_P78311
SSPN	A_23_P203920	0.3555	0.00893769	-2.74604	-2.5781	-0.575278	NM_005086	A_23_P203920	SSPN	sarcospan	Plasma Membrane	other	A_23_P203920
KIR2DL4	A_24_P288298	0.3555	0.00896462	-2.74158	-2.5831	-0.186262	NM_002255	A_24_P288298	KIR2DL4	killer cell immunoglobulin-like receptor, two domains, long cytoplasmic tail, 4	Plasma Membrane	transmembrane receptor	A_24_P288298
ATG3	A_24_P196382	0.3555	0.00897057	-2.76855	-2.5595	-0.33644	AK025778	A_24_P196382	ATG3	autophagy related 3	Cytoplasm	enzyme	A_24_P196382
LINC01396	A_32_P229329	0.3555	0.0089752	-2.74112	-2.5841	-0.287989		A_32_P229329	LINC01396	long intergenic non-protein coding RNA 1396	Other	other	A_32_P229329
ECI1	A_23_P163647	0.3555	0.00897669	-2.74105	-2.5842	-0.246244	NM_001919	A_23_P163647	ECI1	enoyl-CoA delta isomerase 1	Cytoplasm	enzyme	A_23_P163647
BIN1	A_24_P156993	0.3555	0.00897793	-2.741	-2.5843	-0.1849	NM_139350	A_24_P156993	BIN1	bridging integrator 1	Nucleus	other	A_24_P156993
CCDC97	A_23_P398044	0.3555	0.00898595	-2.74065	-2.585	-0.148505	NM_052848	A_23_P398044	CCDC97	coiled-coil domain containing 97	Other	other	A_23_P398044
KRTAP4-11	A_23_P4400	0.3555	0.00899569	2.74023	-2.5859	0.368452	NM_033059	A_23_P4400	KRTAP4-11	keratin associated protein 4-11	Other	other	A_23_P4400
BCKDHB	A_24_P239664	0.3555	0.00899677	-2.75058	-2.5779	-0.470036	NM_183050	A_24_P239664	BCKDHB	branched chain keto acid dehydrogenase E1, beta polypeptide	Cytoplasm	enzyme	A_24_P239664
SLITRK2	A_24_P305824	0.3564	0.00905427	-2.73771	-2.5912	-0.21105	AK091015	A_24_P305824	SLITRK2	SLIT and NTRK-like family, member 2	Plasma Membrane	other	A_24_P305824
CLSTN2	A_23_P212608	0.3564	0.00905838	2.7558	-2.5728	0.390481	NM_022131	A_23_P212608	CLSTN2	calsyntenin 2	Plasma Membrane	transporter	A_23_P212608
PRRC2B	A_23_P123578	0.3564	0.00906709	-2.73715	-2.5923	-0.189018	AL358781	A_23_P123578	PRRC2B	proline-rich coiled-coil 2B	Other	other	A_23_P123578
PLEK2	A_23_P151506	0.3564	0.00907971	-2.76857	-2.5663	-0.404833	NM_016445	A_23_P151506	PLEK2	pleckstrin 2	Other	other	A_23_P151506
PITPNC1	A_23_P84189	0.3566	0.00909755	2.77293	-2.5672	0.350227	NM_012417	A_23_P84189	PITPNC1	phosphatidylinositol transfer protein, cytoplasmic 1	Cytoplasm	transporter	A_23_P84189
KLHDC9	A_23_P86100	0.3581	0.00914771	-2.73371	-2.5995	-0.187885	NM_001007256	A_23_P86100	KLHDC9	kelch domain containing 9	Other	other	A_23_P86100
MAPRE1	A_23_P40354	0.3585	0.00917706	2.73246	-2.6021	0.415255	NM_012325	A_23_P40354	MAPRE1	microtubule-associated protein, RP/EB family, member 1	Cytoplasm	other	A_23_P40354
AFTPH	A_23_P428382	0.3585	0.00920541	-2.73126	-2.6046	-0.41472	NM_001002243	A_23_P428382	AFTPH*	aftiphilin	Cytoplasm	other	A_23_P428382
GLIDR	A_23_P400603	0.3585	0.00921184	2.73767	-2.5999	0.242739	BC015151	A_23_P400603	GLIDR*	glioblastoma down-regulated RNA	Other	other	A_23_P400603
SPPL3	A_24_P30567	0.3585	0.0092131	-2.73093	-2.6053	-0.427688	NM_139015	A_24_P30567	SPPL3	signal peptide peptidase like 3	Cytoplasm	peptidase	A_24_P30567
COQ6	A_23_P65584	0.3585	0.00923469	2.73002	-2.6072	0.221333	NM_182476	A_23_P65584	COQ6	coenzyme Q6 monooxygenase	Cytoplasm	enzyme	A_23_P65584
AGPAT3	A_23_P356466	0.3585	0.00923529	-2.72999	-2.6072	-0.486645	AL832919	A_23_P356466	AGPAT3	1-acylglycerol-3-phosphate O-acyltransferase 3	Cytoplasm	enzyme	A_23_P356466
TMBIM6	A_23_P204702	0.3593	0.00926739	2.72864	-2.6101	0.21329	NM_003217	A_23_P204702	TMBIM6*	transmembrane BAX inhibitor motif containing 6	Nucleus	other	A_23_P204702
LOC101929154	A_32_P5568	0.3604	0.00930754	-2.72696	-2.6136	-0.210803		A_32_P5568	LOC101929154	uncharacterized LOC101929154	Other	other	A_32_P5568
PRRX2	A_23_P83298	0.3608	0.00933293	-2.72589	-2.6158	-0.431993	NM_016307	A_23_P83298	PRRX2	paired related homeobox 2	Nucleus	transcription regulator	A_23_P83298
IKZF5	A_23_P35667	0.3619	0.00940978	-2.72933	-2.6109	-0.170033	NM_022466	A_23_P35667	IKZF5	IKAROS family zinc finger 5 (Pegasus)	Nucleus	other	A_23_P35667
DPP4	A_24_P97104	0.3619	0.00941939	-2.7403	-2.6041	-0.316421	M80536	A_24_P97104	DPP4	dipeptidyl-peptidase 4	Plasma Membrane	peptidase	A_24_P97104
LOC100505549	A_24_P212281	0.3619	0.00942906	-2.72512	-2.6149	-0.297327		A_24_P212281	LOC100505549	uncharacterized LOC100505549	Other	other	A_24_P212281
LOC619427	A_24_P247269	0.3619	0.00942966	-2.7285	-2.6126	-0.212708	AL834492	A_24_P247269	LOC619427	uncharacterized LOC619427	Other	other	A_24_P247269
BRSK1	A_23_P89973	0.3619	0.00943231	2.72176	-2.6244	0.166699	NM_032430	A_23_P89973	BRSK1	BR serine/threonine kinase 1	Cytoplasm	kinase	A_23_P89973
KMT2A	A_24_P196298	0.3619	0.00943719	-2.72156	-2.6248	-0.212401	AF272378	A_24_P196298	KMT2A	lysine (K)-specific methyltransferase 2A	Nucleus	transcription regulator	A_24_P196298
PPFIA4	A_23_P420692	0.3654	0.009553	2.71679	-2.6347	0.389036	NM_015053	A_23_P420692	PPFIA4	protein tyrosine phosphatase, receptor type, f polypeptide (PTPRF), interacting protein (liprin), alpha 4	Plasma Membrane	phosphatase	A_23_P420692
WHSC1L1	A_24_P317719	0.3663	0.00961497	-2.7244	-2.6317	-0.235865	NM_017778	A_24_P317719	WHSC1L1	Wolf-Hirschhorn syndrome candidate 1-like 1	Nucleus	enzyme	A_24_P317719
SPATA13	A_24_P13475	0.3663	0.00964109	2.71978	-2.6367	0.29992	AK074117	A_24_P13475	SPATA13	spermatogenesis associated 13	Plasma Membrane	other	A_24_P13475
DDX11L16	A_23_P154294	0.3663	0.0096411	2.71978	-2.6303	0.358033	AL928970	A_23_P154294	DDX11L16	DEAD/H (Asp-Glu-Ala-Asp/His) box helicase 11 like 16	Other	other	A_23_P154294
C20orf173	A_23_P57248	0.3666	0.00971936	-2.71659	-2.6433	-0.234467	NM_080828	A_23_P57248	C20orf173	chromosome 20 open reading frame 173	Other	other	A_23_P57248
RPS27	A_23_P74629	0.3666	0.00972007	2.71001	-2.6487	0.195369	XM_371630	A_23_P74629	RPS27*	ribosomal protein S27	Cytoplasm	other	A_23_P74629
IGFBP4	A_24_P382187	0.3666	0.00974066	2.71238	-2.6478	0.390122	NM_001552	A_24_P382187	IGFBP4	insulin-like growth factor binding protein 4	Extracellular Space	other	A_24_P382187
RRAGD	A_23_P133691	0.3666	0.00976771	-2.7081	-2.6527	-0.250667	NM_021244	A_23_P133691	RRAGD	Ras-related GTP binding D	Cytoplasm	enzyme	A_23_P133691
CCR2	A_23_P212354	0.3666	0.00979726	2.72465	-2.6355	0.315347	NM_000647	A_23_P212354	CCR2	chemokine (C-C motif) receptor 2	Plasma Membrane	G-protein coupled receptor	A_23_P212354
SLCO4A1	A_23_P5903	0.3666	0.00981405	2.70625	-2.6565	0.398799	NM_016354	A_23_P5903	SLCO4A1	solute carrier organic anion transporter family, member 4A1	Plasma Membrane	transporter	A_23_P5903
TNIK	A_24_P350576	0.3666	0.0098457	-2.70816	-2.6495	-0.217851	AC026315	A_24_P350576	TNIK	TRAF2 and NCK interacting kinase	Plasma Membrane	kinase	A_24_P350576
HSPA13	A_24_P134392	0.3666	0.0098471	2.70493	-2.6592	0.41866	NM_006948	A_24_P134392	HSPA13	heat shock protein 70kDa family, member 13	Cytoplasm	other	A_24_P134392
SYNPO	A_23_P344531	0.3666	0.00985285	2.7047	-2.6597	0.641975	AC008453	A_23_P344531	SYNPO	synaptopodin	Cytoplasm	other	A_23_P344531
CCND3	A_32_P172320	0.3666	0.00986826	-2.7106	-2.649	-0.335875	NM_001760	A_32_P172320	CCND3*	cyclin D3	Nucleus	other	A_32_P172320
DMD	A_24_P185854	0.3666	0.00987547	-2.73006	-2.6362	-0.566945	NM_004016	A_24_P185854	DMD*	dystrophin	Plasma Membrane	other	A_24_P185854
EZR	A_24_P290481	0.3666	0.00988513	-2.70659	-2.6597	-0.2447	NM_003379	A_24_P290481	EZR	ezrin	Plasma Membrane	other	A_24_P290481
PI4KB	A_23_P314726	0.3666	0.00991081	-2.7024	-2.6645	-0.324211	NM_002651	A_23_P314726	PI4KB	phosphatidylinositol 4-kinase, catalytic, beta	Cytoplasm	kinase	A_23_P314726
NREP	A_24_P149124	0.3666	0.00993319	2.70152	-2.6663	0.410366	NM_004772	A_24_P149124	NREP	neuronal regeneration related protein	Cytoplasm	other	A_24_P149124
TEAD1	A_23_P429340	0.3666	0.00994917	2.70405	-2.665	0.180056	NM_021961	A_23_P429340	TEAD1	TEA domain family member 1 (SV40 transcriptional enhancer factor)	Nucleus	transcription regulator	A_23_P429340
CD47	A_24_P943792	0.3666	0.00995772	-2.71055	-2.6537	-0.323112	NM_001025080	A_24_P943792	CD47	CD47 molecule	Plasma Membrane	transmembrane receptor	A_24_P943792
SORBS2	A_23_P257562	0.3666	0.00996213	-2.70038	-2.6687	-0.143674	AC093797	A_23_P257562	SORBS2	sorbin and SH3 domain containing 2	Plasma Membrane	other	A_23_P257562
PAPOLA	A_23_P376239	0.3666	0.0100076	-2.72471	-2.6448	-0.340944	NM_032632	A_23_P376239	PAPOLA*	poly(A) polymerase alpha	Nucleus	enzyme	A_23_P376239
ARMCX1	A_23_P22682	0.3666	0.0100146	-2.69832	-2.6729	-0.324516	NM_016608	A_23_P22682	ARMCX1	armadillo repeat containing, X-linked 1	Other	other	A_23_P22682
PAIP2B	A_23_P301051	0.3666	0.0100159	-2.69827	-2.673	-0.26643	AB032981	A_23_P301051	PAIP2B	poly(A) binding protein interacting protein 2B	Other	translation regulator	A_23_P301051
NUP50	A_23_P211627	0.3666	0.0100402	-2.71098	-2.6578	-0.257714	NM_153684	A_23_P211627	NUP50	nucleoporin 50kDa	Nucleus	transporter	A_23_P211627
TPT1-AS1	A_23_P326987	0.3666	0.0101095	-2.69462	-2.6805	-0.254151	AF318337	A_23_P326987	TPT1-AS1	TPT1 antisense RNA 1	Other	other	A_23_P326987
OSCP1	A_23_P103433	0.3666	0.0101153	-2.69439	-2.681	-0.198896	NM_145047	A_23_P103433	OSCP1	organic solute carrier partner 1	Other	other	A_23_P103433
ZNF704	A_24_P230074	0.3666	0.010116	-2.69751	-2.6784	-0.183989		A_24_P230074	ZNF704	zinc finger protein 704	Other	other	A_24_P230074
ELK4	A_24_P902091	0.3666	0.0101351	-2.69362	-2.6826	-0.26038	AF321617	A_24_P902091	ELK4	ELK4, ETS-domain protein (SRF accessory protein 1)	Nucleus	transcription regulator	A_24_P902091
UNC5A	A_23_P110557	0.3666	0.0101449	2.69324	-2.6834	0.191742	NM_133369	A_23_P110557	UNC5A	unc-5 homolog A (C. elegans)	Plasma Membrane	transmembrane receptor	A_23_P110557
DIRC1	A_23_P131139	0.3666	0.0101629	2.69255	-2.6848	0.409606	NM_052952	A_23_P131139	DIRC1	disrupted in renal carcinoma 1	Other	other	A_23_P131139
NOS1	A_23_P204791	0.3666	0.0101696	-2.69229	-2.6853	-0.2271	NM_000620	A_23_P204791	NOS1	nitric oxide synthase 1 (neuronal)	Cytoplasm	enzyme	A_23_P204791
USP5	A_23_P64954	0.3666	0.0101837	2.71769	-2.6607	0.255535	NM_003481	A_23_P64954	USP5	ubiquitin specific peptidase 5 (isopeptidase T)	Cytoplasm	peptidase	A_23_P64954
PLIN3	A_23_P101707	0.3666	0.010192	-2.69143	-2.6871	-0.20647	NM_005817	A_23_P101707	PLIN3	perilipin 3	Cytoplasm	other	A_23_P101707
STK39	A_24_P19544	0.3666	0.0102124	-2.70054	-2.6805	-0.337694	NM_013233	A_24_P19544	STK39*	serine threonine kinase 39	Nucleus	kinase	A_24_P19544
STMN1	A_23_P200866	0.3666	0.0102337	2.68982	-2.6904	0.271308	NM_203401	A_23_P200866	STMN1	stathmin 1	Cytoplasm	other	A_23_P200866
PUM2	A_24_P71439	0.3666	0.0102394	-2.69273	-2.6882	-0.190533	NM_015317	A_24_P71439	PUM2	pumilio RNA-binding family member 2	Cytoplasm	other	A_24_P71439
SEMA3B	A_24_P294419	0.3666	0.0102582	-2.69201	-2.6824	-0.32004	NM_004636	A_24_P294419	SEMA3B*	sema domain, immunoglobulin domain (Ig), short basic domain, secreted, (semaphorin) 3B	Extracellular Space	other	A_24_P294419
GLIDR	A_32_P179083	0.3666	0.0102619	2.68874	-2.6927	0.169835	NM_203448	A_32_P179083	GLIDR*	glioblastoma down-regulated RNA	Other	other	A_32_P179083
NDUFA2	A_23_P257795	0.3666	0.0102841	-2.68789	-2.6944	-0.248315	NM_002488	A_23_P257795	NDUFA2	NADH dehydrogenase (ubiquinone) 1 alpha subcomplex, 2, 8kDa	Cytoplasm	enzyme	A_23_P257795
SPAG17	A_23_P319783	0.3666	0.0102903	-2.68765	-2.6949	-0.241853	NM_206996	A_23_P319783	SPAG17	sperm associated antigen 17	Other	other	A_23_P319783
ZKSCAN1	A_23_P388553	0.3666	0.0102958	-2.68744	-2.6953	-0.226713	NM_003439	A_23_P388553	ZKSCAN1	zinc finger with KRAB and SCAN domains 1	Nucleus	transcription regulator	A_23_P388553
ZNRF3-AS1	A_24_P110820	0.3666	0.010301	-2.69366	-2.6833	-0.330792	AK095488	A_24_P110820	ZNRF3-AS1	ZNRF3 antisense RNA 1	Other	other	A_24_P110820
MSX2P1	A_32_P169179	0.3666	0.0103151	2.68671	-2.6969	0.169957		A_32_P169179	MSX2P1	msh homeobox 2 pseudogene 1	Other	other	A_32_P169179
SCARF2	A_23_P132185	0.3666	0.010333	2.68603	-2.6983	0.218728	NM_182895	A_23_P132185	SCARF2	scavenger receptor class F, member 2	Plasma Membrane	transmembrane receptor	A_23_P132185
SP5	A_32_P183718	0.3666	0.0103386	-2.68581	-2.6987	-0.558946	NM_001003845	A_32_P183718	SP5*	Sp5 transcription factor	Nucleus	other	A_32_P183718
ANXA2	A_32_P85379	0.3666	0.0103459	-2.68554	-2.6993	-0.406663	NM_004039	A_32_P85379	ANXA2*	annexin A2	Plasma Membrane	other	A_32_P85379
TOMM20L	A_24_P117942	0.3666	0.0103779	-2.68432	-2.7018	-0.194373	NM_207377	A_24_P117942	TOMM20L	translocase of outer mitochondrial membrane 20 homolog (yeast)-like	Other	other	A_24_P117942
GDF7	A_23_P39746	0.3666	0.0103849	2.69045	-2.6898	0.2338	AC012065	A_23_P39746	GDF7	growth differentiation factor 7	Extracellular Space	growth factor	A_23_P39746
ATAT1	A_24_P290130	0.3666	0.0104107	-2.68308	-2.7043	-0.238366	BC025755	A_24_P290130	ATAT1	alpha tubulin acetyltransferase 1	Cytoplasm	enzyme	A_24_P290130
LOC101929343	A_32_P230253	0.3666	0.0104276	-2.68244	-2.7056	-0.288735		A_32_P230253	LOC101929343	uncharacterized LOC101929343	Other	other	A_32_P230253
ZNF800	A_23_P82488	0.3666	0.0104377	2.68517	-2.7037	0.258367	AC000127	A_23_P82488	ZNF800	zinc finger protein 800	Other	other	A_23_P82488
GPSM2	A_23_P63402	0.3666	0.0104453	-2.68488	-2.6969	-0.335609	NM_013296	A_23_P63402	GPSM2	G-protein signaling modulator 2	Nucleus	other	A_23_P63402
ARIH2OS	A_24_P76018	0.3679	0.0104959	2.68967	-2.6958	0.181879	AK097724	A_24_P76018	ARIH2OS	ariadne homolog 2 opposite strand	Other	other	A_24_P76018
LOC100505978	A_32_P138950	0.3689	0.0105395	-2.69548	-2.6938	-0.365125	BC034326	A_32_P138950	LOC100505978	uncharacterized LOC100505978	Other	other	A_32_P138950
SLC9A1	A_24_P71373	0.3693	0.0105684	2.70273	-2.6869	0.323518	NM_003047	A_24_P71373	SLC9A1	solute carrier family 9, subfamily A (NHE1, cation proton antiporter 1), member 1	Plasma Membrane	ion channel	A_24_P71373
LINC00319	A_32_P214178	0.3693	0.010582	-2.67666	-2.7175	-0.151179	AK095355	A_32_P214178	LINC00319	long intergenic non-protein coding RNA 319	Other	other	A_32_P214178
MLLT4-AS1	A_32_P334340	0.3693	0.0105896	2.67638	-2.7181	0.635986	AL009178	A_32_P334340	MLLT4-AS1	MLLT4 antisense RNA 1 (head to head)	Other	other	A_32_P334340
MIIP	A_23_P114649	0.3709	0.0106479	2.68757	-2.7047	0.583375	NM_021933	A_23_P114649	MIIP	migration and invasion inhibitory protein	Other	other	A_23_P114649
PDIK1L	A_24_P405002	0.3715	0.0106788	-2.6828	-2.7096	-0.301302	NM_152835	A_24_P405002	PDIK1L	PDLIM1 interacting kinase 1 like	Nucleus	kinase	A_24_P405002
PNMA2	A_24_P153412	0.3725	0.0107533	2.68743	-2.7098	0.268366	AF037365	A_24_P153412	PNMA2	paraneoplastic Ma antigen 2	Nucleus	transporter	A_24_P153412
MAPKBP1	A_24_P944444	0.3728	0.0108053	-2.66843	-2.7344	-0.389767	NM_014994	A_24_P944444	MAPKBP1*	mitogen-activated protein kinase binding protein 1	Other	other	A_24_P944444
TMEM229A	A_32_P47027	0.3728	0.0108147	2.67114	-2.7324	0.144211	BM726965	A_32_P47027	TMEM229A	transmembrane protein 229A	Other	other	A_32_P47027
PLXNA1	A_23_P69068	0.3728	0.0108503	-2.68383	-2.717	-0.195218		A_23_P69068	PLXNA1	plexin A1	Plasma Membrane	transmembrane receptor	A_23_P69068
C1orf116	A_23_P897	0.3728	0.0108973	-2.66813	-2.7386	-0.538056	NM_023938	A_23_P897	C1orf116	chromosome 1 open reading frame 116	Cytoplasm	other	A_23_P897
RABGAP1L	A_23_P200325	0.3728	0.0109114	-2.66762	-2.7396	-0.373989	NM_001035230	A_23_P200325	RABGAP1L*	RAB GTPase activating protein 1-like	Cytoplasm	other	A_23_P200325
WDR92	A_32_P165112	0.3728	0.0109115	-2.67083	-2.7368	-0.438808	NM_138458	A_32_P165112	WDR92	WD repeat domain 92	Other	other	A_32_P165112
SLC48A1	A_24_P309594	0.3728	0.0109123	-2.66454	-2.7424	-0.364943	BC026344	A_24_P309594	SLC48A1	solute carrier family 48 (heme transporter), member 1	Other	other	A_24_P309594
TRAK2	A_23_P209426	0.3737	0.0110199	-2.66066	-2.7503	-0.276247	NM_015049	A_23_P209426	TRAK2	trafficking protein, kinesin binding 2	Plasma Membrane	transporter	A_23_P209426
LINC01061	A_32_P75425	0.3737	0.0110218	2.66059	-2.7505	0.215677	AK092942	A_32_P75425	LINC01061	long intergenic non-protein coding RNA 1061	Other	other	A_32_P75425
PDPN	A_24_P299685	0.3737	0.011027	2.66041	-2.7508	0.180728	NM_001006625	A_24_P299685	PDPN	podoplanin	Plasma Membrane	other	A_24_P299685
HHIP	A_24_P401842	0.3737	0.01103	2.66334	-2.7484	0.188178	AC098588	A_24_P401842	HHIP	hedgehog interacting protein	Plasma Membrane	other	A_24_P401842
SORD	A_32_P89691	0.374	0.0110513	-2.65953	-2.7526	-0.501993	NM_003104	A_32_P89691	SORD	sorbitol dehydrogenase	Cytoplasm	enzyme	A_32_P89691
LOC100506990	A_32_P102428	0.3743	0.0110768	-2.66166	-2.7518	-0.488833		A_32_P102428	LOC100506990	uncharacterized LOC100506990	Other	other	A_32_P102428
PVRIG	A_23_P8424	0.3743	0.011108	2.65751	-2.7568	0.204247	NM_024070	A_23_P8424	PVRIG	poliovirus receptor related immunoglobulin domain containing	Other	other	A_23_P8424
PRICKLE3	A_23_P348684	0.3743	0.0111246	2.66314	-2.7448	0.496275	NM_006150	A_23_P348684	PRICKLE3	prickle homolog 3 (Drosophila)	Other	other	A_23_P348684
PTPN14	A_24_P2648	0.3743	0.0111254	-2.68642	-2.7243	-0.411359	NM_005401	A_24_P2648	PTPN14	protein tyrosine phosphatase, non-receptor type 14	Cytoplasm	phosphatase	A_24_P2648
MDM1	A_23_P105730	0.3743	0.0111264	2.68638	-2.7246	0.257937	BC022042	A_23_P105730	MDM1*	Mdm1 nuclear protein homolog (mouse)	Other	other	A_23_P105730
TTC8	A_32_P169735	0.375	0.0111587	-2.66528	-2.7447	-0.300789	NM_198310	A_32_P169735	TTC8	tetratricopeptide repeat domain 8	Cytoplasm	other	A_32_P169735
ADGRF3	A_23_P68311	0.3754	0.011185	-2.66788	-2.7385	-0.190719	BC043211	A_23_P68311	ADGRF3	adhesion G protein-coupled receptor F3	Plasma Membrane	G-protein coupled receptor	A_23_P68311
PRSS42	A_24_P408767	0.3758	0.011227	-2.65329	-2.7654	-0.277158	NM_182702	A_24_P408767	PRSS42	protease, serine, 42	Other	peptidase	A_24_P408767
CLDN10	A_23_P48350	0.3758	0.0112313	-2.65314	-2.7657	-0.524018	NM_182848	A_23_P48350	CLDN10	claudin 10	Plasma Membrane	other	A_23_P48350
BAIAP2	A_23_P61810	0.3758	0.011235	-2.65603	-2.7551	-0.436318	NM_017450	A_23_P61810	BAIAP2	BAI1-associated protein 2	Plasma Membrane	kinase	A_23_P61810
PAF1	A_23_P142272	0.377	0.0112845	-2.68064	-2.7356	-0.40592	NM_019088	A_23_P142272	PAF1*	Paf1, RNA polymerase II associated factor, homolog (S. cerevisiae)	Nucleus	other	A_23_P142272
COMP	A_24_P264943	0.3776	0.0113543	2.64883	-2.7745	0.970996	NM_000095	A_24_P264943	COMP*	cartilage oligomeric matrix protein	Extracellular Space	other	A_24_P264943
FAM81A	A_23_P3295	0.3776	0.0113681	-2.64835	-2.7755	-0.251763	AC092754	A_23_P3295	FAM81A	family with sequence similarity 81, member A	Other	other	A_23_P3295
IFI44	A_23_P23074	0.3776	0.0113778	2.64802	-2.7761	0.430545	NM_006417	A_23_P23074	IFI44	interferon-induced protein 44	Cytoplasm	other	A_23_P23074
BCL2L13	A_24_P410389	0.3776	0.0113811	-2.6479	-2.7764	-0.223423	NM_015367	A_24_P410389	BCL2L13	BCL2-like 13 (apoptosis facilitator)	Cytoplasm	other	A_24_P410389
NDUFC2	A_24_P364236	0.3776	0.0114158	-2.64669	-2.7788	-0.392165	NM_004549	A_24_P364236	NDUFC2	NADH dehydrogenase (ubiquinone) 1, subcomplex unknown, 2, 14.5kDa	Cytoplasm	enzyme	A_24_P364236
YKT6	A_23_P134527	0.3776	0.0114327	2.65558	-2.7641	0.488927	NM_006555	A_23_P134527	YKT6	YKT6 v-SNARE homolog (S. cerevisiae)	Cytoplasm	enzyme	A_23_P134527
S100A6	A_23_P201711	0.3776	0.0114621	-2.64509	-2.7821	-0.338864	NM_014624	A_23_P201711	S100A6	S100 calcium binding protein A6	Cytoplasm	transporter	A_23_P201711
OSBP	A_23_P24709	0.3776	0.0114645	-2.64501	-2.7823	-0.276427	NM_002556	A_23_P24709	OSBP	oxysterol binding protein	Cytoplasm	other	A_23_P24709
CXCR4	A_23_P102000	0.3776	0.0114873	2.64422	-2.7839	0.508792	NM_001008540	A_23_P102000	CXCR4	chemokine (C-X-C motif) receptor 4	Plasma Membrane	G-protein coupled receptor	A_23_P102000
ST13	A_32_P167791	0.3776	0.011493	-2.64402	-2.7843	-0.233183	AC107948	A_32_P167791	ST13*	suppression of tumorigenicity 13 (colon carcinoma) (Hsp70 interacting protein)	Cytoplasm	other	A_32_P167791
DIO3OS	A_24_P759584	0.3776	0.0114947	-2.64396	-2.7844	-0.197455	AF469202	A_24_P759584	DIO3OS	DIO3 opposite strand/antisense RNA (head to head)	Other	other	A_24_P759584
UQCC3	A_32_P214005	0.3776	0.011525	-2.64292	-2.7865	-0.235588		A_32_P214005	UQCC3	ubiquinol-cytochrome c reductase complex assembly factor 3	Extracellular Space	other	A_32_P214005
LOC101060322	A_24_P41189	0.3776	0.0115275	2.64283	-2.7867	0.21338		A_24_P41189	LOC101060322	telomeric repeat-binding factor 1 pseudogene	Other	other	A_24_P41189
TOX4	A_23_P404134	0.3776	0.0115744	-2.64122	-2.79	-0.200914	NM_014828	A_23_P404134	TOX4	TOX high mobility group box family member 4	Nucleus	other	A_23_P404134
KCTD18	A_23_P309515	0.3776	0.0115806	-2.64399	-2.7877	-0.242911	NM_152387	A_23_P309515	KCTD18	potassium channel tetramerization domain containing 18	Other	other	A_23_P309515
EGFL7	A_32_P210642	0.3776	0.0115841	2.64089	-2.7907	0.225548	NM_201446	A_32_P210642	EGFL7	EGF-like-domain, multiple 7	Extracellular Space	other	A_32_P210642
FAM129A	A_24_P233786	0.3776	0.0115955	-2.6405	-2.7915	-0.476849	NM_052966	A_24_P233786	FAM129A	family with sequence similarity 129, member A	Cytoplasm	other	A_24_P233786
PPM1A	A_24_P407323	0.3776	0.0116047	-2.66482	-2.7602	-0.194011	NM_021003	A_24_P407323	PPM1A	protein phosphatase, Mg2+/Mn2+ dependent, 1A	Cytoplasm	phosphatase	A_24_P407323
HCG18	A_24_P567952	0.3776	0.0116143	2.63985	-2.7928	0.249197		A_24_P567952	HCG18	HLA complex group 18 (non-protein coding)	Other	other	A_24_P567952
NFIA	A_32_P155030	0.3776	0.0116391	-2.63901	-2.7945	-0.374247	AL096888	A_32_P155030	NFIA*	nuclear factor I/A	Nucleus	transcription regulator	A_32_P155030
C10orf11	A_32_P211558	0.3776	0.0116481	2.6633	-2.7631	0.275093		A_32_P211558	C10orf11*	chromosome 10 open reading frame 11	Other	other	A_32_P211558
CUL5	A_32_P134167	0.3776	0.0116635	-2.63818	-2.7962	-0.343807		A_32_P134167	CUL5	cullin 5	Nucleus	ion channel	A_32_P134167
HIST1H2BD	A_32_P152348	0.3776	0.0116924	2.6372	-2.7982	0.338151	NM_021063	A_32_P152348	HIST1H2BD	histone cluster 1, H2bd	Nucleus	other	A_32_P152348
LINC01354	A_32_P2844	0.3776	0.0117083	-2.63666	-2.7993	-0.136918	BC040195	A_32_P2844	LINC01354	long intergenic non-protein coding RNA 1354	Other	other	A_32_P2844
ROR2	A_24_P101704	0.3776	0.0117149	2.63643	-2.7997	0.256158	NM_004560	A_24_P101704	ROR2	receptor tyrosine kinase-like orphan receptor 2	Plasma Membrane	kinase	A_24_P101704
FZD2	A_23_P141362	0.3776	0.0117189	2.64915	-2.7811	0.567554	NM_001466	A_23_P141362	FZD2	frizzled class receptor 2	Plasma Membrane	G-protein coupled receptor	A_23_P141362
SLC25A23	A_23_P208450	0.3776	0.0117412	-2.63554	-2.8015	-0.240932	NM_024103	A_23_P208450	SLC25A23*	solute carrier family 25 (mitochondrial carrier; phosphate carrier), member 23	Cytoplasm	transporter	A_23_P208450
KIAA1217	A_23_P310022	0.3776	0.0117416	-2.63849	-2.7988	-0.392933	NM_019590	A_23_P310022	KIAA1217	KIAA1217	Cytoplasm	other	A_23_P310022
SLC20A1	A_23_P165657	0.378	0.0117672	2.63466	-2.8033	0.528606	NM_005415	A_23_P165657	SLC20A1	solute carrier family 20 (phosphate transporter), member 1	Plasma Membrane	transporter	A_23_P165657
DCN	A_23_P64873	0.3782	0.0117906	-2.63387	-2.8049	-0.453516	NM_001920	A_23_P64873	DCN	decorin	Extracellular Space	other	A_23_P64873
RPL23AP53	A_24_P323628	0.3782	0.0118008	-2.63353	-2.8056	-0.173355		A_24_P323628	RPL23AP53	ribosomal protein L23a pseudogene 53	Other	other	A_24_P323628
WEE2-AS1	A_32_P539599	0.3782	0.0118241	-2.63275	-2.8072	-0.214118	NM_173677	A_32_P539599	WEE2-AS1	WEE2 antisense RNA 1	Other	other	A_32_P539599
SNRPB	A_23_P154675	0.3782	0.0118247	2.63273	-2.8073	0.264796	NM_198216	A_23_P154675	SNRPB	small nuclear ribonucleoprotein polypeptides B and B1	Nucleus	other	A_23_P154675
PCMTD1	A_24_P110967	0.3782	0.011839	-2.64159	-2.7919	-0.398694	NM_052937	A_24_P110967	PCMTD1*	protein-L-isoaspartate (D-aspartate) O-methyltransferase domain containing 1	Cytoplasm	enzyme	A_24_P110967
SMARCA5	A_32_P93187	0.3783	0.0118562	-2.63167	-2.8094	-0.401509	XM_208200	A_32_P93187	SMARCA5	SWI/SNF related, matrix associated, actin dependent regulator of chromatin, subfamily a, member 5	Nucleus	transcription regulator	A_32_P93187
ZNF671	A_23_P50217	0.3783	0.0118928	2.65484	-2.7778	0.31563	NM_024833	A_23_P50217	ZNF671	zinc finger protein 671	Nucleus	other	A_23_P50217
ZNF467	A_24_P916718	0.3783	0.0119189	2.63252	-2.8023	0.264262	NM_207336	A_24_P916718	ZNF467	zinc finger protein 467	Nucleus	other	A_24_P916718
ALDH5A1	A_24_P923353	0.3783	0.011932	2.63208	-2.8118	0.179822	NM_170740	A_24_P923353	ALDH5A1*	aldehyde dehydrogenase 5 family, member A1	Cytoplasm	enzyme	A_24_P923353
LOC101928682	A_24_P618476	0.3783	0.0119395	2.63183	-2.8123	0.153556		A_24_P618476	LOC101928682	uncharacterized LOC101928682	Other	other	A_24_P618476
LINC00623	A_32_P127200	0.3783	0.0119409	-2.62884	-2.8152	-0.271129		A_32_P127200	LINC00623*	long intergenic non-protein coding RNA 623	Other	other	A_32_P127200
TNXB	A_23_P156708	0.3783	0.0119501	-2.62853	-2.8158	-0.554158	NM_019105	A_23_P156708	TNXB*	tenascin XB	Extracellular Space	other	A_23_P156708
ZNF703	A_24_P274928	0.3783	0.0119539	2.63445	-2.8022	0.324058	NM_025069	A_24_P274928	ZNF703	zinc finger protein 703	Nucleus	other	A_24_P274928
PVRL2	A_23_P352870	0.3783	0.0119624	-2.63416	-2.811	-0.221586	NM_002856	A_23_P352870	PVRL2	poliovirus receptor-related 2 (herpesvirus entry mediator B)	Plasma Membrane	transmembrane receptor	A_23_P352870
LINC00938	A_24_P661641	0.3783	0.0119766	-2.6404	-2.806	-0.352111	BC047417	A_24_P661641	LINC00938	long intergenic non-protein coding RNA 938	Other	other	A_24_P661641
FERMT1	A_23_P131935	0.3783	0.0119961	-2.627	-2.8189	-0.257319	NM_017671	A_23_P131935	FERMT1	fermitin family member 1	Plasma Membrane	other	A_23_P131935
FAF2	A_24_P294719	0.3783	0.0120151	-2.62637	-2.8202	-0.20252	NM_014613	A_24_P294719	FAF2	Fas associated factor family member 2	Cytoplasm	other	A_24_P294719
FGF6	A_23_P105705	0.3783	0.0120157	-2.62635	-2.8202	-0.228437	NM_020996	A_23_P105705	FGF6	fibroblast growth factor 6	Extracellular Space	growth factor	A_23_P105705
DENND4C	A_23_P157726	0.3787	0.0120648	-2.62473	-2.8235	-0.306806	NM_017925	A_23_P157726	DENND4C	DENN/MADD domain containing 4C	Other	other	A_23_P157726
ATP2A1	A_23_P72462	0.3787	0.0120663	-2.62761	-2.8209	-0.2436	NM_004320	A_23_P72462	ATP2A1	ATPase, Ca++ transporting, cardiac muscle, fast twitch 1	Cytoplasm	transporter	A_23_P72462
FAM132B	A_23_P364504	0.3787	0.0120796	2.62424	-2.8245	0.147659	BC078664	A_23_P364504	FAM132B	family with sequence similarity 132, member B	Extracellular Space	other	A_23_P364504
CC2D1B	A_24_P76740	0.379	0.0121033	2.62346	-2.8261	0.234559	NM_032449	A_24_P76740	CC2D1B	coiled-coil and C2 domain containing 1B	Nucleus	other	A_24_P76740
LMNB1	A_23_P258493	0.3799	0.0121462	2.62806	-2.8233	0.914142	NM_005573	A_23_P258493	LMNB1	lamin B1	Nucleus	other	A_23_P258493
NHLRC4	A_24_P316257	0.3803	0.0121999	-2.62322	-2.8209	-0.333734	NM_176677	A_24_P316257	NHLRC4	NHL repeat containing 4	Other	other	A_24_P316257
EZH2	A_23_P259641	0.3812	0.0122429	2.6189	-2.8353	0.375065	NM_004456	A_23_P259641	EZH2	enhancer of zeste 2 polycomb repressive complex 2 subunit	Nucleus	transcription regulator	A_23_P259641
NUB1	A_24_P935652	0.3812	0.0122548	2.62142	-2.8334	0.352989	BC034716	A_24_P935652	NUB1	negative regulator of ubiquitin-like proteins 1	Nucleus	other	A_24_P935652
DMD	A_24_P34186	0.3816	0.0122859	-2.6175	-2.8381	-0.281577	NM_004006	A_24_P34186	DMD*	dystrophin	Plasma Membrane	other	A_24_P34186
LOC728743	A_23_P156996	0.3816	0.0123021	-2.62295	-2.8251	-0.299025	XM_376722	A_23_P156996	LOC728743	zinc finger protein pseudogene	Other	other	A_23_P156996
IKZF4	A_23_P378288	0.3816	0.0123284	2.63612	-2.8158	0.257654		A_23_P378288	IKZF4	IKAROS family zinc finger 4 (Eos)	Nucleus	transcription regulator	A_23_P378288
LGALSL	A_23_P210330	0.3816	0.0123379	-2.61581	-2.8415	-0.589509	AC008074	A_23_P210330	LGALSL	lectin, galactoside-binding-like	Other	other	A_23_P210330
TMED8	A_32_P213692	0.3816	0.0123466	2.61553	-2.8421	0.253523	AK025695	A_32_P213692	TMED8	transmembrane emp24 protein transport domain containing 8	Other	other	A_32_P213692
FEN1	A_24_P84898	0.3817	0.0123624	2.6312	-2.8209	0.487583		A_24_P84898	FEN1	flap structure-specific endonuclease 1	Nucleus	enzyme	A_24_P84898
SH3BP1	A_24_P259192	0.3836	0.0124387	-2.61257	-2.8481	-0.224387	NM_018957	A_24_P259192	SH3BP1	SH3-domain binding protein 1	Other	other	A_24_P259192
OGFOD3	A_24_P940790	0.384	0.0124805	-2.61123	-2.8508	-0.186029	BC009297	A_24_P940790	OGFOD3	2-oxoglutarate and iron-dependent oxygenase domain containing 3	Cytoplasm	enzyme	A_24_P940790
GAD1	A_23_P374689	0.384	0.0124824	-2.6171	-2.8293	-0.310594	NM_000817	A_23_P374689	GAD1	glutamate decarboxylase 1 (brain, 67kDa)	Cytoplasm	enzyme	A_23_P374689
LINC00574	A_23_P168165	0.384	0.012539	-2.60936	-2.8546	-0.206355	NM_025002	A_23_P168165	LINC00574	long intergenic non-protein coding RNA 574	Other	other	A_23_P168165
NUDT4	A_24_P335263	0.384	0.0125413	-2.60929	-2.8547	-0.251831	NM_199040	A_24_P335263	NUDT4*	nudix (nucleoside diphosphate linked moiety X)-type motif 4	Cytoplasm	phosphatase	A_24_P335263
TRIM44	A_23_P139295	0.3846	0.0125863	2.61697	-2.849	0.195488	NM_017583	A_23_P139295	TRIM44	tripartite motif containing 44	Cytoplasm	other	A_23_P139295
AIF1L	A_23_P392384	0.3846	0.0126197	-2.6068	-2.8598	-0.237115	NM_001002260	A_23_P392384	AIF1L	allograft inflammatory factor 1-like	Plasma Membrane	other	A_23_P392384
ANKS4B	A_23_P385766	0.3846	0.0126286	-2.60652	-2.8603	-0.132351	NM_145865	A_23_P385766	ANKS4B	ankyrin repeat and sterile alpha motif domain containing 4B	Nucleus	transcription regulator	A_23_P385766
OGDHL	A_23_P161297	0.3846	0.0126295	2.63455	-2.8287	0.7355	NM_018245	A_23_P161297	OGDHL	oxoglutarate dehydrogenase-like	Other	enzyme	A_23_P161297
FADS2	A_23_P98580	0.3846	0.0126332	-2.60637	-2.8606	-1.28038	NM_004265	A_23_P98580	FADS2	fatty acid desaturase 2	Plasma Membrane	enzyme	A_23_P98580
AKIRIN2	A_23_P428819	0.3848	0.0126703	2.6052	-2.863	0.165341	NM_018064	A_23_P428819	AKIRIN2	akirin 2	Nucleus	other	A_23_P428819
CEACAM5	A_23_P153301	0.3848	0.01268	2.60489	-2.8636	0.163405	NM_004363	A_23_P153301	CEACAM5	carcinoembryonic antigen-related cell adhesion molecule 5	Plasma Membrane	other	A_23_P153301
TXLNA	A_24_P205627	0.3848	0.0126805	-2.61733	-2.8439	-0.269714	NM_175852	A_24_P205627	TXLNA	taxilin alpha	Extracellular Space	cytokine	A_24_P205627
EIF2D	A_23_P115346	0.3849	0.0126964	-2.60438	-2.8646	-0.173039	NM_006893	A_23_P115346	EIF2D	eukaryotic translation initiation factor 2D	Cytoplasm	transporter	A_23_P115346
RCOR1	A_24_P330366	0.3858	0.0127827	2.60167	-2.8701	0.24609	D31888	A_24_P330366	RCOR1	REST corepressor 1	Nucleus	transcription regulator	A_24_P330366
ADD1	A_24_P117866	0.3858	0.0127843	-2.60162	-2.8702	-0.175932	NM_176801	A_24_P117866	ADD1	adducin 1 (alpha)	Cytoplasm	other	A_24_P117866
LOC645166	A_32_P217655	0.3858	0.0127897	2.60145	-2.8705	0.391677	BM561346	A_32_P217655	LOC645166	lymphocyte-specific protein 1 pseudogene	Other	other	A_32_P217655
ZNF80	A_23_P256526	0.3858	0.0127989	-2.60116	-2.8711	-0.158541	NM_007136	A_23_P256526	ZNF80	zinc finger protein 80	Nucleus	transcription regulator	A_23_P256526
SLC16A6	A_24_P731648	0.3858	0.0128257	2.62398	-2.8386	0.400077	XM_208151	A_24_P731648	SLC16A6	solute carrier family 16, member 6	Plasma Membrane	transporter	A_24_P731648
CCDC86	A_24_P38944	0.3858	0.0128951	-2.59816	-2.8771	-0.272201	NM_024098	A_24_P38944	CCDC86	coiled-coil domain containing 86	Nucleus	other	A_24_P38944
AK9	A_23_P348749	0.3858	0.0129026	2.6103	-2.8578	0.192179	NM_145025	A_23_P348749	AK9	adenylate kinase 9	Nucleus	kinase	A_23_P348749
KIAA0101	A_23_P117852	0.3858	0.0129123	2.59763	-2.8782	0.550857	NM_001029989	A_23_P117852	KIAA0101	KIAA0101	Nucleus	other	A_23_P117852
ESPNL	A_24_P170983	0.3858	0.0129134	-2.5976	-2.8783	-0.169441	NM_194312	A_24_P170983	ESPNL	espin-like	Other	other	A_24_P170983
HSD3BP5	A_24_P580248	0.3858	0.0129213	-2.59735	-2.8788	-0.276219		A_24_P580248	HSD3BP5	hydroxy-delta-5-steroid dehydrogenase, 3 beta, pseudogene 5		other	A_24_P580248
LGALS8	A_23_P63017	0.3858	0.0129214	2.59735	-2.8788	0.188265	NM_201543	A_23_P63017	LGALS8	lectin, galactoside-binding, soluble, 8	Extracellular Space	other	A_23_P63017
SP140L	A_24_P337012	0.3858	0.0129311	-2.6094	-2.8595	-0.299679	AK023116	A_24_P337012	SP140L	SP140 nuclear body protein-like	Other	other	A_24_P337012
LOC101928362	A_24_P489105	0.386	0.0129491	-2.59649	-2.8805	-0.315333	H16080	A_24_P489105	LOC101928362	uncharacterized LOC101928362	Other	other	A_24_P489105
C2orf15	A_23_P415511	0.3866	0.012999	2.62268	-2.8464	0.182954	NM_144706	A_23_P415511	C2orf15	chromosome 2 open reading frame 15	Other	other	A_23_P415511
RPL10	A_32_P161166	0.3866	0.0130132	-2.59451	-2.8845	-0.357617	NM_006013	A_32_P161166	RPL10*	ribosomal protein L10	Cytoplasm	other	A_32_P161166
ASB1	A_23_P165360	0.3866	0.0130247	2.59416	-2.8852	0.287928	AF156777	A_23_P165360	ASB1	ankyrin repeat and SOCS box containing 1	Nucleus	transcription regulator	A_23_P165360
MECOM	A_23_P390677	0.3871	0.0130934	-2.60102	-2.8721	-0.200901	NM_004991	A_23_P390677	MECOM*	MDS1 and EVI1 complex locus	Nucleus	transcription regulator	A_23_P390677
DICER1	A_32_P129689	0.3871	0.0131112	2.59151	-2.8905	0.741889	NM_177438	A_32_P129689	DICER1	dicer 1, ribonuclease type III	Cytoplasm	enzyme	A_32_P129689
KCTD16	A_24_P307808	0.3871	0.0131114	-2.5915	-2.8905	-0.157161	AB037738	A_24_P307808	KCTD16	potassium channel tetramerization domain containing 16	Plasma Membrane	other	A_24_P307808
VTA1	A_32_P190316	0.3871	0.0131189	2.59127	-2.891	0.148681		A_32_P190316	VTA1	vesicle (multivesicular body) trafficking 1	Cytoplasm	other	A_32_P190316
SLITRK4	A_32_P131640	0.3871	0.0131823	-2.6051	-2.872	-0.83044	NM_173078	A_32_P131640	SLITRK4	SLIT and NTRK-like family, member 4	Extracellular Space	other	A_32_P131640
WDR83OS	A_24_P19195	0.3871	0.0132376	-2.58766	-2.8983	-0.172014	NM_016145	A_24_P19195	WDR83OS	WD repeat domain 83 opposite strand	Other	other	A_24_P19195
NAP1L5	A_24_P166073	0.3871	0.0132592	-2.59924	-2.8794	-0.300732	AK054689	A_24_P166073	NAP1L5	nucleosome assembly protein 1-like 5	Other	other	A_24_P166073
PRKAR1A	A_32_P190097	0.3871	0.0132628	-2.5869	-2.8998	-0.149928	NM_212472	A_32_P190097	PRKAR1A	protein kinase, cAMP-dependent, regulatory, type I, alpha	Cytoplasm	kinase	A_32_P190097
KRTAP1-3	A_23_P130241	0.3871	0.0132765	2.58649	-2.9006	0.750255	NM_030966	A_23_P130241	KRTAP1-3*	keratin associated protein 1-3	Other	other	A_23_P130241
SEC31B	A_23_P35564	0.3871	0.01328	2.58638	-2.9008	0.325982	NM_015490	A_23_P35564	SEC31B	SEC31 homolog B (S. cerevisiae)	Other	other	A_23_P35564
TAF3	A_32_P153892	0.3871	0.0133246	-2.58503	-2.9035	-0.308086	XM_291729	A_32_P153892	TAF3	TAF3 RNA polymerase II, TATA box binding protein (TBP)-associated factor, 140kDa	Nucleus	transcription regulator	A_32_P153892
HP1BP3	A_23_P137630	0.3871	0.0133259	-2.585	-2.9036	-0.126563	NM_016287	A_23_P137630	HP1BP3	heterochromatin protein 1, binding protein 3	Nucleus	other	A_23_P137630
LOC729737	A_24_P818010	0.3871	0.013337	2.58466	-2.9043	0.24695		A_24_P818010	LOC729737*	uncharacterized LOC729737	Other	other	A_24_P818010
KIZ	A_24_P400926	0.3871	0.0133385	2.58461	-2.9044	0.229541	AL117539	A_24_P400926	KIZ	kizuna centrosomal protein	Cytoplasm	other	A_24_P400926
TXLNG	A_23_P146997	0.3871	0.0133413	-2.58453	-2.9045	-0.278358	NM_018360	A_23_P146997	TXLNG	taxilin gamma	Nucleus	other	A_23_P146997
REEP2	A_23_P19182	0.3871	0.0133538	-2.58415	-2.9053	-0.444903	NM_016606	A_23_P19182	REEP2	receptor accessory protein 2	Plasma Membrane	other	A_23_P19182
FAM3B	A_23_P166269	0.3871	0.0134132	-2.58237	-2.9089	-0.166369	NM_058186	A_23_P166269	FAM3B	family with sequence similarity 3, member B	Extracellular Space	cytokine	A_23_P166269
COMMD4	A_23_P117767	0.3871	0.013453	2.58694	-2.8963	0.3178	NM_017828	A_23_P117767	COMMD4	COMM domain containing 4	Cytoplasm	other	A_23_P117767
TMEM11	A_23_P107036	0.3871	0.0134582	-2.58102	-2.9116	-0.220047	NM_003876	A_23_P107036	TMEM11	transmembrane protein 11	Plasma Membrane	G-protein coupled receptor	A_23_P107036
PDE5A	A_24_P911678	0.3871	0.0134663	-2.58078	-2.9121	-0.165928	NM_033430	A_24_P911678	PDE5A	phosphodiesterase 5A, cGMP-specific	Cytoplasm	enzyme	A_24_P911678
HSD11B2	A_23_P14986	0.3871	0.0134694	-2.58069	-2.9122	-0.427229	NM_000196	A_23_P14986	HSD11B2	hydroxysteroid (11-beta) dehydrogenase 2	Cytoplasm	enzyme	A_23_P14986
SYTL1	A_32_P217773	0.3871	0.0134708	-2.58065	-2.9123	-0.287165	NM_032872	A_32_P217773	SYTL1	synaptotagmin-like 1	Cytoplasm	enzyme	A_32_P217773
CAPN13	A_23_P101972	0.3871	0.0134854	-2.58022	-2.9132	-0.255749	NM_144575	A_23_P101972	CAPN13	calpain 13	Other	other	A_23_P101972
ZNF438	A_23_P161156	0.3871	0.0135065	-2.57959	-2.9145	-0.251645	NM_182755	A_23_P161156	ZNF438	zinc finger protein 438	Nucleus	transcription regulator	A_23_P161156
HNRNPDL	A_24_P9090	0.3871	0.0135097	-2.57949	-2.9146	-0.255455	NM_005463	A_24_P9090	HNRNPDL	heterogeneous nuclear ribonucleoprotein D-like	Nucleus	other	A_24_P9090
IKBIP	A_23_P53467	0.3871	0.0135152	2.60662	-2.8738	0.766551	NM_201613	A_23_P53467	IKBIP	IKBKB interacting protein	Cytoplasm	other	A_23_P53467
PPP1R8	A_24_P139773	0.3871	0.01352	-2.57919	-2.9153	-0.370613	NM_138558	A_24_P139773	PPP1R8	protein phosphatase 1, regulatory subunit 8	Nucleus	phosphatase	A_24_P139773
POLD2	A_23_P71146	0.3871	0.0135458	2.57842	-2.9168	0.270477	NM_006230	A_23_P71146	POLD2	polymerase (DNA directed), delta 2, accessory subunit	Nucleus	enzyme	A_23_P71146
COLQ	A_23_P212126	0.3871	0.0135483	-2.57835	-2.9169	-0.163176	NM_080542	A_23_P212126	COLQ	collagen-like tail subunit (single strand of homotrimer) of asymmetric acetylcholinesterase	Extracellular Space	other	A_23_P212126
IRX3	A_23_P152235	0.3871	0.0135742	-2.57758	-2.9185	-0.39705	NM_024336	A_23_P152235	IRX3	iroquois homeobox 3	Nucleus	transcription regulator	A_23_P152235
BIRC3	A_23_P98350	0.3871	0.0135775	2.58027	-2.9159	0.551644	NM_001165	A_23_P98350	BIRC3	baculoviral IAP repeat containing 3	Cytoplasm	enzyme	A_23_P98350
RSC1A1	A_23_P395534	0.3871	0.013579	-2.57743	-2.9188	-0.251269	NM_006511	A_23_P395534	RSC1A1	regulatory solute carrier protein, family 1, member 1	Nucleus	other	A_23_P395534
RNF19A	A_23_P215897	0.3871	0.0135995	-2.57962	-2.9172	-0.2113	NM_183419	A_23_P215897	RNF19A	ring finger protein 19A, RBR E3 ubiquitin protein ligase	Nucleus	enzyme	A_23_P215897
PPP6R3	A_23_P150129	0.3871	0.0136162	-2.58207	-2.9059	-0.271942	NM_018312	A_23_P150129	PPP6R3*	protein phosphatase 6, regulatory subunit 3	Cytoplasm	other	A_23_P150129
KCNIP3	A_23_P356004	0.3871	0.0136407	-2.57561	-2.9224	-0.348552	NM_001034914	A_23_P356004	KCNIP3	Kv channel interacting protein 3, calsenilin	Nucleus	transcription regulator	A_23_P356004
HS6ST2	A_24_P58233	0.3871	0.0136863	-2.58979	-2.9018	-0.278278	AL049679	A_24_P58233	HS6ST2	heparan sulfate 6-O-sulfotransferase 2	Plasma Membrane	enzyme	A_24_P58233
PINK1	A_23_P23194	0.3871	0.0136872	-2.57703	-2.9224	-0.397189	NM_032409	A_23_P23194	PINK1	PTEN induced putative kinase 1	Cytoplasm	kinase	A_23_P23194
A2ML1	A_23_P372962	0.3871	0.0136911	-2.57413	-2.9254	-0.203452	NM_144670	A_23_P372962	A2ML1	alpha-2-macroglobulin-like 1	Cytoplasm	other	A_23_P372962
RIOK3	A_23_P55578	0.3871	0.0137018	-2.58262	-2.9173	-0.317937	NM_145906	A_23_P55578	RIOK3	RIO kinase 3	Other	kinase	A_23_P55578
CBX8	A_23_P55421	0.3871	0.013711	2.57355	-2.9265	0.329262	NM_020649	A_23_P55421	CBX8	chromobox homolog 8	Nucleus	other	A_23_P55421
TJAP1	A_23_P81811	0.3871	0.0137559	2.57223	-2.9292	0.154014	NM_080604	A_23_P81811	TJAP1	tight junction associated protein 1 (peripheral)	Plasma Membrane	other	A_23_P81811
SPATA31A6 (includes others)	A_23_P435874	0.3871	0.0137583	2.57494	-2.9265	0.268944	NM_015667	A_23_P435874	SPATA31A6 (includes others)	SPATA31 subfamily A, member 3	Cytoplasm	other	A_23_P435874
MTMR11	A_23_P51986	0.3871	0.0137706	-2.5718	-2.93	-0.293771	NM_006697	A_23_P51986	MTMR11	myotubularin related protein 11	Cytoplasm	other	A_23_P51986
PIP5K1A	A_23_P23572	0.3871	0.0137827	-2.57715	-2.9251	-0.208828	NM_003557	A_23_P23572	PIP5K1A*	phosphatidylinositol-4-phosphate 5-kinase, type I, alpha	Cytoplasm	kinase	A_23_P23572
PKLR	A_24_P325533	0.3871	0.0137836	-2.5742	-2.928	-0.238267		A_24_P325533	PKLR	pyruvate kinase, liver and RBC	Cytoplasm	kinase	A_24_P325533
ARNTL2	A_32_P399546	0.3871	0.0137874	2.57131	-2.931	0.318466	AF256215	A_32_P399546	ARNTL2	aryl hydrocarbon receptor nuclear translocator-like 2	Nucleus	transcription regulator	A_32_P399546
UBXN8	A_23_P157465	0.3871	0.0137905	2.57122	-2.9312	0.240362	NM_005671	A_23_P157465	UBXN8	UBX domain protein 8	Cytoplasm	other	A_23_P157465
FOXJ2	A_23_P204238	0.3871	0.0138098	-2.57343	-2.9295	-0.376033	NM_018416	A_23_P204238	FOXJ2	forkhead box J2	Nucleus	transcription regulator	A_23_P204238
PCED1B	A_23_P36888	0.3871	0.0138455	2.56962	-2.9344	0.244143	NM_138371	A_23_P36888	PCED1B	PC-esterase domain containing 1B	Other	other	A_23_P36888
MPC2	A_32_P179854	0.3871	0.0138821	-2.57424	-2.9308	-0.256418		A_32_P179854	MPC2	mitochondrial pyruvate carrier 2	Plasma Membrane	other	A_32_P179854
SLC1A4	A_23_P91151	0.3871	0.0138843	2.56849	-2.9366	0.188219	NM_003038	A_23_P91151	SLC1A4	solute carrier family 1 (glutamate/neutral amino acid transporter), member 4	Plasma Membrane	transporter	A_23_P91151
PUF60	A_24_P149645	0.3871	0.0139255	-2.5673	-2.939	-0.244807	NM_078480	A_24_P149645	PUF60	poly-U binding splicing factor 60KDa	Nucleus	other	A_24_P149645
PMEL	A_23_P2233	0.3871	0.013937	2.56696	-2.9397	0.609767	NM_006928	A_23_P2233	PMEL*	premelanosome protein	Plasma Membrane	enzyme	A_23_P2233
BCAS1	A_23_P17420	0.3871	0.013947	2.57865	-2.9196	0.276589	NM_003657	A_23_P17420	BCAS1	breast carcinoma amplified sequence 1	Plasma Membrane	other	A_23_P17420
OSTM1	A_32_P154830	0.3871	0.0139528	2.56927	-2.9378	0.224944	NM_014028	A_32_P154830	OSTM1	osteopetrosis associated transmembrane protein 1	Cytoplasm	other	A_32_P154830
EIF4E	A_32_P203300	0.3871	0.0139597	-2.5817	-2.9175	-0.280889	NM_001968	A_32_P203300	EIF4E	eukaryotic translation initiation factor 4E	Cytoplasm	translation regulator	A_32_P203300
TPTE2P6	A_32_P89827	0.3871	0.0139872	2.56551	-2.9426	0.130817	AL137411	A_32_P89827	TPTE2P6	transmembrane phosphoinositide 3-phosphatase and tensin homolog 2 pseudogene 6	Other	other	A_32_P89827
MTHFD2	A_23_P120316	0.3871	0.0139945	2.5653	-2.943	0.400728	NM_006636	A_23_P120316	MTHFD2	methylenetetrahydrofolate dehydrogenase (NADP+ dependent) 2, methenyltetrahydrofolate cyclohydrolase	Cytoplasm	enzyme	A_23_P120316
ITGA2	A_23_P70161	0.3871	0.0140006	2.5805	-2.9282	0.28088	NM_002203	A_23_P70161	ITGA2*	integrin, alpha 2 (CD49B, alpha 2 subunit of VLA-2 receptor)	Plasma Membrane	transmembrane receptor	A_23_P70161
CRHBP	A_23_P30567	0.3871	0.0140034	2.58041	-2.9199	0.419824	NM_001882	A_23_P30567	CRHBP	corticotropin releasing hormone binding protein	Extracellular Space	other	A_23_P30567
ROBO3	A_23_P87082	0.3871	0.0140157	-2.56469	-2.9442	-0.217832	NM_022370	A_23_P87082	ROBO3*	roundabout, axon guidance receptor, homolog 3 (Drosophila)	Plasma Membrane	transmembrane receptor	A_23_P87082
MSI2	A_23_P369479	0.3871	0.014032	2.56422	-2.9452	0.172039	NM_170721	A_23_P369479	MSI2	musashi RNA-binding protein 2	Cytoplasm	other	A_23_P369479
TRIM4	A_32_P94354	0.3871	0.0140386	-2.56403	-2.9455	-0.191867	NM_033091	A_32_P94354	TRIM4	tripartite motif containing 4	Cytoplasm	other	A_32_P94354
ECE2	A_23_P92261	0.3871	0.0140588	2.56346	-2.9467	0.355745	NM_032331	A_23_P92261	ECE2	endothelin converting enzyme 2	Plasma Membrane	peptidase	A_23_P92261
TMEM25	A_24_P133017	0.3871	0.0140674	-2.56321	-2.9472	-0.224961	NM_032780	A_24_P133017	TMEM25*	transmembrane protein 25	Extracellular Space	other	A_24_P133017
ZWINT	A_23_P63789	0.3871	0.0140724	2.56307	-2.9475	0.479595	NM_001005414	A_23_P63789	ZWINT	ZW10 interacting kinetochore protein	Nucleus	other	A_23_P63789
RPS28	A_23_P142475	0.3871	0.0140747	2.563	-2.9476	0.198914	NM_001031	A_23_P142475	RPS28	ribosomal protein S28	Cytoplasm	other	A_23_P142475
PIP5K1A	A_32_P40476	0.3874	0.0140994	-2.56505	-2.9361	-0.201246	NM_003557	A_32_P40476	PIP5K1A*	phosphatidylinositol-4-phosphate 5-kinase, type I, alpha	Cytoplasm	kinase	A_32_P40476
CD1E	A_23_P310410	0.3874	0.014118	2.56451	-2.9473	0.143156	NM_030893	A_23_P310410	CD1E	CD1e molecule	Cytoplasm	other	A_23_P310410
PRKACB	A_23_P371410	0.3874	0.0141322	2.57667	-2.9272	0.429028	NM_207578	A_23_P371410	PRKACB	protein kinase, cAMP-dependent, catalytic, beta	Cytoplasm	kinase	A_23_P371410
PRKAA2	A_23_P60811	0.3874	0.0141415	2.56384	-2.9486	0.195644	NM_006252	A_23_P60811	PRKAA2	protein kinase, AMP-activated, alpha 2 catalytic subunit	Cytoplasm	kinase	A_23_P60811
FBXO32	A_24_P218259	0.3874	0.0141751	-2.58688	-2.914	-0.249183		A_24_P218259	FBXO32	F-box protein 32	Cytoplasm	enzyme	A_24_P218259
USP22	A_23_P422540	0.3874	0.0141818	2.55994	-2.9537	0.201391	XM_042698	A_23_P422540	USP22	ubiquitin specific peptidase 22	Nucleus	peptidase	A_23_P422540
H2AFZ	A_24_P41570	0.3876	0.0142065	2.55924	-2.9551	0.342018		A_24_P41570	H2AFZ*	H2A histone family, member Z	Nucleus	other	A_24_P41570
ECT2	A_23_P9574	0.3876	0.0142136	2.55904	-2.9555	0.56705	NM_018098	A_23_P9574	ECT2	epithelial cell transforming 2	Cytoplasm	other	A_23_P9574
RSF1	A_32_P128960	0.3881	0.0142459	-2.55812	-2.9573	-0.27143	NM_016578	A_32_P128960	RSF1	remodeling and spacing factor 1	Nucleus	transcription regulator	A_32_P128960
ZNF20	A_23_P16242	0.3895	0.0143395	-2.56109	-2.947	-0.211533	NM_021143	A_23_P16242	ZNF20	zinc finger protein 20	Nucleus	other	A_23_P16242
WIF1	A_32_P9941	0.3901	0.0143749	-2.58107	-2.921	-0.226718	NM_007191	A_32_P9941	WIF1*	WNT inhibitory factor 1	Extracellular Space	other	A_32_P9941
MAB21L2	A_24_P148907	0.3907	0.014411	2.55347	-2.9666	0.865401	NM_006439	A_24_P148907	MAB21L2	mab-21-like 2 (C. elegans)	Nucleus	other	A_24_P148907
THEG	A_23_P131074	0.3909	0.0144379	2.55272	-2.9681	0.244093	NM_016585	A_23_P131074	THEG	theg spermatid protein	Cytoplasm	other	A_23_P131074
FAM117A	A_23_P78053	0.3909	0.0144458	-2.55249	-2.9685	-0.167358	NM_030802	A_23_P78053	FAM117A	family with sequence similarity 117, member A	Other	transporter	A_23_P78053
SMC1A	A_23_P217411	0.3909	0.0144688	2.55185	-2.9698	0.166796	NM_006306	A_23_P217411	SMC1A	structural maintenance of chromosomes 1A	Nucleus	transporter	A_23_P217411
TYW5	A_23_P314691	0.3909	0.0144947	-2.57362	-2.9342	-0.313159	NM_152382	A_23_P314691	TYW5	tRNA-yW synthesizing protein 5	Other	enzyme	A_23_P314691
DSC2	A_23_P4494	0.3909	0.0144984	2.55103	-2.9714	0.180792	NM_024422	A_23_P4494	DSC2	desmocollin 2	Plasma Membrane	other	A_23_P4494
ENTPD1-AS1	A_23_P35656	0.3909	0.0145005	2.55097	-2.9716	0.236129	BC003519	A_23_P35656	ENTPD1-AS1	ENTPD1 antisense RNA 1	Other	other	A_23_P35656
RBM17	A_23_P35645	0.3914	0.0145354	-2.54999	-2.9735	-0.238738	NM_032905	A_23_P35645	RBM17	RNA binding motif protein 17	Nucleus	other	A_23_P35645
RUFY3	A_32_P176956	0.3914	0.0145822	-2.5487	-2.9761	-0.289029		A_32_P176956	RUFY3	RUN and FYVE domain containing 3	Plasma Membrane	other	A_32_P176956
CA12	A_23_P372234	0.3914	0.01459	-2.54848	-2.9765	-0.241961	NM_206925	A_23_P372234	CA12	carbonic anhydrase XII	Plasma Membrane	enzyme	A_23_P372234
COTL1	A_23_P3866	0.3914	0.0145956	2.54832	-2.9768	0.420642	NM_021149	A_23_P3866	COTL1	coactosin-like F-actin binding protein 1	Cytoplasm	other	A_23_P3866
AZIN2	A_23_P103371	0.3914	0.0146025	2.56324	-2.9532	0.221787	NM_052998	A_23_P103371	AZIN2	antizyme inhibitor 2	Cytoplasm	enzyme	A_23_P103371
RAB3GAP2	A_24_P268210	0.3919	0.014637	-2.56226	-2.955	-0.306926		A_24_P268210	RAB3GAP2	RAB3 GTPase activating protein subunit 2 (non-catalytic)	Cytoplasm	enzyme	A_24_P268210
KCTD19	A_23_P37785	0.3919	0.0146554	2.55523	-2.9617	0.227935	AK097481	A_23_P37785	KCTD19	potassium channel tetramerization domain containing 19	Other	other	A_23_P37785
TRABD2A	A_23_P56703	0.3919	0.0146643	2.54643	-2.9806	0.15119	CR936634	A_23_P56703	TRABD2A	TraB domain containing 2A	Plasma Membrane	peptidase	A_23_P56703
ZBTB4	A_23_P100654	0.3919	0.0146766	-2.54609	-2.9813	-0.292781	NM_020899	A_23_P100654	ZBTB4	zinc finger and BTB domain containing 4	Nucleus	other	A_23_P100654
IGLL1/IGLL5	A_24_P239076	0.3919	0.0147229	2.54481	-2.9838	0.750756	NM_152855	A_24_P239076	IGLL1/IGLL5*	immunoglobulin lambda-like polypeptide 1	Plasma Membrane	other	A_24_P239076
MECP2	A_24_P237486	0.3919	0.0147258	-2.55028	-2.9782	-0.200452	NM_004992	A_24_P237486	MECP2	methyl CpG binding protein 2	Nucleus	transcription regulator	A_24_P237486
DNAJB12	A_24_P244096	0.3919	0.0147602	-2.54379	-2.9858	-0.255659	NM_001002762	A_24_P244096	DNAJB12*	DnaJ (Hsp40) homolog, subfamily B, member 12	Cytoplasm	other	A_24_P244096
KIF4A	A_23_P148475	0.3919	0.014777	2.54602	-2.9839	0.273856	NM_012310	A_23_P148475	KIF4A	kinesin family member 4A	Nucleus	other	A_23_P148475
SNX21	A_23_P154585	0.3919	0.0147875	-2.54304	-2.9873	-0.398007	NM_033421	A_23_P154585	SNX21	sorting nexin family member 21	Other	transporter	A_23_P154585
LRRC39	A_23_P330578	0.3919	0.0148147	2.54499	-2.986	0.194044	NM_144620	A_23_P330578	LRRC39	leucine rich repeat containing 39	Other	other	A_23_P330578
PDLIM5	A_23_P170761	0.3919	0.0148191	-2.54487	-2.9862	-0.316011	NM_001011513	A_23_P170761	PDLIM5	PDZ and LIM domain 5	Cytoplasm	other	A_23_P170761
MRPS10	A_23_P70417	0.3919	0.0148194	2.54216	-2.989	0.399778	NM_018141	A_23_P70417	MRPS10	mitochondrial ribosomal protein S10	Cytoplasm	other	A_23_P70417
PRSS23	A_23_P87421	0.3919	0.0148328	2.54449	-2.9764	0.414004	BC063022	A_23_P87421	PRSS23*	protease, serine, 23	Extracellular Space	peptidase	A_23_P87421
TAS2R3	A_23_P20139	0.3919	0.0148381	2.56018	-2.9552	0.364984	NM_016943	A_23_P20139	TAS2R3	taste receptor, type 2, member 3	Plasma Membrane	G-protein coupled receptor	A_23_P20139
HSPA1L	A_23_P70547	0.3919	0.0148567	-2.54384	-2.9882	-0.334989	NM_005527	A_23_P70547	HSPA1L	heat shock 70kDa protein 1-like	Cytoplasm	other	A_23_P70547
UBE3A	A_24_P381803	0.3919	0.014892	-2.54018	-2.993	-0.200265	NM_000462	A_24_P381803	UBE3A	ubiquitin protein ligase E3A	Nucleus	enzyme	A_24_P381803
GAPVD1	A_23_P417575	0.3919	0.0148935	-2.54014	-2.993	-0.180061	NM_015635	A_23_P417575	GAPVD1*	GTPase activating protein and VPS9 domains 1	Cytoplasm	other	A_23_P417575
PCDHGB1	A_23_P310972	0.3919	0.0149255	2.53927	-2.9948	0.13462	NM_032095	A_23_P310972	PCDHGB1	protocadherin gamma subfamily B, 1	Plasma Membrane	other	A_23_P310972
LINC01405	A_32_P211253	0.3919	0.014955	2.53847	-2.9963	0.621229		A_32_P211253	LINC01405*	long intergenic non-protein coding RNA 1405	Other	other	A_32_P211253
AKR1B10	A_23_P93641	0.3919	0.0149591	2.54105	-2.9937	0.633867	NM_020299	A_23_P93641	AKR1B10*	aldo-keto reductase family 1, member B10 (aldose reductase)	Cytoplasm	enzyme	A_23_P93641
KLHL26	A_23_P39375	0.3919	0.0149615	2.54098	-2.9939	0.2372	NM_018316	A_23_P39375	KLHL26	kelch-like family member 26	Other	other	A_23_P39375
RNF113B	A_24_P297480	0.3919	0.0149619	-2.53829	-2.9967	-0.296136	NM_178861	A_24_P297480	RNF113B	ring finger protein 113B	Other	other	A_24_P297480
MMS22L	A_32_P95914	0.3921	0.0149962	2.5558	-2.9712	0.425923	AL023656	A_32_P95914	MMS22L	MMS22-like, DNA repair protein	Nucleus	other	A_32_P95914
STARD6	A_23_P378427	0.3921	0.0150107	2.56308	-2.9587	0.182417	NM_139171	A_23_P378427	STARD6	StAR-related lipid transfer (START) domain containing 6	Other	transporter	A_23_P378427
ST6GALNAC1	A_23_P54968	0.3921	0.015013	-2.53958	-2.9966	-0.225856	NM_018414	A_23_P54968	ST6GALNAC1	ST6 (alpha-N-acetyl-neuraminyl-2,3-beta-galactosyl-1,3)-N-acetylgalactosaminide alpha-2,6-sialyltransferase 1	Cytoplasm	enzyme	A_23_P54968
NEBL	A_24_P398147	0.3928	0.0150636	-2.55044	-2.9868	-0.380368	NM_006393	A_24_P398147	NEBL	nebulette	Plasma Membrane	other	A_24_P398147
SLC30A7	A_24_P563545	0.3928	0.0150688	2.5354	-3.0024	0.214953	NM_133496	A_24_P563545	SLC30A7	solute carrier family 30 (zinc transporter), member 7	Cytoplasm	transporter	A_24_P563545
SMIM10L2A	A_24_P418250	0.3928	0.0150927	-2.53743	-3.0009	-0.2055	NM_203306	A_24_P418250	SMIM10L2A	small integral membrane protein 10 like 2A	Other	other	A_24_P418250
GALNT16	A_23_P76749	0.3928	0.0150944	-2.53471	-3.0038	-0.209247	NM_020692	A_23_P76749	GALNT16	polypeptide N-acetylgalactosaminyltransferase 16	Cytoplasm	enzyme	A_23_P76749
RPL13A	A_32_P70372	0.3929	0.0151197	-2.53403	-3.0051	-0.372391	NM_012423	A_32_P70372	RPL13A	ribosomal protein L13a	Cytoplasm	other	A_32_P70372
OR2T29/OR2T5	A_24_P281439	0.3929	0.0151266	-2.53385	-3.0055	-0.173785	AB065613	A_24_P281439	OR2T29/OR2T5	olfactory receptor, family 2, subfamily T, member 5	Plasma Membrane	G-protein coupled receptor	A_24_P281439
SND1-IT1	A_23_P326142	0.3939	0.01518	2.54085	-2.9995	0.325068	NM_014411	A_23_P326142	SND1-IT1	SND1 intronic transcript 1	Other	other	A_23_P326142
CBLL1	A_23_P146004	0.3939	0.0151917	2.5321	-3.009	0.268097	NM_024814	A_23_P146004	CBLL1	Cbl proto-oncogene-like 1, E3 ubiquitin protein ligase	Nucleus	enzyme	A_23_P146004
KLHL35	A_24_P192978	0.3939	0.0152126	2.53155	-3.0101	0.17895	BC042952	A_24_P192978	KLHL35	kelch-like family member 35	Other	other	A_24_P192978
P4HA3	A_23_P127957	0.3939	0.0152307	2.53373	-3.0082	0.219278	NM_182904	A_23_P127957	P4HA3	prolyl 4-hydroxylase, alpha polypeptide III	Other	enzyme	A_23_P127957
CYP1B1-AS1	A_32_P361884	0.3939	0.0152322	-2.53102	-3.0111	-0.154426	NM_173652	A_32_P361884	CYP1B1-AS1	CYP1B1 antisense RNA 1	Other	other	A_32_P361884
LOC84214	A_24_P269327	0.3939	0.0152766	-2.52984	-3.0134	-0.504075	AL136837	A_24_P269327	LOC84214	uncharacterized LOC84214	Other	other	A_24_P269327
S1PR4	A_23_P119502	0.3939	0.0152766	2.52984	-3.0134	0.252857	NM_003775	A_23_P119502	S1PR4	sphingosine-1-phosphate receptor 4	Plasma Membrane	G-protein coupled receptor	A_23_P119502
GMFG	A_23_P208866	0.3939	0.0153018	2.52917	-3.0147	0.337258	NM_004877	A_23_P208866	GMFG	glia maturation factor, gamma	Cytoplasm	growth factor	A_23_P208866
SCAF11	A_24_P393605	0.3939	0.0153099	-2.52896	-3.0152	-0.214534	NM_004719	A_24_P393605	SCAF11	SR-related CTD-associated factor 11	Nucleus	other	A_24_P393605
PRKCA	A_24_P916496	0.3939	0.0153154	2.52881	-3.0155	0.346602	NM_002737	A_24_P916496	PRKCA*	protein kinase C, alpha	Cytoplasm	kinase	A_24_P916496
JMJD1C	A_32_P57140	0.3939	0.0153424	2.54288	-2.9776	0.259523	AK027280	A_32_P57140	JMJD1C*	jumonji domain containing 1C	Nucleus	other	A_32_P57140
ARFRP1	A_24_P159948	0.3939	0.0153432	2.52807	-3.0169	0.151229	NM_003224	A_24_P159948	ARFRP1	ADP-ribosylation factor related protein 1	Cytoplasm	enzyme	A_24_P159948
NPY5R	A_23_P251836	0.394	0.0153909	-2.52681	-3.0194	-0.284674	NM_006174	A_23_P251836	NPY5R	neuropeptide Y receptor Y5	Plasma Membrane	G-protein coupled receptor	A_23_P251836
LTBP4	A_23_P141946	0.394	0.0154049	-2.52644	-3.0201	-0.456237	NM_003573	A_23_P141946	LTBP4	latent transforming growth factor beta binding protein 4	Extracellular Space	growth factor	A_23_P141946
COX7A1	A_23_P67661	0.394	0.0154639	-2.52754	-3.0204	-0.735422	NM_001864	A_23_P67661	COX7A1	cytochrome c oxidase subunit VIIa polypeptide 1 (muscle)	Cytoplasm	enzyme	A_23_P67661
TMEM115	A_23_P6869	0.394	0.0154871	2.53901	-2.9997	0.25663	NM_007024	A_23_P6869	TMEM115	transmembrane protein 115	Cytoplasm	other	A_23_P6869
ELFN2	A_32_P219279	0.394	0.015489	2.52688	-3.0217	0.154656	NM_052906	A_32_P219279	ELFN2	extracellular leucine-rich repeat and fibronectin type III domain containing 2	Extracellular Space	other	A_32_P219279
ST8SIA3	A_23_P78392	0.394	0.0155224	-2.5348	-3.0141	-0.17363	NM_015879	A_23_P78392	ST8SIA3	ST8 alpha-N-acetyl-neuraminide alpha-2,8-sialyltransferase 3	Cytoplasm	enzyme	A_23_P78392
GCGR	A_23_P15751	0.394	0.015538	2.52559	-3.0242	0.294656	NM_000160	A_23_P15751	GCGR	glucagon receptor	Plasma Membrane	G-protein coupled receptor	A_23_P15751
PMS2P4	A_32_P117422	0.394	0.0155524	2.52257	-3.0278	0.278677	D38500	A_32_P117422	PMS2P4	postmeiotic segregation increased 2 pseudogene 4	Other	other	A_32_P117422
NCKAP1	A_32_P157631	0.394	0.0155549	2.5225	-3.0279	0.865319	NM_205842	A_32_P157631	NCKAP1	NCK-associated protein 1	Plasma Membrane	other	A_32_P157631
TACSTD2	A_23_P149529	0.394	0.0155855	-2.5217	-3.0295	-0.271104	NM_002353	A_23_P149529	TACSTD2	tumor-associated calcium signal transducer 2	Plasma Membrane	other	A_23_P149529
RNF213	A_24_P350124	0.394	0.0155936	2.52149	-3.0299	0.385401	NM_020954	A_24_P350124	RNF213	ring finger protein 213	Cytoplasm	enzyme	A_24_P350124
KDM3B	A_23_P7783	0.394	0.0156357	-2.5204	-3.0321	-0.178512	NM_016604	A_23_P7783	KDM3B	lysine (K)-specific demethylase 3B	Nucleus	other	A_23_P7783
HS3ST3B1	A_24_P23625	0.394	0.0156639	2.53432	-3	0.206643	BC063301	A_24_P23625	HS3ST3B1	heparan sulfate (glucosamine) 3-O-sulfotransferase 3B1	Cytoplasm	enzyme	A_24_P23625
NENF	A_23_P137948	0.394	0.0156809	-2.51922	-3.0344	-0.1941	NM_013349	A_23_P137948	NENF	neudesin neurotrophic factor	Extracellular Space	growth factor	A_23_P137948
SPRR3	A_23_P62709	0.394	0.0156892	-2.51901	-3.0348	-0.232025	NM_005416	A_23_P62709	SPRR3	small proline-rich protein 3	Cytoplasm	other	A_23_P62709
LRWD1	A_23_P360874	0.394	0.0157121	2.51841	-3.036	0.262022	NM_152892	A_23_P360874	LRWD1	leucine-rich repeats and WD repeat domain containing 1	Nucleus	other	A_23_P360874
DLGAP4	A_24_P216253	0.394	0.0157237	-2.51811	-3.0366	-0.330556	NM_183006	A_24_P216253	DLGAP4*	discs, large (Drosophila) homolog-associated protein 4	Plasma Membrane	other	A_24_P216253
AMOT	A_24_P344961	0.394	0.0157305	-2.51794	-3.0369	-0.219799	NM_133265	A_24_P344961	AMOT	angiomotin	Plasma Membrane	other	A_24_P344961
KCNN4	A_23_P67529	0.394	0.0157426	-2.51762	-3.0375	-0.291817	NM_002250	A_23_P67529	KCNN4	potassium channel, calcium activated intermediate/small conductance subfamily N alpha, member 4	Plasma Membrane	ion channel	A_23_P67529
HAGLR	A_23_P344673	0.394	0.0157501	2.51743	-3.0379	0.11009	BC030713	A_23_P344673	HAGLR	HOXD antisense growth-associated long non-coding RNA	Other	other	A_23_P344673
RAB43	A_32_P205859	0.394	0.0157774	2.51672	-3.0393	0.202946	NM_198490	A_32_P205859	RAB43	RAB43, member RAS oncogene family	Cytoplasm	enzyme	A_32_P205859
KYNU	A_23_P56898	0.394	0.0158188	2.51566	-3.0414	0.524004	NM_003937	A_23_P56898	KYNU	kynureninase	Cytoplasm	enzyme	A_23_P56898
SMAD1	A_23_P212870	0.394	0.0158365	-2.5152	-3.0423	-0.258276	NM_005900	A_23_P212870	SMAD1	SMAD family member 1	Nucleus	transcription regulator	A_23_P212870
ZNF160	A_23_P396804	0.394	0.0158373	-2.52977	-3.0174	-0.322245	NM_198893	A_23_P396804	ZNF160*	zinc finger protein 160	Nucleus	other	A_23_P396804
C16orf59	A_23_P26557	0.394	0.01586	2.5146	-3.0435	0.267914	NM_025108	A_23_P26557	C16orf59	chromosome 16 open reading frame 59	Other	other	A_23_P26557
ANKH	A_24_P303145	0.394	0.0158694	-2.51436	-3.044	-0.287434	AC093211	A_24_P303145	ANKH	ANKH inorganic pyrophosphate transport regulator	Plasma Membrane	transporter	A_24_P303145
LUM	A_23_P99063	0.394	0.0159061	2.51341	-3.0458	0.837018	NM_002345	A_23_P99063	LUM	lumican	Extracellular Space	other	A_23_P99063
DEFB4A/DEFB4B	A_23_P157628	0.394	0.0159301	-2.5128	-3.047	-0.259975	NM_004942	A_23_P157628	DEFB4A/DEFB4B	defensin, beta 4A	Extracellular Space	other	A_23_P157628
REEP5	A_23_P350045	0.394	0.0159509	-2.51227	-3.0481	-0.387638	NM_005669	A_23_P350045	REEP5	receptor accessory protein 5	Extracellular Space	transporter	A_23_P350045
DLX2	A_23_P28598	0.394	0.0159528	-2.52047	-3.0289	-0.338909	NM_004405	A_23_P28598	DLX2	distal-less homeobox 2	Nucleus	transcription regulator	A_23_P28598
GLG1	A_24_P475556	0.394	0.0159546	-2.51217	-3.0483	-0.184796	AK057359	A_24_P475556	GLG1*	golgi glycoprotein 1	Cytoplasm	other	A_24_P475556
FAM181B	A_32_P137391	0.394	0.0159577	-2.51209	-3.0484	-0.299143	NM_175885	A_32_P137391	FAM181B	family with sequence similarity 181, member B	Other	other	A_32_P137391
CHD8	A_24_P361167	0.394	0.0159703	-2.51177	-3.049	-0.236287	NM_020920	A_24_P361167	CHD8	chromodomain helicase DNA binding protein 8	Nucleus	enzyme	A_24_P361167
RPL21	A_23_P2725	0.394	0.015997	-2.51109	-3.0504	-0.174638	XM_371668	A_23_P2725	RPL21*	ribosomal protein L21	Cytoplasm	other	A_23_P2725
EGF	A_23_P155979	0.394	0.0160326	-2.51018	-3.0522	-0.161208	NM_001963	A_23_P155979	EGF	epidermal growth factor	Extracellular Space	growth factor	A_23_P155979
ZNF160	A_24_P401241	0.394	0.016036	-2.52802	-3.0242	-0.475769	NM_198893	A_24_P401241	ZNF160*	zinc finger protein 160	Nucleus	other	A_24_P401241
LOC646241	A_32_P122128	0.394	0.0160426	-2.50993	-3.0527	-0.191118		A_32_P122128	LOC646241	uncharacterized LOC646241	Other	other	A_32_P122128
ANKRD20A4 (includes others)	A_32_P66222	0.394	0.0160644	2.53474	-3.0115	0.31112		A_32_P66222	ANKRD20A4 (includes others)	ankyrin repeat domain 20 family, member A4	Plasma Membrane	other	A_32_P66222
HPSE	A_23_P256107	0.394	0.0160704	2.51183	-3.0512	0.149867	NM_006665	A_23_P256107	HPSE	heparanase	Plasma Membrane	enzyme	A_23_P256107
MIR4435-1HG	A_24_P6921	0.394	0.0160894	2.50874	-3.055	0.343247	BC070200	A_24_P6921	MIR4435-1HG	MIR4435-1 host gene	Other	other	A_24_P6921
LIF	A_24_P233488	0.394	0.0160897	-2.53024	-3.0096	-0.639852	NM_002309	A_24_P233488	LIF	leukemia inhibitory factor	Extracellular Space	cytokine	A_24_P233488
NAPSB	A_23_P90125	0.394	0.0160927	2.50866	-3.0552	0.143566	XR_000169	A_23_P90125	NAPSB	napsin B aspartic peptidase, pseudogene	Other	other	A_23_P90125
THAP4	A_23_P84782	0.394	0.0161164	-2.50806	-3.0563	-0.187943	NM_015963	A_23_P84782	THAP4	THAP domain containing 4	Extracellular Space	other	A_23_P84782
COL5A3	A_23_P55749	0.394	0.0161175	2.50803	-3.0564	0.292932	NM_015719	A_23_P55749	COL5A3	collagen, type V, alpha 3	Extracellular Space	other	A_23_P55749
CEP97	A_23_P143952	0.394	0.0161184	2.51061	-3.0536	0.234378	NM_024548	A_23_P143952	CEP97	centrosomal protein 97kDa	Cytoplasm	other	A_23_P143952
ADGRG1	A_23_P206284	0.394	0.0161847	-2.50633	-3.0597	-0.231613	NM_005682	A_23_P206284	ADGRG1*	adhesion G protein-coupled receptor G1	Plasma Membrane	G-protein coupled receptor	A_23_P206284
LINC00470	A_23_P360542	0.394	0.0161941	-2.51733	-3.038	-0.232518	AF295726	A_23_P360542	LINC00470	long intergenic non-protein coding RNA 470	Other	other	A_23_P360542
RABGAP1L	A_24_P28295	0.394	0.016201	-2.50852	-3.0577	-0.329844	Z99127	A_24_P28295	RABGAP1L*	RAB GTPase activating protein 1-like	Cytoplasm	other	A_24_P28295
TRIM27	A_32_P137035	0.394	0.0162168	2.50552	-3.0613	0.235695	NM_006510	A_32_P137035	TRIM27	tripartite motif containing 27	Nucleus	transcription regulator	A_32_P137035
CRYGS	A_24_P414205	0.394	0.0162235	-2.51658	-3.0394	-0.175571	NM_017541	A_24_P414205	CRYGS	crystallin, gamma S	Other	other	A_24_P414205
C16orf45	A_23_P326319	0.394	0.0162567	-2.50452	-3.0633	-0.223878	NM_033201	A_23_P326319	C16orf45	chromosome 16 open reading frame 45	Other	other	A_23_P326319
DMRTA1	A_23_P413923	0.394	0.0162595	-2.50445	-3.0634	-0.313677	AK096011	A_23_P413923	DMRTA1	DMRT-like family A1	Extracellular Space	other	A_23_P413923
GPR146	A_23_P20035	0.394	0.0162597	2.52226	-3.0352	0.305692	NM_138445	A_23_P20035	GPR146	G protein-coupled receptor 146	Plasma Membrane	G-protein coupled receptor	A_23_P20035
IKBKG	A_23_P159920	0.394	0.0162654	2.5043	-3.0637	0.269462	NM_003639	A_23_P159920	IKBKG	inhibitor of kappa light polypeptide gene enhancer in B-cells, kinase gamma	Nucleus	kinase	A_23_P159920
CXCL1	A_23_P7144	0.394	0.0162708	2.50417	-3.064	0.404269	NM_001511	A_23_P7144	CXCL1	chemokine (C-X-C motif) ligand 1 (melanoma growth stimulating activity, alpha)	Extracellular Space	cytokine	A_23_P7144
PI4KA	A_23_P102994	0.3942	0.0163015	2.50339	-3.0655	0.225674	NM_002650	A_23_P102994	PI4KA	phosphatidylinositol 4-kinase, catalytic, alpha	Cytoplasm	kinase	A_23_P102994
KLHL20	A_24_P213724	0.3942	0.0163127	-2.51129	-3.0466	-0.183026	BC005253	A_24_P213724	KLHL20	kelch-like family member 20	Plasma Membrane	enzyme	A_24_P213724
ZFAS1	A_32_P157385	0.3942	0.016337	2.50251	-3.0672	0.141516	AL359585	A_32_P157385	ZFAS1	ZNFX1 antisense RNA 1	Other	other	A_32_P157385
NUDCD2	A_32_P195456	0.3947	0.0164394	2.49995	-3.0722	0.235509	NM_145266	A_32_P195456	NUDCD2	NudC domain containing 2	Cytoplasm	other	A_32_P195456
SLC27A6	A_23_P41789	0.3947	0.0164417	2.52501	-3.0373	0.205917	NM_001017372	A_23_P41789	SLC27A6	solute carrier family 27 (fatty acid transporter), member 6	Plasma Membrane	transporter	A_23_P41789
UST	A_23_P314145	0.3947	0.0164484	-2.49973	-3.0727	-0.326656	NM_005715	A_23_P314145	UST	uronyl-2-sulfotransferase	Cytoplasm	enzyme	A_23_P314145
SMDT1	A_24_P271542	0.3947	0.0164625	-2.49938	-3.0734	-0.213143	NM_033318	A_24_P271542	SMDT1	single-pass membrane protein with aspartate-rich tail 1	Extracellular Space	other	A_24_P271542
CNTNAP4	A_24_P27513	0.3947	0.0164625	2.52068	-3.0334	0.297703	NM_033401	A_24_P27513	CNTNAP4	contactin associated protein-like 4	Plasma Membrane	other	A_24_P27513
IGLL1/IGLL5	A_24_P83102	0.3947	0.0164654	2.49931	-3.0735	0.807452	NM_152855	A_24_P83102	IGLL1/IGLL5*	immunoglobulin lambda-like polypeptide 1	Plasma Membrane	other	A_24_P83102
EIF3J	A_23_P54297	0.3947	0.0164787	2.49898	-3.0742	0.283713	NM_003758	A_23_P54297	EIF3J	eukaryotic translation initiation factor 3, subunit J	Cytoplasm	translation regulator	A_23_P54297
ASCL2	A_32_P171061	0.3947	0.0164813	-2.50149	-3.0714	-0.455644	NM_005170	A_32_P171061	ASCL2	achaete-scute family bHLH transcription factor 2	Nucleus	transcription regulator	A_32_P171061
PIGT	A_23_P79842	0.3949	0.0165229	-2.49788	-3.0763	-0.227018	NM_015937	A_23_P79842	PIGT	phosphatidylinositol glycan anchor biosynthesis, class T	Cytoplasm	enzyme	A_23_P79842
DBIL5P2	A_24_P921906	0.3949	0.0165249	-2.50596	-3.0467	-0.210967	AF229803	A_24_P921906	DBIL5P2	diazepam binding inhibitor-like 5 pseudogene 2	Other	other	A_24_P921906
RPL9	A_32_P28634	0.3949	0.0165541	-2.49711	-3.0778	-0.299971	NM_001024921	A_32_P28634	RPL9	ribosomal protein L9	Nucleus	other	A_32_P28634
GEMIN4	A_23_P66872	0.3949	0.016563	-2.49689	-3.0782	-0.206158	NM_015721	A_23_P66872	GEMIN4	gem (nuclear organelle) associated protein 4	Nucleus	other	A_23_P66872
SERPINB9	A_23_P30687	0.3949	0.0166086	-2.52077	-3.0374	-0.6042	L40378	A_23_P30687	SERPINB9	serpin peptidase inhibitor, clade B (ovalbumin), member 9	Cytoplasm	other	A_23_P30687
LRTOMT	A_24_P184388	0.3949	0.0166411	-2.49753	-3.0791	-0.1526	NM_145309	A_24_P184388	LRTOMT	leucine rich transmembrane and O-methyltransferase domain containing	Other	enzyme	A_24_P184388
PFDN1	A_32_P41127	0.3949	0.0166442	-2.50917	-3.0567	-0.412296	NM_002622	A_32_P41127	PFDN1	prefoldin subunit 1	Cytoplasm	transcription regulator	A_32_P41127
AACS	A_23_P204395	0.3949	0.016646	-2.49485	-3.0822	-0.237599	NM_023928	A_23_P204395	AACS	acetoacetyl-CoA synthetase	Cytoplasm	enzyme	A_23_P204395
NT5DC3	A_24_P333293	0.3949	0.016665	2.51557	-3.0514	0.463965	NM_016575	A_24_P333293	NT5DC3	5'-nucleotidase domain containing 3	Other	other	A_24_P333293
CKAP5	A_23_P135977	0.3949	0.0166749	2.49413	-3.0836	0.265599	NM_014756	A_23_P135977	CKAP5	cytoskeleton associated protein 5	Nucleus	transcription regulator	A_23_P135977
PCED1A	A_23_P17471	0.3949	0.0166891	-2.49379	-3.0843	-0.168667	NM_022760	A_23_P17471	PCED1A	PC-esterase domain containing 1A	Other	other	A_23_P17471
ADAM22	A_24_P243741	0.3949	0.0167208	-2.49301	-3.0858	-0.16195	NM_004194	A_24_P243741	ADAM22	ADAM metallopeptidase domain 22	Plasma Membrane	peptidase	A_24_P243741
CHAT	A_23_P46894	0.3949	0.0167364	-2.50072	-3.0669	-0.188991	NM_020549	A_23_P46894	CHAT	choline O-acetyltransferase	Nucleus	enzyme	A_23_P46894
LOC102724594/U2AF1	A_24_P917934	0.3949	0.0167394	2.49255	-3.0867	0.209219	AL832781	A_24_P917934	LOC102724594/U2AF1	U2 small nuclear RNA auxiliary factor 1	Nucleus	other	A_24_P917934
EVL	A_24_P942648	0.3949	0.0167412	2.49507	-3.0839	0.2907	AL133642	A_24_P942648	EVL	Enah/Vasp-like	Plasma Membrane	other	A_24_P942648
ERVK13-1	A_23_P95599	0.3949	0.016785	2.50902	-3.0513	0.293614	NM_001012731	A_23_P95599	ERVK13-1	endogenous retrovirus group K13, member 1	Other	other	A_23_P95599
THEMIS2	A_24_P85775	0.3949	0.0167933	-2.49124	-3.0893	-0.261366	NM_004848	A_24_P85775	THEMIS2*	thymocyte selection associated family member 2	Other	other	A_24_P85775
FAM78A	A_23_P314250	0.3949	0.0167975	2.49113	-3.0895	0.29791	NM_033387	A_23_P314250	FAM78A	family with sequence similarity 78, member A	Other	other	A_23_P314250
SNHG17	A_24_P694738	0.3949	0.0167986	2.49111	-3.0895	0.228516		A_24_P694738	SNHG17	small nucleolar RNA host gene 17	Other	other	A_24_P694738
MAP7D3	A_23_P11160	0.3956	0.0168503	2.48985	-3.092	0.135018	AL078638	A_23_P11160	MAP7D3	MAP7 domain containing 3	Cytoplasm	other	A_23_P11160
STK39	A_23_P90762	0.3956	0.0168864	-2.48897	-3.0937	-0.179717	AC016723	A_23_P90762	STK39*	serine threonine kinase 39	Nucleus	kinase	A_23_P90762
FTHL17	A_23_P148410	0.3956	0.0169116	2.48836	-3.0949	0.204538	NM_031894	A_23_P148410	FTHL17	ferritin, heavy polypeptide-like 17	Other	other	A_23_P148410
GEN1	A_32_P203836	0.3956	0.0169131	2.48833	-3.095	0.175459	BC035863	A_32_P203836	GEN1	GEN1 Holliday junction 5' flap endonuclease	Cytoplasm	enzyme	A_32_P203836
ZBTB16	A_23_P104804	0.3956	0.0169291	-2.49599	-3.0868	-0.636706	NM_001018011	A_23_P104804	ZBTB16	zinc finger and BTB domain containing 16	Nucleus	transcription regulator	A_23_P104804
RPL21	A_32_P16747	0.3956	0.0169376	-2.48773	-3.0961	-0.163039		A_32_P16747	RPL21*	ribosomal protein L21	Cytoplasm	other	A_32_P16747
FADS1	A_23_P203419	0.3956	0.0169416	-2.48763	-3.0963	-0.927064	NM_013402	A_23_P203419	FADS1	fatty acid desaturase 1	Plasma Membrane	enzyme	A_23_P203419
GATC	A_24_P402115	0.3956	0.0169437	-2.48758	-3.0964	-0.208832	BC034962	A_24_P402115	GATC	glutamyl-tRNA(Gln) amidotransferase, subunit C	Nucleus	enzyme	A_24_P402115
STK4	A_23_P143199	0.3956	0.0169543	2.49537	-3.0771	0.168862	NM_006282	A_23_P143199	STK4	serine/threonine kinase 4	Cytoplasm	kinase	A_23_P143199
MED9	A_23_P66402	0.3956	0.0169666	-2.48703	-3.0975	-0.18771	NM_018019	A_23_P66402	MED9	mediator complex subunit 9	Nucleus	other	A_23_P66402
LINC00937	A_32_P211765	0.3957	0.0169825	-2.48665	-3.0983	-0.184824		A_32_P211765	LINC00937	long intergenic non-protein coding RNA 937	Other	other	A_32_P211765
FGFR1	A_23_P372923	0.3959	0.0170117	-2.48594	-3.0996	-0.166584	NM_000604	A_23_P372923	FGFR1*	fibroblast growth factor receptor 1	Plasma Membrane	kinase	A_23_P372923
SGCD	A_23_P136254	0.3959	0.0170301	-2.4855	-3.1005	-0.164315	NM_172244	A_23_P136254	SGCD	sarcoglycan, delta (35kDa dystrophin-associated glycoprotein)	Cytoplasm	other	A_23_P136254
GPANK1	A_23_P133923	0.3963	0.0171092	-2.4836	-3.1042	-0.219018	NM_033177	A_23_P133923	GPANK1	G patch domain and ankyrin repeats 1	Nucleus	transcription regulator	A_23_P133923
RECQL4	A_23_P71558	0.3963	0.0171306	2.48562	-3.1023	0.470944	NM_004260	A_23_P71558	RECQL4	RecQ protein-like 4	Nucleus	enzyme	A_23_P71558
KCNAB3	A_23_P125033	0.3963	0.017143	2.49376	-3.083	0.258179	AC104581	A_23_P125033	KCNAB3	potassium channel, voltage gated subfamily A regulatory beta subunit 3	Plasma Membrane	ion channel	A_23_P125033
UFSP2	A_23_P41437	0.3963	0.01716	-2.48238	-3.1066	-0.302004	NM_018359	A_23_P41437	UFSP2	UFM1-specific peptidase 2	Other	enzyme	A_23_P41437
SEPT6	A_24_P242204	0.3963	0.0171662	-2.48223	-3.1069	-0.178824	NM_145799	A_24_P242204	SEPT6*	septin 6	Cytoplasm	other	A_24_P242204
PTCD1	A_23_P134650	0.3963	0.0171797	2.48191	-3.1075	0.261853	NM_015545	A_23_P134650	PTCD1	pentatricopeptide repeat domain 1	Cytoplasm	other	A_23_P134650
EHD1	A_32_P87145	0.3963	0.0171912	-2.50254	-3.0671	-0.313291	NM_006795	A_32_P87145	EHD1	EH-domain containing 1	Cytoplasm	other	A_32_P87145
ZC3H7A	A_24_P119283	0.3963	0.0171985	-2.48146	-3.1084	-0.171703	NM_014153	A_24_P119283	ZC3H7A	zinc finger CCCH-type containing 7A	Extracellular Space	other	A_24_P119283
TMEM246	A_24_P886096	0.3963	0.0172052	-2.48649	-3.0914	-0.473433	AK094413	A_24_P886096	TMEM246*	transmembrane protein 246	Other	other	A_24_P886096
ESPL1	A_32_P119007	0.3963	0.0172262	2.49175	-3.0868	0.198054	NM_012291	A_32_P119007	ESPL1	extra spindle pole bodies homolog 1 (S. cerevisiae)	Nucleus	peptidase	A_32_P119007
KANSL3	A_23_P209538	0.3963	0.0172343	2.48061	-3.11	0.185064	NM_017991	A_23_P209538	KANSL3	KAT8 regulatory NSL complex subunit 3	Nucleus	other	A_23_P209538
GTSF1L	A_23_P57020	0.3963	0.017305	2.48985	-3.0904	0.176232	NM_176791	A_23_P57020	GTSF1L	gametocyte specific factor 1-like	Other	other	A_23_P57020
C11orf86	A_24_P392151	0.3963	0.0173123	2.49959	-3.0656	0.308889		A_24_P392151	C11orf86	chromosome 11 open reading frame 86	Other	other	A_24_P392151
GCOM1	A_23_P117759	0.3963	0.0173139	2.49275	-3.0879	0.252157	NM_001018102	A_23_P117759	GCOM1	GRINL1A complex locus 1	Other	other	A_23_P117759
ANP32A-IT1	A_24_P30844	0.3963	0.0173192	2.47859	-3.114	0.149305	AK021784	A_24_P30844	ANP32A-IT1	ANP32A intronic transcript 1	Other	other	A_24_P30844
RNF182	A_23_P399255	0.3963	0.0173252	2.47845	-3.1142	0.295133	NM_152737	A_23_P399255	RNF182	ring finger protein 182	Cytoplasm	enzyme	A_23_P399255
F5	A_32_P41604	0.3963	0.0173282	2.48634	-3.1054	0.247397	CD103176	A_32_P41604	F5	coagulation factor V (proaccelerin, labile factor)	Plasma Membrane	enzyme	A_32_P41604
VAC14	A_23_P66190	0.3963	0.0173312	2.48083	-3.1117	0.225511	AC027281	A_23_P66190	VAC14	Vac14 homolog (S. cerevisiae)	Cytoplasm	other	A_23_P66190
ZNF516	A_23_P55606	0.3963	0.0173584	-2.47766	-3.1158	-0.286509	D86975	A_23_P55606	ZNF516*	zinc finger protein 516	Nucleus	other	A_23_P55606
PEX12	A_24_P416411	0.3963	0.017365	-2.47751	-3.1161	-0.273616	NM_000286	A_24_P416411	PEX12	peroxisomal biogenesis factor 12	Cytoplasm	other	A_24_P416411
DAZ2	A_23_P259934	0.3963	0.0174115	2.49041	-3.0923	0.223176	NM_020363	A_23_P259934	DAZ2	deleted in azoospermia 2	Cytoplasm	translation regulator	A_23_P259934
PDLIM3	A_23_P110403	0.3963	0.0174229	-2.47865	-3.1159	-0.513011	NM_014476	A_23_P110403	PDLIM3	PDZ and LIM domain 3	Cytoplasm	other	A_23_P110403
IL20RB	A_23_P91850	0.3963	0.0174241	-2.48406	-3.1098	-0.621099	NM_144717	A_23_P91850	IL20RB	interleukin 20 receptor beta	Plasma Membrane	other	A_23_P91850
UBE2I	A_23_P152107	0.3963	0.0174253	2.47608	-3.1189	0.240201	NM_194261	A_23_P152107	UBE2I	ubiquitin-conjugating enzyme E2I	Nucleus	enzyme	A_23_P152107
DBN1	A_24_P97849	0.3965	0.0174494	-2.47551	-3.12	-0.337606	NM_080881	A_24_P97849	DBN1*	drebrin 1	Cytoplasm	other	A_24_P97849
PTGS1	A_23_P216966	0.3967	0.0174786	-2.47734	-3.1184	-0.445067	NM_080591	A_23_P216966	PTGS1	prostaglandin-endoperoxide synthase 1 (prostaglandin G/H synthase and cyclooxygenase)	Cytoplasm	enzyme	A_23_P216966
SFXN1	A_23_P346337	0.3967	0.0174864	2.49909	-3.0775	0.506331	NM_022754	A_23_P346337	SFXN1	sideroflexin 1	Cytoplasm	transporter	A_23_P346337
KMT2E	A_24_P196704	0.3968	0.0175143	-2.47399	-3.1229	-0.186115	NM_182931	A_24_P196704	KMT2E	lysine (K)-specific methyltransferase 2E	Nucleus	enzyme	A_24_P196704
STX11	A_23_P156788	0.3968	0.0175357	-2.47349	-3.1239	-0.203645	NM_003764	A_23_P156788	STX11	syntaxin 11	Plasma Membrane	transporter	A_23_P156788
CSRNP2	A_23_P151209	0.3968	0.0175452	2.47326	-3.1243	0.133168	NM_030809	A_23_P151209	CSRNP2	cysteine-serine-rich nuclear protein 2	Nucleus	transcription regulator	A_23_P151209
TAS2R1	A_23_P402123	0.3968	0.0175537	2.49747	-3.0889	0.214292	NM_019599	A_23_P402123	TAS2R1	taste receptor, type 2, member 1	Plasma Membrane	G-protein coupled receptor	A_23_P402123
RBAK	A_24_P72394	0.3968	0.0175736	-2.48345	-3.1026	-0.304839	NM_021163	A_24_P72394	RBAK	RB-associated KRAB zinc finger	Nucleus	transcription regulator	A_24_P72394
ZNF613	A_24_P173234	0.3968	0.0175812	-2.49681	-3.0901	-0.281125	NM_024840	A_24_P173234	ZNF613	zinc finger protein 613	Nucleus	other	A_24_P173234
ZNRD1-AS1	A_24_P358493	0.3968	0.0175855	-2.48023	-3.106	-0.353578	BC034573	A_24_P358493	ZNRD1-AS1	ZNRD1 antisense RNA 1	Other	other	A_24_P358493
GPR20	A_23_P159237	0.3974	0.0176387	2.47108	-3.1286	0.215957	AC100803	A_23_P159237	GPR20	G protein-coupled receptor 20	Plasma Membrane	G-protein coupled receptor	A_23_P159237
SFXN2	A_32_P225052	0.3974	0.0176432	2.49164	-3.0873	0.301626	BM556438	A_32_P225052	SFXN2	sideroflexin 2	Cytoplasm	transporter	A_32_P225052
SKP2	A_23_P156310	0.3974	0.0176717	2.47031	-3.1301	0.164391	NM_005983	A_23_P156310	SKP2	S-phase kinase-associated protein 2, E3 ubiquitin protein ligase	Nucleus	other	A_23_P156310
LZTFL1	A_24_P37519	0.3974	0.017691	-2.47236	-3.1161	-0.242343	NM_020347	A_24_P37519	LZTFL1	leucine zipper transcription factor-like 1	Cytoplasm	other	A_24_P37519
AMOTL1	A_24_P329815	0.3974	0.0176932	-2.47493	-3.1136	-0.20545	NM_130847	A_24_P329815	AMOTL1	angiomotin like 1	Plasma Membrane	other	A_24_P329815
STX17-AS1	A_32_P177955	0.3974	0.0176957	-2.47487	-3.1253	-0.41887	BC030123	A_32_P177955	STX17-AS1	STX17 antisense RNA 1	Other	other	A_32_P177955
TMEM199	A_24_P56884	0.3976	0.0177324	2.48279	-3.1067	0.271333	NM_152464	A_24_P56884	TMEM199	transmembrane protein 199	Other	other	A_24_P56884
CCDC40	A_23_P164415	0.3976	0.0177397	2.47953	-3.11	0.303911	AC116025	A_23_P164415	CCDC40	coiled-coil domain containing 40	Other	other	A_23_P164415
CCDC178	A_32_P184448	0.3976	0.0177485	2.47102	-3.1307	0.188678	AK000027	A_32_P184448	CCDC178	coiled-coil domain containing 178	Other	other	A_32_P184448
HECW1	A_32_P166422	0.3976	0.0177647	-2.46815	-3.1343	-0.272878		A_32_P166422	HECW1	HECT, C2 and WW domain containing E3 ubiquitin protein ligase 1	Cytoplasm	enzyme	A_32_P166422
EXOSC6	A_23_P100413	0.3976	0.0177913	2.46753	-3.1355	0.624452	NM_058219	A_23_P100413	EXOSC6	exosome component 6	Nucleus	other	A_23_P100413
ITGA2	A_32_P208076	0.3976	0.0177917	-2.46752	-3.1355	-0.381903		A_32_P208076	ITGA2*	integrin, alpha 2 (CD49B, alpha 2 subunit of VLA-2 receptor)	Plasma Membrane	transmembrane receptor	A_32_P208076
C11orf84	A_23_P313223	0.3976	0.0178447	2.47416	-3.1175	0.295448	NM_138471	A_23_P313223	C11orf84	chromosome 11 open reading frame 84	Other	other	A_23_P313223
EPHA4	A_23_P108501	0.3976	0.0178491	-2.4662	-3.1381	-0.329039	NM_004438	A_23_P108501	EPHA4	EPH receptor A4	Plasma Membrane	kinase	A_23_P108501
CDK11B	A_23_P217804	0.3976	0.0178636	-2.46586	-3.1387	-0.26209	NM_001787	A_23_P217804	CDK11B	cyclin-dependent kinase 11B	Nucleus	kinase	A_23_P217804
ZIK1	A_23_P344281	0.3976	0.0178765	2.46557	-3.1393	0.186695	AK092538	A_23_P344281	ZIK1	zinc finger protein interacting with K protein 1	Other	other	A_23_P344281
DNAH2	A_32_P206899	0.3976	0.0178958	2.46512	-3.1402	0.20743	XM_085578	A_32_P206899	DNAH2	dynein, axonemal, heavy chain 2	Other	other	A_32_P206899
ATP5I	A_23_P125420	0.3976	0.0179003	-2.46502	-3.1404	-0.209634	NM_007100	A_23_P125420	ATP5I*	ATP synthase, H+ transporting, mitochondrial Fo complex, subunit E	Cytoplasm	transporter	A_23_P125420
DPP3	A_23_P116091	0.3976	0.0179265	2.46441	-3.1415	0.572448	NM_005700	A_23_P116091	DPP3	dipeptidyl-peptidase 3	Cytoplasm	peptidase	A_23_P116091
SAE1	A_23_P16337	0.3976	0.0179567	-2.46372	-3.1429	-0.31562	NM_005500	A_23_P16337	SAE1	SUMO1 activating enzyme subunit 1	Cytoplasm	enzyme	A_23_P16337
CLC	A_23_P101683	0.3976	0.0179569	-2.46372	-3.1429	-0.176968	NM_001828	A_23_P101683	CLC	Charcot-Leyden crystal galectin	Cytoplasm	enzyme	A_23_P101683
PSG7	A_24_P331761	0.3976	0.0179647	-2.46354	-3.1432	-0.194505		A_24_P331761	PSG7	pregnancy specific beta-1-glycoprotein 7 (gene/pseudogene)	Extracellular Space	other	A_24_P331761
GRIK4	A_32_P179523	0.3976	0.017993	-2.46798	-3.1268	-0.374175		A_32_P179523	GRIK4	glutamate receptor, ionotropic, kainate 4	Plasma Membrane	ion channel	A_32_P179523
IK	A_32_P173481	0.3976	0.0179952	-2.46284	-3.1446	-0.223975	AC007238	A_32_P173481	IK	IK cytokine, down-regulator of HLA II	Extracellular Space	cytokine	A_32_P173481
TTC39C	A_32_P155052	0.3976	0.0180237	-2.47598	-3.1196	-0.35325	BC032684	A_32_P155052	TTC39C*	tetratricopeptide repeat domain 39C	Other	other	A_32_P155052
MYH11	A_24_P70183	0.3976	0.0180269	-2.4672	-3.1401	-0.56641	NM_002474	A_24_P70183	MYH11	myosin, heavy chain 11, smooth muscle	Cytoplasm	other	A_24_P70183
KRTAP9-9	A_23_P311585	0.3976	0.0180443	2.46171	-3.1468	0.551581	AC006070	A_23_P311585	KRTAP9-9	keratin associated protein 9-9	Other	other	A_23_P311585
PRNT	A_24_P930782	0.3976	0.0180636	-2.46127	-3.1476	-0.211516	AJ427540	A_24_P930782	PRNT	prion protein (testis specific)	Other	other	A_24_P930782
PDHA1	A_23_P251095	0.3976	0.0180814	-2.46087	-3.1484	-0.320875	NM_000284	A_23_P251095	PDHA1	pyruvate dehydrogenase (lipoamide) alpha 1	Cytoplasm	enzyme	A_23_P251095
PTP4A2	A_23_P23114	0.3976	0.0180898	-2.46068	-3.1488	-0.226107	NM_003479	A_23_P23114	PTP4A2	protein tyrosine phosphatase type IVA, member 2	Cytoplasm	phosphatase	A_23_P23114
ITPKC	A_24_P202567	0.3976	0.0181211	-2.45996	-3.1502	-0.261957	NM_025194	A_24_P202567	ITPKC	inositol-trisphosphate 3-kinase C	Cytoplasm	kinase	A_24_P202567
NBPF10 (includes others)	A_32_P149492	0.3976	0.0181245	2.45989	-3.1503	0.255896	AF419616	A_32_P149492	NBPF10 (includes others)	neuroblastoma breakpoint family, member 15	Other	other	A_32_P149492
TRIM10	A_23_P420831	0.3976	0.0181278	2.46228	-3.1476	0.150767	NM_052828	A_23_P420831	TRIM10	tripartite motif containing 10	Cytoplasm	other	A_23_P420831
TAPT1-AS1	A_23_P322593	0.3976	0.0181404	2.47022	-3.1277	0.264768	NM_152684	A_23_P322593	TAPT1-AS1	TAPT1 antisense RNA 1 (head to head)	Other	other	A_23_P322593
MMP3	A_23_P161698	0.3976	0.0181836	2.46634	-3.1324	0.560138	NM_002422	A_23_P161698	MMP3	matrix metallopeptidase 3	Extracellular Space	peptidase	A_23_P161698
CRTC2	A_23_P12178	0.3976	0.0181939	-2.46611	-3.1443	-0.271068	NM_181715	A_23_P12178	CRTC2	CREB regulated transcription coactivator 2	Nucleus	other	A_23_P12178
FAXDC2	A_23_P501831	0.398	0.0183209	-2.45544	-3.1589	-0.423136	XM_379368	A_23_P501831	FAXDC2	fatty acid hydroxylase domain containing 2	Other	other	A_23_P501831
FUBP3	A_24_P940477	0.398	0.018342	2.46273	-3.1508	0.319313	AK056037	A_24_P940477	FUBP3	far upstream element (FUSE) binding protein 3	Nucleus	transcription regulator	A_24_P940477
CDC7	A_23_P148807	0.398	0.0183603	2.45455	-3.1606	0.427269	NM_003503	A_23_P148807	CDC7	cell division cycle 7	Nucleus	kinase	A_23_P148807
IL27	A_23_P315320	0.398	0.0183628	2.4545	-3.1607	0.495398	NM_145659	A_23_P315320	IL27	interleukin 27	Extracellular Space	cytokine	A_23_P315320
DPP8	A_23_P205929	0.398	0.0183664	-2.45442	-3.1609	-0.224928	NM_197961	A_23_P205929	DPP8	dipeptidyl-peptidase 8	Cytoplasm	peptidase	A_23_P205929
FAM86EP	A_24_P810828	0.398	0.0183841	2.45402	-3.1617	0.351373	BC044637	A_24_P810828	FAM86EP	family with sequence similarity 86, member A pseudogene	Other	other	A_24_P810828
C20orf197	A_24_P322655	0.398	0.0184031	-2.45359	-3.1625	-0.229885	AK091179	A_24_P322655	C20orf197	chromosome 20 open reading frame 197	Other	other	A_24_P322655
TMEM30A	A_23_P70290	0.398	0.0184105	2.45588	-3.1599	0.136944	NM_018247	A_23_P70290	TMEM30A	transmembrane protein 30A	Cytoplasm	other	A_23_P70290
CACHD1	A_24_P943922	0.398	0.018411	2.45341	-3.1628	0.191208	NM_020925	A_24_P943922	CACHD1	cache domain containing 1	Other	other	A_24_P943922
CRYL1	A_23_P162746	0.398	0.0184239	-2.45312	-3.1634	-0.263219	AL161715	A_23_P162746	CRYL1	crystallin, lambda 1	Cytoplasm	enzyme	A_23_P162746
LYRM4	A_23_P254997	0.398	0.0184298	-2.45299	-3.1636	-0.179738		A_23_P254997	LYRM4	LYR motif containing 4	Cytoplasm	other	A_23_P254997
PDE12	A_32_P144769	0.398	0.0184376	2.46344	-3.1405	0.236339		A_32_P144769	PDE12	phosphodiesterase 12	Cytoplasm	other	A_32_P144769
CDC20	A_23_P149200	0.398	0.0184425	2.45271	-3.1642	0.344548	NM_001255	A_23_P149200	CDC20	cell division cycle 20	Nucleus	other	A_23_P149200
INO80D	A_23_P209652	0.398	0.0184659	-2.45218	-3.1652	-0.123796	NM_017759	A_23_P209652	INO80D	INO80 complex subunit D	Other	other	A_23_P209652
SMG1P5	A_32_P8351	0.398	0.018466	2.45993	-3.1446	0.389944		A_32_P8351	SMG1P5*	SMG1 pseudogene 5	Other	other	A_32_P8351
PCOLCE2	A_23_P57709	0.398	0.018478	-2.45191	-3.1657	-0.700921	NM_013363	A_23_P57709	PCOLCE2	procollagen C-endopeptidase enhancer 2	Extracellular Space	other	A_23_P57709
RNFT2	A_24_P13390	0.398	0.0184883	2.45168	-3.1662	0.410502	NM_032814	A_24_P13390	RNFT2	ring finger protein, transmembrane 2	Other	other	A_24_P13390
CDC42EP3	A_24_P924697	0.398	0.0185001	2.45387	-3.1638	0.255344	AK055915	A_24_P924697	CDC42EP3	CDC42 effector protein (Rho GTPase binding) 3	Cytoplasm	other	A_24_P924697
CLN8	A_23_P253734	0.398	0.018503	-2.45638	-3.1489	-0.1905	NM_018941	A_23_P253734	CLN8	ceroid-lipofuscinosis, neuronal 8 (epilepsy, progressive with mental retardation)	Cytoplasm	other	A_23_P253734
FAM182B	A_23_P166147	0.398	0.01852	-2.45097	-3.1675	-0.17595	AL096727	A_23_P166147	FAM182B	family with sequence similarity 182, member B	Other	other	A_23_P166147
BCLAF1	A_23_P111343	0.3982	0.0185564	-2.45016	-3.1691	-0.375337	NM_014739	A_23_P111343	BCLAF1	BCL2-associated transcription factor 1	Nucleus	transcription regulator	A_23_P111343
SIPA1L1	A_23_P76969	0.3982	0.0185872	-2.44948	-3.1704	-0.140161	NM_015556	A_23_P76969	SIPA1L1	signal-induced proliferation-associated 1 like 1	Cytoplasm	other	A_23_P76969
FAM173A	A_23_P54728	0.3982	0.0185889	2.44944	-3.1705	0.229609	NM_023933	A_23_P54728	FAM173A	family with sequence similarity 173, member A	Other	other	A_23_P54728
C1orf112	A_23_P11862	0.3982	0.0186181	2.44879	-3.1718	0.379957	NM_018186	A_23_P11862	C1orf112	chromosome 1 open reading frame 112	Other	other	A_23_P11862
WDR90	A_24_P275723	0.3982	0.0186367	2.44838	-3.1726	0.153667	Z92544	A_24_P275723	WDR90	WD repeat domain 90	Other	other	A_24_P275723
GPRIN3	A_24_P76649	0.3982	0.0186473	-2.45315	-3.155	-0.230042	AB095947	A_24_P76649	GPRIN3	GPRIN family member 3	Other	other	A_24_P76649
LTBP1	A_23_P43810	0.3982	0.0186579	-2.44791	-3.1735	-0.443369	NM_206943	A_23_P43810	LTBP1	latent transforming growth factor beta binding protein 1	Extracellular Space	other	A_23_P43810
CREM	A_24_P360763	0.3982	0.0186602	-2.47161	-3.1279	-0.191674	NM_183013	A_24_P360763	CREM*	cAMP responsive element modulator	Nucleus	transcription regulator	A_24_P360763
LINC01554	A_23_P408323	0.3982	0.0186993	-2.44699	-3.1752	-0.176111	NM_175616	A_23_P408323	LINC01554	long intergenic non-protein coding RNA 1554	Other	other	A_23_P408323
FIS1	A_23_P20183	0.3982	0.0187586	-2.44568	-3.1778	-0.227168	NM_016068	A_23_P20183	FIS1	fission 1 (mitochondrial outer membrane) homolog (S. cerevisiae)	Cytoplasm	other	A_23_P20183
ATP6V0A4	A_23_P215111	0.3982	0.0188195	-2.46105	-3.1608	-0.586427	NM_020632	A_23_P215111	ATP6V0A4	ATPase, H+ transporting, lysosomal V0 subunit a4	Cytoplasm	transporter	A_23_P215111
DDIT3	A_23_P21134	0.3982	0.0188391	2.45159	-3.1603	0.203349	NM_004083	A_23_P21134	DDIT3	DNA-damage-inducible transcript 3	Nucleus	transcription regulator	A_23_P21134
FAM114A1	A_23_P132915	0.3982	0.0188599	-2.46015	-3.1521	-0.3315	NM_138389	A_23_P132915	FAM114A1	family with sequence similarity 114, member A1	Extracellular Space	other	A_23_P132915
GRAPL	A_24_P299355	0.3982	0.0188942	2.45938	-3.1346	0.534107	BC026233	A_24_P299355	GRAPL	GRB2-related adaptor protein-like	Other	other	A_24_P299355
NEB	A_23_P146783	0.3982	0.0189081	2.44482	-3.1812	0.120133	NM_004543	A_23_P146783	NEB	nebulin	Cytoplasm	other	A_23_P146783
STX5	A_23_P24755	0.3982	0.0189082	-2.44239	-3.1841	-0.166104	NM_003164	A_23_P24755	STX5	syntaxin 5	Cytoplasm	transporter	A_23_P24755
TCEAL2	A_23_P85140	0.3982	0.0189514	-2.44145	-3.1859	-0.30047	NM_080390	A_23_P85140	TCEAL2	transcription elongation factor A (SII)-like 2	Other	other	A_23_P85140
RGL4	A_23_P306941	0.3982	0.0189609	2.44124	-3.1863	0.249265	NM_153615	A_23_P306941	RGL4	ral guanine nucleotide dissociation stimulator-like 4	Other	other	A_23_P306941
RNF26	A_23_P64630	0.3982	0.0189942	-2.44051	-3.1877	-0.228344	NM_032015	A_23_P64630	RNF26	ring finger protein 26	Other	other	A_23_P64630
OPN3	A_23_P74391	0.3982	0.0190022	2.45698	-3.1581	0.423086	NM_001030011	A_23_P74391	OPN3	opsin 3	Plasma Membrane	G-protein coupled receptor	A_23_P74391
PVR	A_32_P46146	0.3982	0.0190099	2.44782	-3.1675	0.258418		A_32_P46146	PVR*	poliovirus receptor	Plasma Membrane	other	A_32_P46146
RTN4	A_23_P56933	0.3982	0.0190163	-2.44003	-3.1886	-0.402469	NM_153828	A_23_P56933	RTN4	reticulon 4	Cytoplasm	other	A_23_P56933
PLEKHF1	A_23_P79130	0.3982	0.01902	-2.43995	-3.1888	-0.23443	NM_024310	A_23_P79130	PLEKHF1	pleckstrin homology domain containing, family F (with FYVE domain) member 1	Cytoplasm	other	A_23_P79130
PRSS36	A_24_P412734	0.3982	0.0190457	2.43939	-3.1899	0.506018	NM_173502	A_24_P412734	PRSS36	protease, serine, 36	Extracellular Space	peptidase	A_24_P412734
DST	A_24_P928522	0.3982	0.0190587	2.45256	-3.1745	0.2955	AK025142	A_24_P928522	DST*	dystonin	Plasma Membrane	other	A_24_P928522
CBX7	A_24_P19410	0.3982	0.0190697	-2.44383	-3.1849	-0.402965	NM_175709	A_24_P19410	CBX7	chromobox homolog 7	Nucleus	other	A_24_P19410
EPB41L4A-AS1	A_24_P157720	0.3982	0.0190789	-2.44109	-3.1884	-0.253678		A_24_P157720	EPB41L4A-AS1*	EPB41L4A antisense RNA 1	Other	other	A_24_P157720
VAT1	A_23_P26954	0.3982	0.0190915	-2.4384	-3.1918	-0.244771	NM_006373	A_23_P26954	VAT1	vesicle amine transport 1	Plasma Membrane	transporter	A_23_P26954
C22orf46	A_23_P132341	0.3982	0.0190923	2.44601	-3.1709	0.219483	NM_024588	A_23_P132341	C22orf46	chromosome 22 open reading frame 46	Other	other	A_23_P132341
PTPRJ	A_24_P282434	0.3982	0.019112	2.46145	-3.1464	0.218646	NM_002843	A_24_P282434	PTPRJ*	protein tyrosine phosphatase, receptor type, J	Plasma Membrane	phosphatase	A_24_P282434
HBB	A_23_P203558	0.3982	0.0191794	-2.43649	-3.1955	-1.152	NM_000518	A_23_P203558	HBB	hemoglobin, beta	Cytoplasm	transporter	A_23_P203558
TBX20	A_24_P211849	0.3982	0.0191795	2.45306	-3.1654	0.163096	NM_020417	A_24_P211849	TBX20	T-box 20	Nucleus	transcription regulator	A_24_P211849
LINC01599	A_32_P496893	0.3982	0.0191823	-2.44686	-3.1717	-0.208536	AF390030	A_32_P496893	LINC01599	long intergenic non-protein coding RNA 1599	Other	other	A_32_P496893
SEC14L4	A_23_P421032	0.3982	0.0191964	-2.43853	-3.1933	-0.440256	NM_174977	A_23_P421032	SEC14L4	SEC14-like 4 (S. cerevisiae)	Other	transporter	A_23_P421032
COPA	A_24_P28367	0.3982	0.0191997	2.43605	-3.1963	0.144875	NM_004371	A_24_P28367	COPA	coatomer protein complex, subunit alpha	Cytoplasm	transporter	A_24_P28367
DOCK7	A_32_P230547	0.3982	0.0192025	-2.43599	-3.1964	-0.175512	NM_033407	A_32_P230547	DOCK7	dedicator of cytokinesis 7	Plasma Membrane	other	A_32_P230547
MATN2	A_24_P179225	0.3982	0.0192046	-2.44936	-3.1696	-0.202449	AK075489	A_24_P179225	MATN2	matrilin 2	Extracellular Space	other	A_24_P179225
SPAG5-AS1	A_24_P700052	0.3982	0.0192052	-2.43594	-3.1965	-0.148376	AK098638	A_24_P700052	SPAG5-AS1	SPAG5 antisense RNA 1	Other	other	A_24_P700052
RAC2	A_24_P228717	0.3982	0.0192512	-2.45148	-3.1579	-0.250048	NM_002872	A_24_P228717	RAC2	ras-related C3 botulinum toxin substrate 2 (rho family, small GTP binding protein Rac2)	Cytoplasm	enzyme	A_24_P228717
MX2	A_23_P6263	0.3982	0.0192667	2.43461	-3.1991	0.162215	NM_002463	A_23_P6263	MX2	MX dynamin-like GTPase 2	Nucleus	enzyme	A_23_P6263
BNIP3	A_23_P138635	0.3982	0.0192671	2.4346	-3.1991	0.312574	NM_004052	A_23_P138635	BNIP3	BCL2/adenovirus E1B 19kDa interacting protein 3	Cytoplasm	other	A_23_P138635
GGCX	A_32_P113603	0.3982	0.0192789	-2.43675	-3.1967	-0.198333		A_32_P113603	GGCX	gamma-glutamyl carboxylase	Cytoplasm	enzyme	A_32_P113603
CRACR2A	A_23_P128351	0.3982	0.0192807	-2.44191	-3.1786	-0.258263	NM_032680	A_23_P128351	CRACR2A*	calcium release activated channel regulator 2A	Cytoplasm	other	A_23_P128351
CPNE4	A_23_P327551	0.3982	0.0192823	-2.43668	-3.1841	-0.265786	NM_130808	A_23_P327551	CPNE4	copine IV	Cytoplasm	other	A_23_P327551
ADAMTS10	A_23_P108314	0.3982	0.0192835	2.43918	-3.1815	0.281808	NM_030957	A_23_P108314	ADAMTS10	ADAM metallopeptidase with thrombospondin type 1 motif, 10	Extracellular Space	peptidase	A_23_P108314
MST1R	A_23_P256312	0.3982	0.0192845	-2.43423	-3.1998	-0.165534	NM_002447	A_23_P256312	MST1R	macrophage stimulating 1 receptor	Plasma Membrane	kinase	A_23_P256312
TRNP1	A_24_P734953	0.3982	0.0192928	-2.43405	-3.2002	-0.0968566		A_24_P734953	TRNP1	TMF1-regulated nuclear protein 1	Nucleus	other	A_24_P734953
C1orf106	A_23_P1043	0.3982	0.0192997	-2.4363	-3.1848	-0.451536	NM_018265	A_23_P1043	C1orf106	chromosome 1 open reading frame 106	Other	other	A_23_P1043
PEX11G	A_23_P321466	0.3982	0.0193309	-2.43563	-3.1988	-0.154544	NM_080662	A_23_P321466	PEX11G	peroxisomal biogenesis factor 11 gamma	Cytoplasm	other	A_23_P321466
HEBP2	A_23_P19691	0.3982	0.0193633	-2.43253	-3.2031	-0.248824	NM_014320	A_23_P19691	HEBP2	heme binding protein 2	Cytoplasm	other	A_23_P19691
C11orf52	A_23_P1722	0.3982	0.0194025	-2.43169	-3.2047	-0.209742	NM_080659	A_23_P1722	C11orf52	chromosome 11 open reading frame 52	Cytoplasm	other	A_23_P1722
CHMP2B	A_23_P212535	0.3982	0.0194094	-2.43155	-3.205	-0.315287	NM_014043	A_23_P212535	CHMP2B	charged multivesicular body protein 2B	Cytoplasm	other	A_23_P212535
ZBTB43	A_23_P135315	0.3982	0.0194447	-2.43079	-3.2064	-0.223885	NM_014007	A_23_P135315	ZBTB43	zinc finger and BTB domain containing 43	Nucleus	other	A_23_P135315
SPRY1	A_23_P144476	0.3982	0.0194667	-2.43789	-3.1982	-0.430825	NM_199327	A_23_P144476	SPRY1	sprouty homolog 1, antagonist of FGF signaling (Drosophila)	Other	other	A_23_P144476
PAF1	A_24_P216087	0.3982	0.0194774	-2.4301	-3.2078	-0.243534	NM_019088	A_24_P216087	PAF1*	Paf1, RNA polymerase II associated factor, homolog (S. cerevisiae)	Nucleus	other	A_24_P216087
HMCN1	A_23_P148990	0.3982	0.0194817	2.43	-3.2079	0.242047	NM_031935	A_23_P148990	HMCN1	hemicentin 1	Extracellular Space	other	A_23_P148990
LPGAT1	A_23_P46606	0.3982	0.0194842	2.42995	-3.208	0.218039	NM_014873	A_23_P46606	LPGAT1	lysophosphatidylglycerol acyltransferase 1	Cytoplasm	other	A_23_P46606
RELL2	A_24_P157698	0.3982	0.0194903	-2.42982	-3.2083	-0.173473	NM_173828	A_24_P157698	RELL2	RELT-like 2	Extracellular Space	other	A_24_P157698
GUSBP1	A_32_P209735	0.3982	0.0195051	2.43986	-3.1848	0.346536		A_32_P209735	GUSBP1	glucuronidase, beta pseudogene 1	Other	other	A_32_P209735
LDLR	A_24_P913489	0.3982	0.0195107	2.42939	-3.2091	0.238538	M28219	A_24_P913489	LDLR	low density lipoprotein receptor	Plasma Membrane	transporter	A_24_P913489
WASF2	A_32_P41461	0.3985	0.0195393	-2.42878	-3.2103	-0.321441	XM_210826	A_32_P41461	WASF2	WAS protein family, member 2	Plasma Membrane	other	A_32_P41461
KCNK3	A_23_P91104	0.3985	0.0195531	2.42848	-3.2108	0.201437	NM_002246	A_23_P91104	KCNK3	potassium channel, two pore domain subfamily K, member 3	Plasma Membrane	ion channel	A_23_P91104
NBN	A_24_P278126	0.3986	0.0195693	-2.43304	-3.1931	-0.298808	NM_001024688	A_24_P278126	NBN	nibrin	Nucleus	other	A_24_P278126
TBC1D25	A_23_P159688	0.3991	0.019607	-2.42734	-3.213	-0.217649		A_23_P159688	TBC1D25	TBC1 domain family, member 25	Other	other	A_23_P159688
PREX1	A_23_P413641	0.3991	0.0196346	2.42676	-3.2142	0.31148	NM_020820	A_23_P413641	PREX1	phosphatidylinositol-3,4,5-trisphosphate-dependent Rac exchange factor 1	Cytoplasm	other	A_23_P413641
RPL10	A_32_P66324	0.3991	0.0196503	-2.42643	-3.2148	-0.270419	AL574373	A_32_P66324	RPL10*	ribosomal protein L10	Cytoplasm	other	A_32_P66324
YTHDC1	A_24_P208961	0.3991	0.019651	-2.42641	-3.2148	-0.292989	NM_133370	A_24_P208961	YTHDC1	YTH domain containing 1	Cytoplasm	other	A_24_P208961
YEATS2	A_24_P376159	0.3998	0.0197088	2.42519	-3.2172	0.129875	AK090720	A_24_P376159	YEATS2	YEATS domain containing 2	Nucleus	transcription regulator	A_24_P376159
HMGCS1	A_24_P63522	0.3998	0.0197291	-2.42476	-3.218	-0.611968	NM_002130	A_24_P63522	HMGCS1*	3-hydroxy-3-methylglutaryl-CoA synthase 1 (soluble)	Cytoplasm	enzyme	A_24_P63522
HMMR	A_23_P70007	0.3998	0.0197418	2.42449	-3.2185	0.604301	NM_012485	A_23_P70007	HMMR	hyaluronan-mediated motility receptor (RHAMM)	Plasma Membrane	transmembrane receptor	A_23_P70007
PDXP	A_24_P280029	0.4008	0.0198064	2.42551	-3.2052	0.200351	NM_020315	A_24_P280029	PDXP	pyridoxal (pyridoxine, vitamin B6) phosphatase	Plasma Membrane	phosphatase	A_24_P280029
S100A10	A_23_P137984	0.4009	0.0198342	-2.42255	-3.2222	-0.282842	NM_002966	A_23_P137984	S100A10	S100 calcium binding protein A10	Cytoplasm	other	A_23_P137984
H2AFX	A_24_P38895	0.4009	0.0198377	2.42248	-3.2224	0.24233	NM_002105	A_24_P38895	H2AFX	H2A histone family, member X	Nucleus	transcription regulator	A_24_P38895
AATK	A_23_P159169	0.4009	0.0198645	2.43512	-3.1849	0.347786	AC129919	A_23_P159169	AATK	apoptosis-associated tyrosine kinase	Cytoplasm	kinase	A_23_P159169
HMCES	A_23_P251377	0.4009	0.0198951	2.42128	-3.2247	0.167695	NM_001006109	A_23_P251377	HMCES	5-hydroxymethylcytosine (hmC) binding, ES cell-specific	Other	other	A_23_P251377
OR5V1	A_23_P42241	0.4009	0.0199349	2.42044	-3.2263	0.117233	NM_030876	A_23_P42241	OR5V1	olfactory receptor, family 5, subfamily V, member 1	Plasma Membrane	G-protein coupled receptor	A_23_P42241
DPP6	A_23_P170888	0.4009	0.0199382	-2.42523	-3.2204	-0.23995	NM_130797	A_23_P170888	DPP6	dipeptidyl-peptidase 6	Plasma Membrane	other	A_23_P170888
HS3ST4	A_23_P9711	0.4009	0.0199669	-2.42214	-3.2246	-0.1712	AL834283	A_23_P9711	HS3ST4	heparan sulfate (glucosamine) 3-O-sulfotransferase 4	Cytoplasm	enzyme	A_23_P9711
DFFB	A_24_P370626	0.4009	0.0199723	-2.41966	-3.2278	-0.20029	AF409062	A_24_P370626	DFFB	DNA fragmentation factor, 40kDa, beta polypeptide (caspase-activated DNase)	Nucleus	enzyme	A_24_P370626
LOC440311	A_32_P111507	0.4009	0.0199839	-2.41942	-3.2282	-0.302573		A_32_P111507	LOC440311*	glioma tumor suppressor candidate region gene 2 pseudogene	Other	other	A_32_P111507
CYP3A5	A_24_P915256	0.4009	0.0199852	-2.4194	-3.2283	-0.125512	AF355802	A_24_P915256	CYP3A5	cytochrome P450, family 3, subfamily A, polypeptide 5	Cytoplasm	enzyme	A_24_P915256
ADGRG1	A_23_P206280	0.4009	0.0199862	-2.41938	-3.2283	-0.203262	NM_005682	A_23_P206280	ADGRG1*	adhesion G protein-coupled receptor G1	Plasma Membrane	G-protein coupled receptor	A_23_P206280
SNX19	A_23_P98345	0.4009	0.0200294	-2.41848	-3.23	-0.152068	NM_014758	A_23_P98345	SNX19	sorting nexin 19	Cytoplasm	transporter	A_23_P98345
RPS26	A_23_P139471	0.4009	0.020065	-2.42258	-3.2128	-0.199325	BC002604	A_23_P139471	RPS26*	ribosomal protein S26	Cytoplasm	other	A_23_P139471
ERGIC2	A_24_P933400	0.4009	0.0200918	-2.41718	-3.2325	-0.178437	AK097112	A_24_P933400	ERGIC2	ERGIC and golgi 2	Cytoplasm	other	A_24_P933400
PPFIA2	A_23_P402936	0.4009	0.020092	-2.42202	-3.2139	-0.257075	NM_003625	A_23_P402936	PPFIA2	protein tyrosine phosphatase, receptor type, f polypeptide (PTPRF), interacting protein (liprin), alpha 2	Plasma Membrane	phosphatase	A_23_P402936
CDC42	A_23_P300056	0.4009	0.0200969	-2.42453	-3.2235	-0.156175	NM_044472	A_23_P300056	CDC42*	cell division cycle 42	Cytoplasm	enzyme	A_23_P300056
SSMEM1	A_32_P223210	0.4009	0.0201056	-2.43003	-3.2056	-0.28681	BC017587	A_32_P223210	SSMEM1	serine-rich single-pass membrane protein 1	Other	other	A_32_P223210
CDX4	A_23_P114314	0.4009	0.0201104	-2.4168	-3.2332	-0.276943	NM_005193	A_23_P114314	CDX4	caudal type homeobox 4	Nucleus	transcription regulator	A_23_P114314
LOC440461	A_24_P24856	0.4009	0.0201185	2.41663	-3.2336	0.621323		A_24_P24856	LOC440461	Rho GTPase activating protein 27 pseudogene	Other	other	A_24_P24856
EIF3L	A_32_P76399	0.4009	0.0201321	-2.41635	-3.2341	-0.252975	NM_016091	A_32_P76399	EIF3L*	eukaryotic translation initiation factor 3, subunit L	Cytoplasm	other	A_32_P76399
CLEC10A	A_23_P141508	0.4009	0.0201957	-2.41503	-3.2366	-0.192251	NM_006344	A_23_P141508	CLEC10A	C-type lectin domain family 10, member A	Plasma Membrane	other	A_23_P141508
ECE1	A_24_P396375	0.4009	0.0202034	2.43106	-3.1953	0.266212		A_24_P396375	ECE1*	endothelin converting enzyme 1	Plasma Membrane	peptidase	A_24_P396375
SURF2	A_23_P146479	0.4009	0.0202189	-2.41456	-3.2375	-0.155154	NM_017503	A_23_P146479	SURF2	surfeit 2	Nucleus	other	A_23_P146479
RHOQ	A_32_P49844	0.4009	0.0202276	-2.41438	-3.2379	-0.411738		A_32_P49844	RHOQ	ras homolog family member Q	Plasma Membrane	enzyme	A_32_P49844
MT-ND4	A_23_P315252	0.4009	0.0202832	-2.41323	-3.2401	-0.286444	NM_173711	A_23_P315252	MT-ND4	NADH dehydrogenase, subunit 4 (complex I)	Cytoplasm	enzyme	A_23_P315252
CCDC176	A_23_P76983	0.4009	0.0202889	-2.41311	-3.2403	-0.261563	NM_025057	A_23_P76983	CCDC176	coiled-coil domain containing 176	Other	other	A_23_P76983
RTF1	A_24_P390403	0.4009	0.0203062	-2.41276	-3.241	-0.32272	NM_015138	A_24_P390403	RTF1	Rtf1, Paf1/RNA polymerase II complex component, homolog (S. cerevisiae)	Nucleus	other	A_24_P390403
PPFIBP1	A_24_P811704	0.4009	0.0203198	-2.4173	-3.2355	-0.278732	XM_301404	A_24_P811704	PPFIBP1	PTPRF interacting protein, binding protein 1 (liprin beta 1)	Plasma Membrane	other	A_24_P811704
IKZF3	A_24_P735072	0.4009	0.0203201	-2.41247	-3.2415	-0.159806		A_24_P735072	IKZF3	IKAROS family zinc finger 3 (Aiolos)	Nucleus	transcription regulator	A_24_P735072
TINAGL1	A_23_P85585	0.4009	0.0203282	2.41973	-3.2326	0.201369	NM_022164	A_23_P85585	TINAGL1	tubulointerstitial nephritis antigen-like 1	Extracellular Space	transporter	A_23_P85585
MYOCD	A_24_P53241	0.4009	0.0203351	-2.41216	-3.2421	-0.145552	NM_153604	A_24_P53241	MYOCD	myocardin	Nucleus	transcription regulator	A_24_P53241
ARFGEF2	A_23_P5995	0.4009	0.0204013	-2.41315	-3.2418	-0.333733	NM_006420	A_23_P5995	ARFGEF2	ADP-ribosylation factor guanine nucleotide-exchange factor 2 (brefeldin A-inhibited)	Cytoplasm	other	A_23_P5995
FAM9B	A_32_P203029	0.4009	0.0204108	2.41062	-3.2451	0.159878	NM_205849	A_32_P203029	FAM9B	family with sequence similarity 9, member B	Nucleus	other	A_32_P203029
SAMD10	A_23_P427616	0.4009	0.0204514	2.40979	-3.2466	0.704072	NM_080621	A_23_P427616	SAMD10	sterile alpha motif domain containing 10	Other	other	A_23_P427616
MNX1	A_23_P253331	0.4009	0.0204531	-2.40975	-3.2467	-0.213749	NM_005515	A_23_P253331	MNX1	motor neuron and pancreas homeobox 1	Nucleus	transcription regulator	A_23_P253331
E2F7	A_32_P210202	0.4009	0.0204565	2.41708	-3.2016	0.710231	NM_203394	A_32_P210202	E2F7	E2F transcription factor 7	Nucleus	transcription regulator	A_32_P210202
AKAP14	A_23_P313652	0.4009	0.0204632	-2.41189	-3.2442	-0.155467	NM_178813	A_23_P313652	AKAP14	A kinase (PRKA) anchor protein 14	Nucleus	other	A_23_P313652
ANP32D	A_23_P87580	0.4009	0.0204896	2.42509	-3.2173	0.292442	NM_012404	A_23_P87580	ANP32D	acidic (leucine-rich) nuclear phosphoprotein 32 family, member D	Other	other	A_23_P87580
MLKL	A_23_P61050	0.4009	0.0205097	2.41094	-3.2327	0.255802	NM_152649	A_23_P61050	MLKL	mixed lineage kinase domain-like	Cytoplasm	kinase	A_23_P61050
HMBS	A_23_P98431	0.4009	0.0205159	2.40847	-3.2491	0.207136	NM_001024382	A_23_P98431	HMBS	hydroxymethylbilane synthase	Cytoplasm	enzyme	A_23_P98431
MMAB	A_23_P2537	0.4009	0.0205216	-2.41069	-3.2464	-0.241044	NM_052845	A_23_P2537	MMAB*	methylmalonic aciduria (cobalamin deficiency) cblB type	Cytoplasm	enzyme	A_23_P2537
CARHSP1	A_23_P38085	0.4009	0.0205628	2.40752	-3.251	0.450975	NM_014316	A_23_P38085	CARHSP1	calcium regulated heat stable protein 1, 24kDa	Cytoplasm	other	A_23_P38085
BAMBI	A_23_P52207	0.4009	0.0205863	2.40938	-3.2489	0.394456	NM_012342	A_23_P52207	BAMBI	BMP and activin membrane-bound inhibitor	Plasma Membrane	other	A_23_P52207
AKAP17A	A_23_P342668	0.4009	0.0206616	2.40552	-3.2548	0.257194	NM_005088	A_23_P342668	AKAP17A	A kinase (PRKA) anchor protein 17A	Nucleus	other	A_23_P342668
BMS1	A_24_P263672	0.4009	0.0206783	2.40518	-3.2554	0.232724		A_24_P263672	BMS1	BMS1 ribosome biogenesis factor	Nucleus	other	A_24_P263672
MC1R	A_23_P329271	0.4009	0.0206797	2.40748	-3.2392	0.275073	NM_002386	A_23_P329271	MC1R	melanocortin 1 receptor (alpha melanocyte stimulating hormone receptor)	Plasma Membrane	G-protein coupled receptor	A_23_P329271
LOC100240735	A_32_P170481	0.4009	0.0206883	2.41506	-3.2312	0.191018		A_32_P170481	LOC100240735	uncharacterized LOC100240735	Other	other	A_32_P170481
XPNPEP3	A_24_P2338	0.4009	0.0207132	-2.40448	-3.2568	-0.142627	BC001208	A_24_P2338	XPNPEP3	X-prolyl aminopeptidase 3, mitochondrial	Cytoplasm	peptidase	A_24_P2338
GOLIM4	A_24_P191664	0.4009	0.0207275	-2.40652	-3.2544	-0.442467	NM_014498	A_24_P191664	GOLIM4	golgi integral membrane protein 4	Cytoplasm	other	A_24_P191664
MTMR8	A_23_P84995	0.4009	0.020761	-2.40352	-3.2586	-0.197584	NM_017677	A_23_P84995	MTMR8	myotubularin related protein 8	Nucleus	phosphatase	A_23_P84995
USP17L26 (includes others)	A_24_P272917	0.4009	0.0207772	-2.40319	-3.2592	-0.16409	XM_377837	A_24_P272917	USP17L26 (includes others)	ubiquitin specific peptidase 17-like family member 24	Other	peptidase	A_24_P272917
CCNI	A_23_P69521	0.4009	0.0207951	-2.40283	-3.2599	-0.201588	NM_006835	A_23_P69521	CCNI	cyclin I	Other	other	A_23_P69521
WAS	A_23_P96331	0.4009	0.0208234	2.40226	-3.261	0.253437	NM_000377	A_23_P96331	WAS	Wiskott-Aldrich syndrome	Cytoplasm	other	A_23_P96331
RAB20	A_24_P22050	0.4009	0.020834	2.41497	-3.2336	0.277704	NM_017817	A_24_P22050	RAB20	RAB20, member RAS oncogene family	Cytoplasm	enzyme	A_24_P22050
LINC01353	A_32_P149467	0.4009	0.0208497	-2.40405	-3.2457	-0.160234		A_32_P149467	LINC01353	long intergenic non-protein coding RNA 1353	Other	other	A_32_P149467
LOC101927181	A_32_P227615	0.4009	0.0209051	-2.40062	-3.2641	-0.173032	AK024457	A_32_P227615	LOC101927181	uncharacterized LOC101927181	Other	other	A_32_P227615
OS9	A_24_P270166	0.4009	0.020906	-2.40061	-3.2641	-0.2709	NM_001017958	A_24_P270166	OS9	osteosarcoma amplified 9, endoplasmic reticulum lectin	Nucleus	other	A_24_P270166
NCOA2	A_23_P428999	0.4009	0.0209232	2.4103	-3.2278	0.206005	NM_006540	A_23_P428999	NCOA2	nuclear receptor coactivator 2	Nucleus	transcription regulator	A_23_P428999
FGD4	A_24_P158946	0.4009	0.0209248	-2.40255	-3.2619	-0.341244	NM_139241	A_24_P158946	FGD4	FYVE, RhoGEF and PH domain containing 4	Cytoplasm	other	A_24_P158946
NARF	A_24_P886515	0.4009	0.0209415	2.3999	-3.2655	0.163405		A_24_P886515	NARF	nuclear prelamin A recognition factor	Nucleus	enzyme	A_24_P886515
OPA1	A_23_P211797	0.4009	0.020946	-2.39981	-3.2657	-0.242222	NM_130834	A_23_P211797	OPA1	optic atrophy 1 (autosomal dominant)	Cytoplasm	enzyme	A_23_P211797
C18orf15	A_23_P391946	0.4009	0.0209471	-2.41268	-3.2261	-0.165071	NM_152469	A_23_P391946	C18orf15	chromosome 18 open reading frame 15	Other	other	A_23_P391946
CD6	A_23_P311875	0.4009	0.0209943	2.39884	-3.2675	0.166401	NM_006725	A_23_P311875	CD6	CD6 molecule	Plasma Membrane	transmembrane receptor	A_23_P311875
APBB1	A_24_P372613	0.4009	0.0209968	2.39879	-3.2676	0.157996	NM_145689	A_24_P372613	APBB1	amyloid beta (A4) precursor protein-binding, family B, member 1 (Fe65)	Cytoplasm	transcription regulator	A_24_P372613
NAPRT	A_23_P258312	0.4009	0.0210111	-2.39851	-3.2681	-0.349018	NM_145201	A_23_P258312	NAPRT	nicotinate phosphoribosyltransferase	Cytoplasm	enzyme	A_23_P258312
ZNF75D	A_23_P397635	0.4009	0.0210127	-2.39848	-3.2682	-0.187541	NM_007131	A_23_P397635	ZNF75D	zinc finger protein 75D	Other	other	A_23_P397635
ZNF658	A_23_P419202	0.4009	0.0210145	-2.41434	-3.2484	-0.369764	NM_033160	A_23_P419202	ZNF658	zinc finger protein 658	Other	other	A_23_P419202
POGK	A_23_P137715	0.4009	0.0210148	2.39844	-3.2683	0.133763	NM_017542	A_23_P137715	POGK	pogo transposable element with KRAB domain	Nucleus	other	A_23_P137715
KMT2C	A_32_P209472	0.4009	0.0210198	2.40308	-3.2494	0.180708	NM_170606	A_32_P209472	KMT2C	lysine (K)-specific methyltransferase 2C	Nucleus	transcription regulator	A_32_P209472
UBFD1	A_23_P15123	0.4009	0.0210211	2.40562	-3.2466	0.549491	NM_019116	A_23_P15123	UBFD1	ubiquitin family domain containing 1	Other	other	A_23_P15123
AATF	A_24_P262395	0.4009	0.021055	-2.39764	-3.2698	-0.17371	NM_012138	A_24_P262395	AATF	apoptosis antagonizing transcription factor	Nucleus	transcription regulator	A_24_P262395
HOXA7	A_23_P70968	0.4009	0.0210947	-2.39685	-3.2713	-0.567057	NM_006896	A_23_P70968	HOXA7	homeobox A7	Nucleus	transcription regulator	A_23_P70968
USP49	A_23_P252501	0.4009	0.0211128	-2.39649	-3.272	-0.183376	NM_018540	A_23_P252501	USP49	ubiquitin specific peptidase 49	Other	peptidase	A_23_P252501
COX6A2	A_23_P49424	0.4009	0.0211216	-2.39631	-3.2723	-0.232928	NM_005205	A_23_P49424	COX6A2	cytochrome c oxidase subunit VIa polypeptide 2	Cytoplasm	enzyme	A_23_P49424
FOXS1	A_24_P230570	0.4009	0.021138	-2.39599	-3.2729	-0.186	NM_004118	A_24_P230570	FOXS1	forkhead box S1	Nucleus	transcription regulator	A_24_P230570
UBXN6	A_23_P16451	0.4009	0.0211732	-2.39529	-3.2742	-0.316599	NM_025241	A_23_P16451	UBXN6	UBX domain protein 6	Cytoplasm	other	A_23_P16451
DMAP1	A_23_P586	0.4009	0.021209	-2.39459	-3.2756	-0.226168	NM_001034024	A_23_P586	DMAP1	DNA methyltransferase 1 associated protein 1	Nucleus	transcription regulator	A_23_P586
COLEC11	A_23_P120125	0.4009	0.0212154	2.39446	-3.2758	0.260444	NM_199235	A_23_P120125	COLEC11	collectin sub-family member 11	Extracellular Space	other	A_23_P120125
L1CAM	A_23_P171324	0.4009	0.0212322	2.39885	-3.2573	0.281625	X58776	A_23_P171324	L1CAM	L1 cell adhesion molecule	Plasma Membrane	other	A_23_P171324
MDH1B	A_24_P111547	0.4009	0.0212414	-2.40977	-3.2456	-0.293231		A_24_P111547	MDH1B	malate dehydrogenase 1B, NAD (soluble)	Other	enzyme	A_24_P111547
OR8J1	A_23_P13244	0.4009	0.0212487	2.39852	-3.2579	0.271733	NM_001005205	A_23_P13244	OR8J1	olfactory receptor, family 8, subfamily J, member 1	Plasma Membrane	other	A_23_P13244
AHDC1	A_23_P115331	0.4009	0.0212493	-2.39609	-3.2741	-0.230222	NM_001029882	A_23_P115331	AHDC1	AT hook, DNA binding motif, containing 1	Other	other	A_23_P115331
TES	A_24_P55437	0.4009	0.0212557	-2.39597	-3.2744	-0.269822	NM_015641	A_24_P55437	TES	testin LIM domain protein	Plasma Membrane	other	A_24_P55437
RPLP2	A_23_P170657	0.4009	0.0212807	-2.39317	-3.2783	-0.170315	NM_001004	A_23_P170657	RPLP2	ribosomal protein, large, P2	Cytoplasm	other	A_23_P170657
RAB3B	A_32_P18668	0.4009	0.0213216	2.39708	-3.2606	0.156283	NM_002867	A_32_P18668	RAB3B	RAB3B, member RAS oncogene family	Cytoplasm	enzyme	A_32_P18668
PTK7	A_24_P320545	0.4009	0.0213268	2.39227	-3.28	0.167093	NM_002821	A_24_P320545	PTK7	protein tyrosine kinase 7 (inactive)	Plasma Membrane	kinase	A_24_P320545
EBP	A_23_P171077	0.4009	0.0213412	-2.39198	-3.2805	-0.304656	NM_006579	A_23_P171077	EBP	emopamil binding protein (sterol isomerase)	Cytoplasm	enzyme	A_23_P171077
CD3G	A_23_P98410	0.4009	0.0213582	2.39395	-3.2782	0.416411	NM_000073	A_23_P98410	CD3G	CD3g molecule, gamma (CD3-TCR complex)	Plasma Membrane	transmembrane receptor	A_23_P98410
SIAH2	A_23_P69121	0.4009	0.0214135	-2.4095	-3.2485	-0.185165	NM_005067	A_23_P69121	SIAH2	siah E3 ubiquitin protein ligase 2	Nucleus	transcription regulator	A_23_P69121
ZC3HAV1L	A_24_P923142	0.4009	0.0214329	2.39019	-3.2839	0.406717	BC020784	A_24_P923142	ZC3HAV1L	zinc finger CCCH-type, antiviral 1-like	Other	other	A_24_P923142
DCTN3	A_24_P209765	0.4009	0.0214365	-2.39012	-3.2841	-0.153394	NM_007234	A_24_P209765	DCTN3	dynactin 3 (p22)	Nucleus	other	A_24_P209765
FAM107A	A_24_P131622	0.4009	0.0214552	-2.39204	-3.2818	-0.528422	NM_007177	A_24_P131622	FAM107A*	family with sequence similarity 107, member A	Nucleus	other	A_24_P131622
GUCD1	A_24_P353289	0.4009	0.0214711	-2.38944	-3.2853	-0.171817	NM_031444	A_24_P353289	GUCD1	guanylyl cyclase domain containing 1	Other	other	A_24_P353289
CPNE9	A_23_P57829	0.4009	0.0215035	2.3935	-3.2805	0.203345	NM_001033755	A_23_P57829	CPNE9	copine family member IX	Extracellular Space	other	A_23_P57829
LHX6	A_23_P32175	0.4009	0.0215463	2.38797	-3.2881	0.136079	NM_014368	A_23_P32175	LHX6	LIM homeobox 6	Nucleus	transcription regulator	A_23_P32175
CAMK2G	A_23_P46903	0.4009	0.0215543	-2.39011	-3.2855	-0.144178	NM_001222	A_23_P46903	CAMK2G	calcium/calmodulin-dependent protein kinase II gamma	Cytoplasm	kinase	A_23_P46903
PCMTD1	A_32_P203500	0.4009	0.0215839	-2.38724	-3.2895	-0.272846	NM_052937	A_32_P203500	PCMTD1*	protein-L-isoaspartate (D-aspartate) O-methyltransferase domain containing 1	Cytoplasm	enzyme	A_32_P203500
MGAM	A_23_P42897	0.4009	0.0215914	-2.39179	-3.2705	-0.320942	NM_004668	A_23_P42897	MGAM	maltase-glucoamylase	Plasma Membrane	enzyme	A_23_P42897
TMEM160	A_23_P107994	0.4009	0.0216221	-2.3865	-3.2909	-0.224681	NM_017854	A_23_P107994	TMEM160	transmembrane protein 160	Cytoplasm	other	A_23_P107994
RNF217	A_32_P164203	0.4009	0.021641	-2.38614	-3.2916	-0.325753		A_32_P164203	RNF217	ring finger protein 217	Other	enzyme	A_32_P164203
CRCT1	A_24_P191047	0.4009	0.0216772	2.38544	-3.2929	0.506355	NM_019060	A_24_P191047	CRCT1	cysteine-rich C-terminal 1	Other	other	A_24_P191047
ERCC5	A_23_P117225	0.4009	0.0216962	-2.38507	-3.2936	-0.177315	NM_000123	A_23_P117225	ERCC5	excision repair cross-complementation group 5	Nucleus	enzyme	A_23_P117225
THPO	A_24_P377124	0.4009	0.0217663	-2.38372	-3.2962	-0.125878	NM_000460	A_24_P377124	THPO	thrombopoietin	Extracellular Space	cytokine	A_24_P377124
CD109	A_23_P214176	0.4009	0.021771	2.38362	-3.2964	0.196004	NM_133493	A_23_P214176	CD109	CD109 molecule	Plasma Membrane	other	A_23_P214176
SMPDL3A	A_32_P223859	0.4009	0.0217902	-2.40204	-3.251	-0.473676		A_32_P223859	SMPDL3A	sphingomyelin phosphodiesterase, acid-like 3A	Extracellular Space	enzyme	A_32_P223859
LOC284241	A_24_P186141	0.4009	0.0217923	2.40535	-3.2587	0.232833	NM_182570	A_24_P186141	LOC284241	synaptojanin-1	Other	other	A_24_P186141
TCEB1	A_24_P243881	0.4009	0.0217967	2.3854	-3.2944	0.2564	CR603697	A_24_P243881	TCEB1	transcription elongation factor B (SIII), polypeptide 1 (15kDa, elongin C)	Nucleus	transcription regulator	A_24_P243881
MFHAS1	A_23_P112078	0.4009	0.0218273	2.38254	-3.2984	0.118086	NM_004225	A_23_P112078	MFHAS1	malignant fibrous histiocytoma amplified sequence 1	Cytoplasm	other	A_23_P112078
CACNG7	A_23_P4782	0.4009	0.0218281	2.3848	-3.2955	0.367389	NM_031896	A_23_P4782	CACNG7	calcium channel, voltage-dependent, gamma subunit 7	Plasma Membrane	ion channel	A_23_P4782
IRF9	A_23_P354547	0.4009	0.021837	2.38953	-3.2895	0.260155	AK074144	A_23_P354547	IRF9*	interferon regulatory factor 9	Nucleus	transcription regulator	A_23_P354547
KLF12	A_23_P354805	0.4009	0.0218462	2.38218	-3.2991	0.166896	NM_007249	A_23_P354805	KLF12	Kruppel-like factor 12	Nucleus	transcription regulator	A_23_P354805
KEL	A_23_P252758	0.4009	0.0218486	2.40089	-3.253	0.443214	NM_000420	A_23_P252758	KEL	Kell blood group, metallo-endopeptidase	Plasma Membrane	peptidase	A_23_P252758
TBL1XR1	A_32_P207885	0.4009	0.021859	2.3842	-3.2828	0.220331	NM_024665	A_32_P207885	TBL1XR1	transducin (beta)-like 1 X-linked receptor 1	Nucleus	transcription regulator	A_32_P207885
CBR3	A_23_P40453	0.4009	0.0218774	-2.38385	-3.2973	-0.370067	NM_001236	A_23_P40453	CBR3	carbonyl reductase 3	Cytoplasm	enzyme	A_23_P40453
PTGER3	A_24_P945365	0.4009	0.0218888	-2.38136	-3.3007	-0.272409	X83860	A_24_P945365	PTGER3	prostaglandin E receptor 3 (subtype EP3)	Plasma Membrane	G-protein coupled receptor	A_24_P945365
REPIN1	A_23_P145619	0.4009	0.0218996	2.38115	-3.3011	0.220147	NM_013400	A_23_P145619	REPIN1	replication initiator 1	Nucleus	other	A_23_P145619
PVR	A_32_P72110	0.4009	0.0219075	-2.38565	-3.2953	-0.19477	XM_302716	A_32_P72110	PVR*	poliovirus receptor	Plasma Membrane	other	A_32_P72110
ZNF645	A_24_P31875	0.4009	0.0219382	-2.38041	-3.3025	-0.21891	NM_152577	A_24_P31875	ZNF645	zinc finger protein 645	Extracellular Space	other	A_24_P31875
LOH12CR1	A_23_P334103	0.4009	0.0219486	-2.38248	-3.2999	-0.244544	NM_058169	A_23_P334103	LOH12CR1*	loss of heterozygosity, 12, chromosomal region 1	Other	other	A_23_P334103
SAYSD1	A_23_P19322	0.4009	0.0219494	-2.39892	-3.279	-0.370639	NM_018322	A_23_P19322	SAYSD1	SAYSVFN motif domain containing 1	Other	other	A_23_P19322
TPM4	A_32_P28284	0.4009	0.0219519	2.38015	-3.3029	0.206258	XM_208313	A_32_P28284	TPM4*	tropomyosin 4	Cytoplasm	other	A_32_P28284
MYBL1	A_24_P911928	0.4009	0.0219895	2.38659	-3.282	0.393685	XM_034274	A_24_P911928	MYBL1	v-myb avian myeloblastosis viral oncogene homolog-like 1	Nucleus	transcription regulator	A_24_P911928
IGLC1	A_24_P503693	0.4009	0.0219941	2.3865	-3.2822	0.170841	AF124170	A_24_P503693	IGLC1*	immunoglobulin lambda constant 1 (Mcg marker)	Cytoplasm	other	A_24_P503693
BCL11A	A_24_P411186	0.4009	0.022011	-2.37902	-3.3051	-0.347283	NM_022893	A_24_P411186	BCL11A	B-cell CLL/lymphoma 11A (zinc finger protein)	Nucleus	transcription regulator	A_24_P411186
DSTYK	A_23_P23894	0.4009	0.0220112	-2.37902	-3.3051	-0.192749	NM_015375	A_23_P23894	DSTYK*	dual serine/threonine and tyrosine protein kinase	Cytoplasm	kinase	A_23_P23894
FAM212A	A_23_P158470	0.4009	0.022017	-2.37891	-3.3053	-0.277602	NM_203370	A_23_P158470	FAM212A	family with sequence similarity 212, member A	Cytoplasm	other	A_23_P158470
PTGDS	A_23_P146554	0.4009	0.0220352	2.37856	-3.306	0.436366	NM_000954	A_23_P146554	PTGDS	prostaglandin D2 synthase 21kDa (brain)	Cytoplasm	enzyme	A_23_P146554
AKR1E2	A_23_P1322	0.4009	0.0220352	-2.39115	-3.2653	-0.50625	NM_031436	A_23_P1322	AKR1E2	aldo-keto reductase family 1, member E2	Cytoplasm	enzyme	A_23_P1322
PMEL	A_23_P312851	0.4009	0.0220429	2.37841	-3.3062	0.558738	NM_006928	A_23_P312851	PMEL*	premelanosome protein	Plasma Membrane	enzyme	A_23_P312851
NKAIN2	A_23_P170213	0.4009	0.0220454	-2.38551	-3.2708	-0.406029	AB070452	A_23_P170213	NKAIN2	Na+/K+ transporting ATPase interacting 2	Plasma Membrane	other	A_23_P170213
FAM90A20P (includes others)	A_24_P903680	0.4009	0.0220851	-2.37761	-3.3077	-0.148728	XM_209870	A_24_P903680	FAM90A20P (includes others)	putative protein FAM90A20	Other	other	A_24_P903680
KGFLP1	A_23_P369447	0.4009	0.0220995	2.37959	-3.3053	0.236733	NM_174950	A_23_P369447	KGFLP1	fibroblast growth factor 7 pseudogene	Other	other	A_23_P369447
NDUFB10	A_23_P118105	0.4009	0.0221144	-2.37705	-3.3088	-0.147742	NM_004548	A_23_P118105	NDUFB10	NADH dehydrogenase (ubiquinone) 1 beta subcomplex, 10, 22kDa	Cytoplasm	enzyme	A_23_P118105
GSTO1	A_23_P1254	0.4009	0.0221158	2.37702	-3.3089	0.221785	NM_004832	A_23_P1254	GSTO1*	glutathione S-transferase omega 1	Cytoplasm	enzyme	A_23_P1254
CAND2	A_23_P250102	0.4009	0.0221208	-2.37693	-3.309	-0.138147	XM_371617	A_23_P250102	CAND2	cullin-associated and neddylation-dissociated 2 (putative)	Nucleus	transcription regulator	A_23_P250102
STXBP6	A_23_P205713	0.4009	0.0221728	-2.37594	-3.3109	-0.252176	NM_014178	A_23_P205713	STXBP6*	syntaxin binding protein 6 (amisyn)	Cytoplasm	other	A_23_P205713
SMIM11	A_24_P6030	0.4009	0.0221735	-2.37593	-3.3109	-0.239226	NM_058182	A_24_P6030	SMIM11*	small integral membrane protein 11	Plasma Membrane	other	A_24_P6030
PAPD5	A_23_P118334	0.4009	0.0221988	-2.38257	-3.2762	-0.253076	NM_022447	A_23_P118334	PAPD5	PAP associated domain containing 5	Nucleus	enzyme	A_23_P118334
PPM1D	A_32_P150030	0.4009	0.0222015	2.3754	-3.3119	0.22014	NM_003620	A_32_P150030	PPM1D	protein phosphatase, Mg2+/Mn2+ dependent, 1D	Cytoplasm	phosphatase	A_32_P150030
SURF4	A_23_P32052	0.4009	0.0222392	2.37468	-3.3133	0.184903	NM_033161	A_23_P32052	SURF4	surfeit 4	Cytoplasm	other	A_23_P32052
MCAT	A_24_P237328	0.4009	0.0222466	2.37454	-3.3135	0.52405	NM_014507	A_24_P237328	MCAT	malonyl CoA:ACP acyltransferase (mitochondrial)	Cytoplasm	enzyme	A_24_P237328
UTP14A	A_24_P170538	0.4009	0.0222603	-2.3814	-3.3047	-0.297849	NM_006649	A_24_P170538	UTP14A	UTP14, U3 small nucleolar ribonucleoprotein, homolog A (yeast)	Nucleus	other	A_24_P170538
KCNJ8	A_23_P64879	0.4009	0.0222767	-2.37398	-3.3146	-0.436989	NM_004982	A_23_P64879	KCNJ8	potassium channel, inwardly rectifying subfamily J, member 8	Plasma Membrane	ion channel	A_23_P64879
STAC2	A_32_P152195	0.4009	0.0223047	-2.37345	-3.3156	-0.440315	NM_198993	A_32_P152195	STAC2	SH3 and cysteine rich domain 2	Other	other	A_32_P152195
HMGB3	A_23_P217236	0.4009	0.0223111	2.37333	-3.3158	0.269559	NM_005342	A_23_P217236	HMGB3	high mobility group box 3	Nucleus	other	A_23_P217236
PCBP3	A_23_P147255	0.4009	0.0223165	2.37784	-3.2964	0.245983	NM_020528	A_23_P147255	PCBP3	poly(rC) binding protein 3	Nucleus	other	A_23_P147255
ADGRE5	A_23_P502312	0.4009	0.0223285	-2.373	-3.3165	-0.237624	NM_001025160	A_23_P502312	ADGRE5	adhesion G protein-coupled receptor E5	Plasma Membrane	G-protein coupled receptor	A_23_P502312
CPLX1	A_24_P51909	0.4009	0.0223335	-2.3729	-3.3166	-0.296903	NM_006651	A_24_P51909	CPLX1*	complexin 1	Plasma Membrane	transporter	A_24_P51909
AKR1C1/AKR1C2	A_24_P220947	0.4009	0.0223348	-2.37288	-3.3167	-0.487086	NM_001353	A_24_P220947	AKR1C1/AKR1C2*	aldo-keto reductase family 1, member C2	Cytoplasm	enzyme	A_24_P220947
RASA2	A_23_P80566	0.4009	0.022345	-2.37493	-3.3141	-0.141444	NM_006506	A_23_P80566	RASA2	RAS p21 protein activator 2	Cytoplasm	other	A_23_P80566
CHMP4C	A_23_P432598	0.4009	0.0223533	-2.37478	-3.3144	-0.422011	NM_152284	A_23_P432598	CHMP4C	charged multivesicular body protein 4C	Cytoplasm	other	A_23_P432598
ST6GALNAC3	A_23_P416711	0.4009	0.0223553	2.37249	-3.3174	0.282104	NM_152996	A_23_P416711	ST6GALNAC3	ST6 (alpha-N-acetyl-neuraminyl-2,3-beta-galactosyl-1,3)-N-acetylgalactosaminide alpha-2,6-sialyltransferase 3	Cytoplasm	enzyme	A_23_P416711
IMP3	A_23_P33809	0.4009	0.0223639	-2.37233	-3.3177	-0.174975	NM_018285	A_23_P33809	IMP3	IMP3, U3 small nucleolar ribonucleoprotein	Cytoplasm	other	A_23_P33809
TTC38	A_24_P156388	0.4009	0.0224157	2.37136	-3.3195	0.116133	NM_017931	A_24_P156388	TTC38	tetratricopeptide repeat domain 38	Cytoplasm	other	A_24_P156388
SLC25A23	A_32_P224522	0.4009	0.0224187	-2.3713	-3.3197	-0.188072	NM_024103	A_32_P224522	SLC25A23*	solute carrier family 25 (mitochondrial carrier; phosphate carrier), member 23	Cytoplasm	transporter	A_32_P224522
LOC100129406	A_24_P934135	0.4009	0.022431	2.37331	-3.3171	0.176511	AK092791	A_24_P934135	LOC100129406	uncharacterized LOC100129406	Other	other	A_24_P934135
MPV17	A_23_P143089	0.4009	0.0224317	2.37106	-3.3201	0.134193	NM_002437	A_23_P143089	MPV17	MpV17 mitochondrial inner membrane protein	Cytoplasm	other	A_23_P143089
MTOR	A_23_P34606	0.4009	0.0224327	2.37104	-3.3202	0.243064	NM_004958	A_23_P34606	MTOR	mechanistic target of rapamycin (serine/threonine kinase)	Nucleus	kinase	A_23_P34606
PMS2P2	A_23_P8797	0.4009	0.0224447	2.37081	-3.3206	0.192534	NM_174930	A_23_P8797	PMS2P2	postmeiotic segregation increased 2 pseudogene 2	Other	other	A_23_P8797
MIER3	A_23_P18993	0.4009	0.0224551	2.37062	-3.3209	0.105351	NM_152622	A_23_P18993	MIER3	mesoderm induction early response 1, family member 3	Nucleus	other	A_23_P18993
GART	A_24_P239140	0.4009	0.0224569	-2.37058	-3.321	-0.200147	NM_000819	A_24_P239140	GART	phosphoribosylglycinamide formyltransferase, phosphoribosylglycinamide synthetase, phosphoribosylaminoimidazole synthetase	Cytoplasm	enzyme	A_24_P239140
ADPRHL1	A_23_P48438	0.4009	0.0225181	-2.37168	-3.3202	-0.185789	NM_199162	A_23_P48438	ADPRHL1	ADP-ribosylhydrolase like 1	Other	enzyme	A_23_P48438
SASH3	A_23_P33233	0.4009	0.0225235	-2.36934	-3.3234	-0.291251	NM_018990	A_23_P33233	SASH3	SAM and SH3 domain containing 3	Cytoplasm	other	A_23_P33233
YBX3	A_24_P625382	0.4009	0.0225478	-2.36889	-3.3242	-0.356491	XM_165930	A_24_P625382	YBX3	Y box binding protein 3	Nucleus	transcription regulator	A_24_P625382
ADCY7	A_23_P106945	0.4009	0.0225955	-2.36799	-3.3259	-0.155774	NM_001114	A_23_P106945	ADCY7	adenylate cyclase 7	Plasma Membrane	enzyme	A_23_P106945
MCM7	A_32_P30558	0.4009	0.022623	2.36748	-3.3269	0.216616	NM_182776	A_32_P30558	MCM7	minichromosome maintenance complex component 7	Nucleus	enzyme	A_32_P30558
GPR132	A_23_P128808	0.4009	0.0226266	-2.36741	-3.327	-0.245434	NM_013345	A_23_P128808	GPR132	G protein-coupled receptor 132	Plasma Membrane	G-protein coupled receptor	A_23_P128808
ZNF572	A_23_P301360	0.4009	0.0226465	2.36704	-3.3277	0.219867	NM_152412	A_23_P301360	ZNF572	zinc finger protein 572	Nucleus	other	A_23_P301360
ELOVL3	A_23_P149858	0.4009	0.0226534	-2.36692	-3.3279	-0.712996	NM_152310	A_23_P149858	ELOVL3	ELOVL fatty acid elongase 3	Cytoplasm	enzyme	A_23_P149858
SENP5	A_23_P18102	0.4009	0.0226592	2.36904	-3.3252	0.166822	NM_152699	A_23_P18102	SENP5	SUMO1/sentrin specific peptidase 5	Nucleus	peptidase	A_23_P18102
FNBP1	A_23_P32249	0.4009	0.0226628	-2.36674	-3.3283	-0.210875	AK001616	A_23_P32249	FNBP1*	formin binding protein 1	Nucleus	enzyme	A_23_P32249
SRSF9	A_24_P390070	0.4009	0.022668	2.36664	-3.3284	0.241233	NM_003769	A_24_P390070	SRSF9	serine/arginine-rich splicing factor 9	Nucleus	enzyme	A_24_P390070
TOB1	A_32_P148085	0.4009	0.0226705	-2.36883	-3.3115	-0.326568	NM_005749	A_32_P148085	TOB1*	transducer of ERBB2, 1	Nucleus	transcription regulator	A_32_P148085
FAM131A	A_24_P243086	0.4009	0.0226823	-2.36638	-3.3289	-0.249509	NM_144635	A_24_P243086	FAM131A	family with sequence similarity 131, member A	Other	transporter	A_24_P243086
MIEF2	A_23_P501372	0.4009	0.0226844	-2.36634	-3.329	-0.212201	NM_148886	A_23_P501372	MIEF2	mitochondrial elongation factor 2	Cytoplasm	other	A_23_P501372
FAM95B1	A_24_P306845	0.4009	0.0226913	-2.37079	-3.3095	-0.47795		A_24_P306845	FAM95B1	family with sequence similarity 95, member B1	Other	other	A_24_P306845
TCEA3	A_23_P34375	0.4009	0.0226921	-2.37078	-3.3232	-0.551161	NM_003196	A_23_P34375	TCEA3*	transcription elongation factor A (SII), 3	Nucleus	transcription regulator	A_23_P34375
CASC10	A_32_P86739	0.4009	0.0226922	-2.36619	-3.3293	-0.330222	NM_001010911	A_32_P86739	CASC10	cancer susceptibility candidate 10	Other	other	A_32_P86739
PCSK1	A_24_P174793	0.401	0.0227279	2.37794	-3.2892	0.468036	NM_000439	A_24_P174793	PCSK1	proprotein convertase subtilisin/kexin type 1	Cytoplasm	peptidase	A_24_P174793
EBNA1BP2	A_32_P226468	0.401	0.0227395	-2.37497	-3.3054	-0.204196	NM_152498	A_32_P226468	EBNA1BP2	EBNA1 binding protein 2	Nucleus	other	A_32_P226468
MACF1	A_24_P418637	0.4011	0.0227918	-2.37139	-3.3101	-0.43141	NM_012090	A_24_P418637	MACF1	microtubule-actin crosslinking factor 1	Cytoplasm	enzyme	A_24_P418637
ACER1	A_23_P38952	0.4011	0.0227957	-2.3665	-3.3158	-0.353363	NM_133492	A_23_P38952	ACER1	alkaline ceramidase 1	Cytoplasm	enzyme	A_23_P38952
ITGAE	A_23_P218375	0.4011	0.0227977	-2.36424	-3.333	-0.368398	NM_002208	A_23_P218375	ITGAE	integrin, alpha E (antigen CD103, human mucosal lymphocyte antigen 1; alpha polypeptide)	Plasma Membrane	other	A_23_P218375
KIAA0226L	A_23_P53763	0.4011	0.0228194	2.37348	-3.321	0.224963	NM_025113	A_23_P53763	KIAA0226L	KIAA0226-like	Other	other	A_23_P53763
PBX4	A_23_P90419	0.4011	0.0228308	-2.36363	-3.3341	-0.164104	NM_025245	A_23_P90419	PBX4	pre-B-cell leukemia homeobox 4	Nucleus	transcription regulator	A_23_P90419
PDCD4	A_23_P9932	0.4015	0.0228886	-2.36712	-3.3301	-0.430487	NM_014456	A_23_P9932	PDCD4	programmed cell death 4 (neoplastic transformation inhibitor)	Nucleus	other	A_23_P9932
ZNHIT2	A_23_P329286	0.4015	0.0229042	2.36227	-3.3367	0.140039	NM_014205	A_23_P329286	ZNHIT2	zinc finger, HIT-type containing 2	Other	other	A_23_P329286
PSMC5	A_23_P164035	0.4015	0.0229109	2.36437	-3.3339	0.236744	NM_002805	A_23_P164035	PSMC5	proteasome (prosome, macropain) 26S subunit, ATPase, 5	Nucleus	transcription regulator	A_23_P164035
IGLJ3	A_24_P510357	0.4016	0.0229379	2.36165	-3.3378	0.511441	S76132	A_24_P510357	IGLJ3*	immunoglobulin lambda joining 3	Other	other	A_24_P510357
ZDHHC3	A_24_P351420	0.4016	0.0229486	-2.36146	-3.3382	-0.290663	NM_016598	A_24_P351420	ZDHHC3	zinc finger, DHHC-type containing 3	Cytoplasm	peptidase	A_24_P351420
SEZ6L2	A_23_P10194	0.4016	0.0229597	2.36125	-3.3386	0.221928	NM_012410	A_23_P10194	SEZ6L2	seizure related 6 homolog (mouse)-like 2	Cytoplasm	other	A_23_P10194
CCDC182	A_32_P62090	0.4023	0.0230129	2.36028	-3.3404	0.180832		A_32_P62090	CCDC182	coiled-coil domain containing 182	Other	other	A_32_P62090
INO80B	A_23_P56673	0.4025	0.0230554	2.36171	-3.3247	0.184883	NM_031288	A_23_P56673	INO80B	INO80 complex subunit B	Nucleus	other	A_23_P56673
JMJD1C	A_23_P427217	0.4025	0.0230576	-2.36646	-3.3192	-0.310233	NM_004241	A_23_P427217	JMJD1C*	jumonji domain containing 1C	Nucleus	other	A_23_P427217
MRPL55	A_24_P49539	0.4025	0.0230694	-2.35924	-3.3424	-0.162398	NM_181463	A_24_P49539	MRPL55	mitochondrial ribosomal protein L55	Cytoplasm	other	A_24_P49539
TRMT13	A_23_P51317	0.4025	0.0230968	2.36095	-3.3403	0.2933	NM_019083	A_23_P51317	TRMT13	tRNA methyltransferase 13 homolog (S. cerevisiae)	Other	other	A_23_P51317
PP2D1	A_23_P325572	0.4025	0.0231057	-2.35858	-3.3436	-0.232584	NM_144714	A_23_P325572	PP2D1	protein phosphatase 2C-like domain containing 1	Other	phosphatase	A_23_P325572
LOC440434	A_24_P690235	0.4025	0.0231226	2.35827	-3.3442	0.261613	AK021884	A_24_P690235	LOC440434	aminopeptidase puromycin sensitive pseudogene	Cytoplasm	other	A_24_P690235
PGAP2	A_23_P64560	0.4025	0.0231346	-2.35805	-3.3446	-0.151064	NM_014489	A_23_P64560	PGAP2	post-GPI attachment to proteins 2	Other	transporter	A_23_P64560
OR51E2	A_23_P139327	0.4026	0.0232229	2.35644	-3.3476	0.145713	NM_030774	A_23_P139327	OR51E2	olfactory receptor, family 51, subfamily E, member 2	Plasma Membrane	G-protein coupled receptor	A_23_P139327
FTH1	A_24_P58337	0.4026	0.0232301	2.35631	-3.3479	0.284961		A_24_P58337	FTH1*	ferritin, heavy polypeptide 1	Cytoplasm	enzyme	A_24_P58337
PIGX	A_24_P46171	0.4026	0.0232433	2.35607	-3.3483	0.178462	NM_017861	A_24_P46171	PIGX	phosphatidylinositol glycan anchor biosynthesis, class X	Cytoplasm	other	A_24_P46171
SWAP70	A_23_P116533	0.4026	0.0232475	-2.3582	-3.3455	-0.349489	NM_015055	A_23_P116533	SWAP70	SWAP switching B-cell complex 70kDa subunit	Cytoplasm	other	A_23_P116533
TMEM198	A_24_P822704	0.4026	0.0232533	-2.35589	-3.3487	-0.151484	XM_059461	A_24_P822704	TMEM198	transmembrane protein 198	Other	other	A_24_P822704
THEMIS2	A_23_P873	0.4029	0.0233124	2.35481	-3.3507	0.267964	NM_004848	A_23_P873	THEMIS2*	thymocyte selection associated family member 2	Other	other	A_23_P873
CYP4F8	A_23_P131060	0.4029	0.0233131	-2.3548	-3.3507	-0.207459	NM_007253	A_23_P131060	CYP4F8	cytochrome P450, family 4, subfamily F, polypeptide 8	Cytoplasm	enzyme	A_23_P131060
SKIL	A_32_P63086	0.4029	0.0233174	2.36427	-3.325	0.354982	BC041913	A_32_P63086	SKIL	SKI-like proto-oncogene	Nucleus	transcription regulator	A_32_P63086
EMC10	A_23_P208674	0.4031	0.0233434	-2.35425	-3.3517	-0.180935	NM_206538	A_23_P208674	EMC10	ER membrane protein complex subunit 10	Other	other	A_23_P208674
THAP3	A_23_P340890	0.4032	0.0233632	-2.3539	-3.3524	-0.232315	NM_138350	A_23_P340890	THAP3	THAP domain containing, apoptosis associated protein 3	Other	other	A_23_P340890
RNF13	A_23_P29378	0.4036	0.0234173	-2.35292	-3.3542	-0.266355	NM_007282	A_23_P29378	RNF13	ring finger protein 13	Cytoplasm	enzyme	A_23_P29378
TMEM238	A_32_P92171	0.4036	0.0234285	-2.35272	-3.3546	-0.209448		A_32_P92171	TMEM238	transmembrane protein 238	Other	other	A_32_P92171
NDUFV3	A_24_P416951	0.4036	0.0234369	-2.35256	-3.3549	-0.171154	NM_001001503	A_24_P416951	NDUFV3	NADH dehydrogenase (ubiquinone) flavoprotein 3, 10kDa	Cytoplasm	enzyme	A_24_P416951
UBE2T	A_23_P115482	0.4036	0.0234409	2.35249	-3.355	0.454022	NM_014176	A_23_P115482	UBE2T	ubiquitin-conjugating enzyme E2T	Nucleus	enzyme	A_23_P115482
RNF41	A_23_P98884	0.4036	0.0234589	-2.35668	-3.3496	-0.242291	NM_194359	A_23_P98884	RNF41	ring finger protein 41, E3 ubiquitin protein ligase	Cytoplasm	enzyme	A_23_P98884
TNFRSF12A	A_23_P49338	0.4036	0.0234704	2.35416	-3.3531	0.439556	NM_016639	A_23_P49338	TNFRSF12A	tumor necrosis factor receptor superfamily, member 12A	Plasma Membrane	transmembrane receptor	A_23_P49338
LOC100507639	A_32_P54160	0.4036	0.0234855	-2.35619	-3.3365	-0.193867	XM_173125	A_32_P54160	LOC100507639	uncharacterized LOC100507639	Other	other	A_32_P54160
ZC2HC1A	A_23_P20363	0.4039	0.023546	-2.3506	-3.3586	-0.269111	NM_016010	A_23_P20363	ZC2HC1A	zinc finger, C2HC-type containing 1A	Other	other	A_23_P20363
SLC35A2	A_24_P310616	0.4039	0.0235548	-2.35044	-3.3589	-0.263864	NM_001032289	A_24_P310616	SLC35A2	solute carrier family 35 (UDP-galactose transporter), member A2	Cytoplasm	other	A_24_P310616
HPCAL1	A_23_P5831	0.4039	0.0235702	2.35966	-3.32	0.340985	NM_134421	A_23_P5831	HPCAL1	hippocalcin-like 1	Cytoplasm	other	A_23_P5831
TUSC1	A_32_P133884	0.4039	0.0235731	-2.35011	-3.3595	-0.301323	NM_001004125	A_32_P133884	TUSC1*	tumor suppressor candidate 1	Other	other	A_32_P133884
TTL	A_23_P361482	0.4039	0.0236112	-2.35635	-3.3378	-0.353849	BC036819	A_23_P361482	TTL	tubulin tyrosine ligase	Cytoplasm	enzyme	A_23_P361482
MVK	A_23_P105592	0.4039	0.0236304	-2.34909	-3.3614	-0.272728	X75311	A_23_P105592	MVK	mevalonate kinase	Cytoplasm	kinase	A_23_P105592
GLUD1	A_23_P138665	0.4039	0.0236336	-2.34903	-3.3615	-0.201975	NM_005271	A_23_P138665	GLUD1	glutamate dehydrogenase 1	Cytoplasm	enzyme	A_23_P138665
SAMD5	A_24_P602871	0.4039	0.0236401	2.34891	-3.3617	0.295351		A_24_P602871	SAMD5	sterile alpha motif domain containing 5	Other	other	A_24_P602871
PIK3R1	A_24_P29401	0.4039	0.0236565	-2.36366	-3.3422	-0.544498	NM_181504	A_24_P29401	PIK3R1	phosphoinositide-3-kinase, regulatory subunit 1 (alpha)	Cytoplasm	kinase	A_24_P29401
KRTAP3-1	A_23_P107454	0.4041	0.0236919	2.34799	-3.3635	0.938412	NM_031958	A_23_P107454	KRTAP3-1	keratin associated protein 3-1	Other	other	A_23_P107454
BAD	A_23_P150207	0.4041	0.0236981	-2.34788	-3.3637	-0.179272	NM_032989	A_23_P150207	BAD	BCL2-associated agonist of cell death	Cytoplasm	other	A_23_P150207
SFT2D2	A_23_P148785	0.4044	0.0237272	2.34736	-3.3647	0.174935	NM_199344	A_23_P148785	SFT2D2*	SFT2 domain containing 2	Cytoplasm	other	A_23_P148785
HEIH	A_32_P32722	0.4051	0.0238001	-2.34606	-3.3671	-0.281932	BC009038	A_32_P32722	HEIH	hepatocellular carcinoma up-regulated EZH2-associated long non-coding RNA	Other	other	A_32_P32722
LOC101927027	A_32_P66625	0.4051	0.0238642	2.34492	-3.3692	0.150366		A_32_P66625	LOC101927027	uncharacterized LOC101927027	Other	other	A_32_P66625
GPNMB	A_23_P134426	0.4051	0.0238752	-2.34472	-3.3696	-0.266118	NM_001005340	A_23_P134426	GPNMB	glycoprotein (transmembrane) nmb	Plasma Membrane	enzyme	A_23_P134426
FDXACB1	A_23_P362261	0.4051	0.0239241	-2.36184	-3.3353	-0.212565	BC006136	A_23_P362261	FDXACB1	ferredoxin-fold anticodon binding domain containing 1	Other	other	A_23_P362261
LINC00900	A_32_P147696	0.4051	0.0239268	-2.34381	-3.3713	-0.261068		A_32_P147696	LINC00900	long intergenic non-protein coding RNA 900	Other	other	A_32_P147696
ZNF503-AS1	A_24_P589001	0.4051	0.0239691	-2.35801	-3.3402	-0.398721	AK023445	A_24_P589001	ZNF503-AS1	ZNF503 antisense RNA 1	Other	other	A_24_P589001
HCP5	A_32_P85500	0.4051	0.0239849	-2.34278	-3.3732	-0.15	NM_006674	A_32_P85500	HCP5	HLA complex P5 (non-protein coding)	Other	other	A_32_P85500
RNF40	A_23_P364890	0.4051	0.0240158	-2.34441	-3.3713	-0.197744	NM_014771	A_23_P364890	RNF40	ring finger protein 40, E3 ubiquitin protein ligase	Cytoplasm	enzyme	A_23_P364890
ADGRG2	A_23_P253692	0.4051	0.024035	-2.34635	-3.3546	-0.182733	NM_005756	A_23_P253692	ADGRG2*	adhesion G protein-coupled receptor G2	Plasma Membrane	G-protein coupled receptor	A_23_P253692
ATOH8	A_32_P38093	0.4051	0.0240381	-2.34184	-3.375	-0.268247		A_32_P38093	ATOH8	atonal homolog 8 (Drosophila)	Other	transcription regulator	A_32_P38093
KRT31	A_23_P107465	0.4051	0.0240426	2.34176	-3.3751	0.83228	NM_002277	A_23_P107465	KRT31	keratin 31, type I	Cytoplasm	other	A_23_P107465
CASC19	A_24_P467868	0.4051	0.0240453	2.35664	-3.3299	0.497138	BI223175	A_24_P467868	CASC19	cancer susceptibility candidate 19 (non-protein coding)	Other	other	A_24_P467868
CYP11B1	A_24_P329424	0.4051	0.0240526	2.34376	-3.3579	0.141435	NM_001026213	A_24_P329424	CYP11B1	cytochrome P450, family 11, subfamily B, polypeptide 1	Cytoplasm	enzyme	A_24_P329424
SPP2	A_23_P412932	0.4051	0.0240676	-2.34349	-3.373	-0.145378	NM_006944	A_23_P412932	SPP2	secreted phosphoprotein 2, 24kDa	Extracellular Space	other	A_23_P412932
RBM26	A_24_P926189	0.4051	0.0241042	-2.35007	-3.351	-0.230321		A_24_P926189	RBM26	RNA binding motif protein 26	Other	other	A_24_P926189
STARD10	A_24_P925241	0.4051	0.0241045	2.34512	-3.3569	0.138925	AK000422	A_24_P925241	STARD10	StAR-related lipid transfer (START) domain containing 10	Cytoplasm	other	A_24_P925241
RAB32	A_23_P42375	0.4051	0.0241096	2.34058	-3.3773	0.263427	NM_006834	A_23_P42375	RAB32	RAB32, member RAS oncogene family	Cytoplasm	enzyme	A_23_P42375
PHKG1	A_32_P193166	0.4051	0.0241284	-2.34242	-3.375	-0.441011	NM_015411	A_32_P193166	PHKG1	phosphorylase kinase, gamma 1 (muscle)	Cytoplasm	kinase	A_32_P193166
ATP10A	A_24_P215765	0.406	0.0241966	-2.33906	-3.3802	-0.386935	NM_024490	A_24_P215765	ATP10A	ATPase, class V, type 10A	Plasma Membrane	transporter	A_24_P215765
GDE1	A_23_P54758	0.406	0.0242054	-2.3389	-3.3805	-0.297943	NM_016641	A_23_P54758	GDE1	glycerophosphodiester phosphodiesterase 1	Plasma Membrane	enzyme	A_23_P54758
KIAA0125	A_23_P140190	0.406	0.0242202	2.34801	-3.3681	0.268444	NM_014151	A_23_P140190	KIAA0125	KIAA0125	Other	other	A_23_P140190
TNIP2	A_23_P258418	0.406	0.0242382	2.34516	-3.3583	0.317634	NM_024309	A_23_P258418	TNIP2	TNFAIP3 interacting protein 2	Cytoplasm	other	A_23_P258418
CCDC50	A_24_P51786	0.4068	0.0243012	-2.33722	-3.3836	-0.467943	NM_174908	A_24_P51786	CCDC50*	coiled-coil domain containing 50	Cytoplasm	other	A_24_P51786
KLKB1	A_23_P252236	0.4068	0.0243138	-2.337	-3.384	-0.150699	NM_000892	A_23_P252236	KLKB1	kallikrein B, plasma (Fletcher factor) 1	Extracellular Space	peptidase	A_23_P252236
PEX14	A_24_P921232	0.4068	0.0243255	2.3368	-3.3844	0.164448	BC017848	A_24_P921232	PEX14	peroxisomal biogenesis factor 14	Cytoplasm	transcription regulator	A_24_P921232
PEBP1	A_23_P13604	0.4068	0.0243519	-2.33634	-3.3852	-0.189559	NM_002567	A_23_P13604	PEBP1	phosphatidylethanolamine binding protein 1	Cytoplasm	other	A_23_P13604
NBR2	A_23_P4160	0.4068	0.0243602	2.34302	-3.3623	0.217888	NM_005821	A_23_P4160	NBR2	neighbor of BRCA1 gene 2 (non-protein coding)	Other	other	A_23_P4160
OSMR	A_24_P388860	0.4068	0.0243778	2.34523	-3.346	0.288778	NM_003999	A_24_P388860	OSMR*	oncostatin M receptor	Plasma Membrane	transmembrane receptor	A_24_P388860
ALCAM	A_23_P41227	0.4068	0.024384	-2.33578	-3.3863	-0.280509	NM_001627	A_23_P41227	ALCAM	activated leukocyte cell adhesion molecule	Plasma Membrane	other	A_23_P41227
PIP4K2B	A_24_P245246	0.407	0.0244373	-2.33485	-3.388	-0.199305	BC073896	A_24_P245246	PIP4K2B	phosphatidylinositol-5-phosphate 4-kinase, type II, beta	Cytoplasm	kinase	A_24_P245246
CCNL2	A_23_P217899	0.407	0.0244379	2.33484	-3.388	0.302065	CR628411	A_23_P217899	CCNL2	cyclin L2	Nucleus	other	A_23_P217899
FAM84A	A_24_P413920	0.407	0.0244586	-2.33448	-3.3887	-0.186215	NM_145175	A_24_P413920	FAM84A	family with sequence similarity 84, member A	Other	other	A_24_P413920
MRPL35	A_23_P165651	0.407	0.0244714	2.33426	-3.3891	0.424559	NM_016622	A_23_P165651	MRPL35	mitochondrial ribosomal protein L35	Cytoplasm	other	A_23_P165651
NHLRC2	A_24_P252780	0.407	0.0244759	-2.34099	-3.366	-0.227724	AK090631	A_24_P252780	NHLRC2	NHL repeat containing 2	Other	enzyme	A_24_P252780
SYT15	A_24_P100535	0.407	0.0244892	2.33395	-3.3897	0.167165	NM_181519	A_24_P100535	SYT15	synaptotagmin XV	Cytoplasm	transporter	A_24_P100535
ZG16B	A_23_P118203	0.407	0.0245336	-2.33534	-3.3881	-0.498456	NM_145252	A_23_P118203	ZG16B	zymogen granule protein 16B	Other	other	A_23_P118203
PPFIA3	A_23_P320553	0.407	0.0245882	2.33224	-3.3929	0.144953	NM_003660	A_23_P320553	PPFIA3	protein tyrosine phosphatase, receptor type, f polypeptide (PTPRF), interacting protein (liprin), alpha 3	Plasma Membrane	phosphatase	A_23_P320553
PLD1	A_23_P155335	0.407	0.0245937	-2.33214	-3.3931	-0.193151	NM_002662	A_23_P155335	PLD1	phospholipase D1, phosphatidylcholine-specific	Cytoplasm	enzyme	A_23_P155335
ZNF607	A_23_P27810	0.407	0.0246317	2.33149	-3.3943	0.228308	NM_032689	A_23_P27810	ZNF607	zinc finger protein 607	Nucleus	other	A_23_P27810
OR7E5P	A_23_P408930	0.407	0.0246651	-2.33091	-3.3954	-0.16991	NG_002160	A_23_P408930	OR7E5P	olfactory receptor, family 7, subfamily E, member 5 pseudogene	Other	other	A_23_P408930
DLG3	A_24_P945283	0.407	0.0246716	-2.3308	-3.3956	-0.289978	AB033058	A_24_P945283	DLG3	discs, large homolog 3 (Drosophila)	Plasma Membrane	kinase	A_24_P945283
SLC25A14	A_23_P135966	0.407	0.0246911	2.33046	-3.3962	0.208057	NM_003951	A_23_P135966	SLC25A14	solute carrier family 25 (mitochondrial carrier, brain), member 14	Cytoplasm	transporter	A_23_P135966
ARL1	A_24_P338648	0.407	0.0247062	-2.3302	-3.3967	-0.256272	NM_001177	A_24_P338648	ARL1	ADP-ribosylation factor-like 1	Cytoplasm	enzyme	A_24_P338648
LOC102724087	A_32_P41080	0.407	0.0247079	-2.33018	-3.3967	-0.238588		A_32_P41080	LOC102724087	uncharacterized LOC102724087	Other	other	A_32_P41080
TYMS	A_23_P50096	0.407	0.0247514	2.32943	-3.3981	0.525477	NM_001071	A_23_P50096	TYMS	thymidylate synthetase	Nucleus	enzyme	A_23_P50096
PRO1804	A_24_P376599	0.407	0.0247689	-2.34104	-3.3426	-0.173684	AF132201	A_24_P376599	PRO1804	uncharacterized LOC100133319	Other	other	A_24_P376599
MAGEB2	A_23_P254831	0.407	0.0247907	2.32875	-3.3994	0.160523	NM_002364	A_23_P254831	MAGEB2	melanoma antigen family B2	Cytoplasm	other	A_23_P254831
MKNK2	A_24_P938135	0.407	0.0248046	2.32851	-3.3998	0.292276	Z25424	A_24_P938135	MKNK2	MAP kinase interacting serine/threonine kinase 2	Cytoplasm	kinase	A_24_P938135
NFIC	A_24_P356830	0.407	0.0248094	-2.32843	-3.4	-0.174376		A_24_P356830	NFIC	nuclear factor I/C (CCAAT-binding transcription factor)	Nucleus	transcription regulator	A_24_P356830
NIP7	A_23_P54834	0.407	0.0248244	2.32817	-3.4005	0.285545	NM_016101	A_23_P54834	NIP7	NIP7, nucleolar pre-rRNA processing protein	Nucleus	other	A_23_P54834
RPL21	A_32_P234738	0.407	0.0248264	-2.32814	-3.4005	-0.190563	XM_371668	A_32_P234738	RPL21*	ribosomal protein L21	Cytoplasm	other	A_32_P234738
OCLN	A_24_P686247	0.407	0.0248284	-2.33025	-3.3976	-0.211244	CD518677	A_24_P686247	OCLN	occludin	Plasma Membrane	enzyme	A_24_P686247
GFOD2	A_32_P171790	0.407	0.0248595	-2.32757	-3.4016	-0.194061	NM_001023	A_32_P171790	GFOD2	glucose-fructose oxidoreductase domain containing 2	Extracellular Space	enzyme	A_32_P171790
TMEM209	A_32_P112034	0.407	0.0248636	-2.3275	-3.4017	-0.131996	NM_032842	A_32_P112034	TMEM209	transmembrane protein 209	Other	other	A_32_P112034
IMP4	A_23_P131518	0.407	0.0248675	-2.32957	-3.384	-0.19306		A_23_P131518	IMP4	IMP4, U3 small nucleolar ribonucleoprotein	Nucleus	other	A_23_P131518
GAL3ST2	A_23_P326157	0.407	0.0248819	2.32719	-3.4023	0.124649	NM_022134	A_23_P326157	GAL3ST2	galactose-3-O-sulfotransferase 2	Cytoplasm	enzyme	A_23_P326157
LINC01146	A_24_P759747	0.407	0.0248837	-2.32716	-3.4023	-0.156584	BC029479	A_24_P759747	LINC01146	long intergenic non-protein coding RNA 1146	Other	other	A_24_P759747
LINC01224	A_24_P940509	0.407	0.0249178	-2.32871	-3.4004	-0.263111	AK022793	A_24_P940509	LINC01224		Other	other	A_24_P940509
ATG9B	A_32_P154053	0.407	0.024925	2.32646	-3.4037	0.120695	NM_173681	A_32_P154053	ATG9B	autophagy related 9B	Cytoplasm	other	A_32_P154053
ANKFY1	A_24_P151834	0.407	0.0249335	2.33069	-3.3978	0.19913	NM_020740	A_24_P151834	ANKFY1	ankyrin repeat and FYVE domain containing 1	Cytoplasm	transcription regulator	A_24_P151834
ESYT1	A_23_P150852	0.407	0.0249392	2.32621	-3.4041	0.120928	NM_015292	A_23_P150852	ESYT1	extended synaptotagmin-like protein 1	Cytoplasm	other	A_23_P150852
CLDN6	A_23_P37942	0.407	0.0249395	2.32621	-3.4041	0.222254	NM_021195	A_23_P37942	CLDN6	claudin 6	Plasma Membrane	other	A_23_P37942
BAALC-AS2	A_24_P7228	0.407	0.0249504	-2.32602	-3.4045	-0.162057	XM_379597	A_24_P7228	BAALC-AS2	BAALC antisense RNA 2	Other	other	A_24_P7228
CDC42EP2	A_23_P1602	0.408	0.025027	-2.32685	-3.4039	-0.252422	NM_006779	A_23_P1602	CDC42EP2	CDC42 effector protein (Rho GTPase binding) 2	Plasma Membrane	other	A_23_P1602
CKLF	A_23_P206396	0.408	0.0250453	2.32441	-3.4075	0.364885	NM_016951	A_23_P206396	CKLF	chemokine-like factor	Extracellular Space	cytokine	A_23_P206396
GSX2	A_23_P92453	0.4084	0.0251106	2.33251	-3.383	0.128768	NM_133267	A_23_P92453	GSX2	GS homeobox 2	Nucleus	transcription regulator	A_23_P92453
BOD1L1	A_23_P359052	0.4084	0.025128	-2.32972	-3.4007	-0.214294	NM_148894	A_23_P359052	BOD1L1	biorientation of chromosomes in cell division 1-like 1	Nucleus	other	A_23_P359052
PAX8	A_23_P210001	0.4084	0.0251316	2.32294	-3.4102	0.128677	NM_013992	A_23_P210001	PAX8	paired box 8	Nucleus	transcription regulator	A_23_P210001
SLC35C2	A_24_P185624	0.4084	0.0251366	2.32286	-3.4103	0.169731	NM_173179	A_24_P185624	SLC35C2	solute carrier family 35 (GDP-fucose transporter), member C2	Other	transporter	A_24_P185624
SHCBP1	A_32_P96719	0.4084	0.0251468	2.33189	-3.3841	0.293393	NM_024745	A_32_P96719	SHCBP1	SHC SH2-domain binding protein 1	Other	other	A_32_P96719
MALAT1	A_23_P21143	0.4084	0.0251641	2.32239	-3.4112	0.372806		A_23_P21143	MALAT1	metastasis associated lung adenocarcinoma transcript 1 (non-protein coding)	Nucleus	other	A_23_P21143
BAG5	A_24_P130026	0.4084	0.0251758	-2.32219	-3.4116	-0.263749	NM_001015048	A_24_P130026	BAG5	BCL2-associated athanogene 5	Cytoplasm	other	A_24_P130026
SF3A3	A_24_P603224	0.4084	0.0251879	2.32199	-3.412	0.321742	NM_006802	A_24_P603224	SF3A3	splicing factor 3a, subunit 3, 60kDa	Nucleus	other	A_24_P603224
RPL13	A_24_P142228	0.4084	0.0251985	2.32181	-3.4123	0.175505	XM_371023	A_24_P142228	RPL13*	ribosomal protein L13	Nucleus	other	A_24_P142228
PCBP2	A_24_P141688	0.409	0.0252523	-2.3209	-3.414	-0.189176		A_24_P141688	PCBP2	poly(rC) binding protein 2	Nucleus	other	A_24_P141688
PDE8B	A_24_P197537	0.409	0.0252856	-2.32469	-3.4089	-0.435429	NM_001029854	A_24_P197537	PDE8B	phosphodiesterase 8B	Cytoplasm	enzyme	A_24_P197537
LENG9	A_32_P493225	0.409	0.0253158	-2.31983	-3.416	-0.157097	NM_198988	A_32_P493225	LENG9	leukocyte receptor cluster (LRC) member 9	Other	other	A_32_P493225
UGT8	A_24_P103264	0.409	0.0253498	2.31926	-3.417	0.115272	NM_003360	A_24_P103264	UGT8	UDP glycosyltransferase 8	Cytoplasm	enzyme	A_24_P103264
BMX	A_24_P263144	0.409	0.0253543	2.33097	-3.3874	0.235014	NM_001721	A_24_P263144	BMX*	BMX non-receptor tyrosine kinase	Cytoplasm	kinase	A_24_P263144
TSPYL1	A_24_P76879	0.409	0.0253843	-2.31868	-3.4181	-0.229039	AL136629	A_24_P76879	TSPYL1	TSPY-like 1	Nucleus	other	A_24_P76879
HS1BP3	A_24_P42564	0.409	0.0253878	-2.33316	-3.3851	-0.242885	BC027947	A_24_P42564	HS1BP3	HCLS1 binding protein 3	Other	other	A_24_P42564
MICAL3	A_24_P366082	0.409	0.0253986	2.31844	-3.4185	0.19914	XM_032996	A_24_P366082	MICAL3	microtubule associated monooxygenase, calponin and LIM domain containing 3	Cytoplasm	enzyme	A_24_P366082
CDKN2A	A_23_P43484	0.409	0.0254086	2.32039	-3.4008	0.374855	NM_058195	A_23_P43484	CDKN2A	cyclin-dependent kinase inhibitor 2A	Nucleus	transcription regulator	A_23_P43484
ALDH3A2	A_23_P129896	0.409	0.025412	-2.31821	-3.419	-0.266792	NM_000382	A_23_P129896	ALDH3A2	aldehyde dehydrogenase 3 family, member A2	Cytoplasm	enzyme	A_23_P129896
ZCCHC7	A_23_P124855	0.409	0.0254177	-2.31812	-3.4191	-0.214699	NM_032226	A_23_P124855	ZCCHC7	zinc finger, CCHC domain containing 7	Nucleus	other	A_23_P124855
USP47	A_23_P148204	0.409	0.0254417	-2.31772	-3.4199	-0.260703	NM_017944	A_23_P148204	USP47*	ubiquitin specific peptidase 47	Cytoplasm	peptidase	A_23_P148204
AFF1	A_23_P29897	0.409	0.0254492	-2.3197	-3.4171	-0.212589	NM_005935	A_23_P29897	AFF1	AF4/FMR2 family, member 1	Nucleus	transcription regulator	A_23_P29897
PXK	A_24_P140204	0.409	0.0254636	-2.31946	-3.4176	-0.241711	NM_017771	A_24_P140204	PXK	PX domain containing serine/threonine kinase	Cytoplasm	kinase	A_24_P140204
APMAP	A_23_P109201	0.409	0.0254953	-2.31682	-3.4216	-0.493763	NM_020531	A_23_P109201	APMAP	adipocyte plasma membrane associated protein	Plasma Membrane	enzyme	A_23_P109201
ANXA11	A_24_P107142	0.409	0.0255244	-2.31633	-3.4225	-0.299986	NM_001157	A_24_P107142	ANXA11*	annexin A11	Nucleus	other	A_24_P107142
RAN	A_24_P47547	0.409	0.0255318	2.31621	-3.4227	0.437699	NM_006325	A_24_P47547	RAN*	RAN, member RAS oncogene family	Nucleus	enzyme	A_24_P47547
LINC01431	A_24_P659393	0.409	0.0256098	-2.31491	-3.4251	-0.202989		A_24_P659393	LINC01431	long intergenic non-protein coding RNA 1431	Other	other	A_24_P659393
HBA1/HBA2	A_23_P26457	0.409	0.0256174	-2.31478	-3.4253	-0.826731	NM_000517	A_23_P26457	HBA1/HBA2*	hemoglobin, alpha 1	Extracellular Space	transporter	A_23_P26457
PRR30	A_23_P351328	0.409	0.0256338	-2.31451	-3.4258	-0.136831	NM_178553	A_23_P351328	PRR30	proline rich 30	Other	other	A_23_P351328
GGT1	A_24_P76267	0.409	0.025672	-2.31387	-3.427	-0.123136	NM_002058	A_24_P76267	GGT1	gamma-glutamyltransferase 1	Plasma Membrane	enzyme	A_24_P76267
KDELC1	A_23_P128613	0.409	0.0256751	2.31382	-3.4271	0.364516	NM_024089	A_23_P128613	KDELC1	KDEL (Lys-Asp-Glu-Leu) containing 1	Cytoplasm	other	A_23_P128613
COL4A2	A_23_P205031	0.409	0.0256965	2.31347	-3.4278	0.357384	NM_001846	A_23_P205031	COL4A2	collagen, type IV, alpha 2	Extracellular Space	other	A_23_P205031
SEMA3G	A_23_P6818	0.409	0.0257051	-2.31332	-3.428	-0.368057	NM_020163	A_23_P6818	SEMA3G	sema domain, immunoglobulin domain (Ig), short basic domain, secreted, (semaphorin) 3G	Cytoplasm	other	A_23_P6818
ANK1	A_23_P216108	0.409	0.025734	2.31716	-3.408	0.278775	NM_020476	A_23_P216108	ANK1	ankyrin 1, erythrocytic	Plasma Membrane	other	A_23_P216108
KCTD20	A_23_P374351	0.409	0.0257402	-2.31274	-3.4291	-0.252495	NM_173562	A_23_P374351	KCTD20	potassium channel tetramerization domain containing 20	Cytoplasm	other	A_23_P374351
EEF1D	A_24_P307002	0.409	0.0257478	-2.31262	-3.4293	-0.210548		A_24_P307002	EEF1D*	eukaryotic translation elongation factor 1 delta (guanine nucleotide exchange protein)	Cytoplasm	translation regulator	A_24_P307002
CTDP1	A_23_P101111	0.409	0.0257649	-2.31233	-3.4299	-0.236075	NM_048368	A_23_P101111	CTDP1	CTD (carboxy-terminal domain, RNA polymerase II, polypeptide A) phosphatase, subunit 1	Nucleus	phosphatase	A_23_P101111
YBEY	A_32_P18547	0.409	0.0257703	-2.31224	-3.43	-0.180143	NM_001006114	A_32_P18547	YBEY	ybeY metallopeptidase (putative)	Cytoplasm	other	A_32_P18547
PAG1	A_32_P61684	0.409	0.02578	2.31208	-3.4303	0.200323	NM_018440	A_32_P61684	PAG1	phosphoprotein membrane anchor with glycosphingolipid microdomains 1	Plasma Membrane	other	A_32_P61684
GLIDR	A_32_P148726	0.4093	0.02581	-2.31158	-3.4312	-0.217366	BX664615	A_32_P148726	GLIDR*	glioblastoma down-regulated RNA	Other	other	A_32_P148726
GALNT11	A_23_P8412	0.41	0.025868	-2.31063	-3.433	-0.197688	NM_022087	A_23_P8412	GALNT11	polypeptide N-acetylgalactosaminyltransferase 11	Cytoplasm	enzyme	A_23_P8412
DIP2A	A_24_P7179	0.41	0.0259358	2.3239	-3.3882	0.274619	AK056738	A_24_P7179	DIP2A	DIP2 disco-interacting protein 2 homolog A (Drosophila)	Nucleus	transcription regulator	A_24_P7179
LINC00649	A_32_P200537	0.41	0.0259362	-2.3095	-3.4351	-0.173864		A_32_P200537	LINC00649	long intergenic non-protein coding RNA 649	Other	other	A_32_P200537
TCAF1	A_32_P56525	0.41	0.0259368	-2.30949	-3.4351	-0.203996	NM_014719	A_32_P56525	TCAF1	TRPM8 channel-associated factor 1	Plasma Membrane	other	A_32_P56525
SLCO1B3	A_23_P105475	0.41	0.0259413	-2.30942	-3.4353	-0.140817	NM_019844	A_23_P105475	SLCO1B3	solute carrier organic anion transporter family, member 1B3	Plasma Membrane	transporter	A_23_P105475
RABAC1	A_23_P38864	0.4102	0.0259689	-2.30896	-3.4361	-0.202803	NM_006423	A_23_P38864	RABAC1	Rab acceptor 1 (prenylated)	Cytoplasm	other	A_23_P38864
GAS5-AS1	A_32_P307211	0.4103	0.0260167	-2.32545	-3.3646	-0.3513	AF088026	A_32_P307211	GAS5-AS1	GAS5 antisense RNA 1	Other	other	A_32_P307211
RASSF7	A_23_P52589	0.4104	0.0260681	-2.30733	-3.4391	-0.211308	NM_003475	A_23_P52589	RASSF7	Ras association (RalGDS/AF-6) domain family (N-terminal) member 7	Other	other	A_23_P52589
TIMM8A	A_23_P217637	0.4104	0.0260702	2.3073	-3.4392	0.237326	NM_004085	A_23_P217637	TIMM8A	translocase of inner mitochondrial membrane 8 homolog A (yeast)	Cytoplasm	other	A_23_P217637
SCGB1A1	A_23_P150583	0.4104	0.0260792	-2.30715	-3.4394	-0.180312	NM_003357	A_23_P150583	SCGB1A1	secretoglobin, family 1A, member 1 (uteroglobin)	Extracellular Space	cytokine	A_23_P150583
TRAPPC12	A_23_P256835	0.4104	0.0260865	-2.30703	-3.4397	-0.21981	NM_016030	A_23_P256835	TRAPPC12	trafficking protein particle complex 12	Other	other	A_23_P256835
KIF17	A_23_P400515	0.4104	0.0260958	2.30688	-3.44	0.207219	NM_020816	A_23_P400515	KIF17	kinesin family member 17	Cytoplasm	transporter	A_23_P400515
ARHGAP5-AS1	A_23_P25746	0.4104	0.0261236	-2.30642	-3.4408	-0.206509	BC007251	A_23_P25746	ARHGAP5-AS1	ARHGAP5 antisense RNA 1 (head to head)	Other	other	A_23_P25746
SERTAD2	A_24_P294124	0.4104	0.0261363	-2.3105	-3.435	-0.429927	NM_014755	A_24_P294124	SERTAD2	SERTA domain containing 2	Cytoplasm	transcription regulator	A_24_P294124
IGFBP5	A_23_P154115	0.4104	0.0261563	-2.30589	-3.4418	-0.53671	NM_000599	A_23_P154115	IGFBP5*	insulin-like growth factor binding protein 5	Extracellular Space	other	A_23_P154115
BMX	A_23_P253602	0.4104	0.0261772	2.30555	-3.4424	0.130817	NM_001721	A_23_P253602	BMX*	BMX non-receptor tyrosine kinase	Cytoplasm	kinase	A_23_P253602
GOLGA8J (includes others)	A_24_P264166	0.4104	0.0261875	2.30538	-3.4427	0.170703	AL833871	A_24_P264166	GOLGA8J (includes others)*	golgin A8 family, member H	Other	other	A_24_P264166
CNTFR	A_23_P9402	0.4104	0.0261891	-2.31695	-3.4127	-0.207694	NM_001842	A_23_P9402	CNTFR	ciliary neurotrophic factor receptor	Plasma Membrane	transmembrane receptor	A_23_P9402
FAM49B	A_32_P133526	0.4104	0.026197	-2.30522	-3.443	-0.115842		A_32_P133526	FAM49B	family with sequence similarity 49, member B	Extracellular Space	other	A_32_P133526
OR7C2	A_23_P108265	0.4105	0.0262233	-2.30479	-3.4438	-0.175111	NM_012377	A_23_P108265	OR7C2	olfactory receptor, family 7, subfamily C, member 2	Plasma Membrane	G-protein coupled receptor	A_23_P108265
LHX1	A_23_P78061	0.4105	0.0262589	-2.3063	-3.4419	-0.277222	NM_005568	A_23_P78061	LHX1	LIM homeobox 1	Nucleus	transcription regulator	A_23_P78061
CKMT1A/CKMT1B	A_24_P339024	0.4105	0.0262738	-2.30605	-3.4423	-0.264244	AC011330	A_24_P339024	CKMT1A/CKMT1B*	creatine kinase, mitochondrial 1B	Cytoplasm	kinase	A_24_P339024
RIBC1	A_23_P73667	0.4105	0.0262767	-2.30393	-3.4454	-0.17286	NM_001031745	A_23_P73667	RIBC1	RIB43A domain with coiled-coils 1	Other	other	A_23_P73667
IGKC	A_24_P484904	0.4105	0.0262936	2.30792	-3.4248	0.154508	AJ399872	A_24_P484904	IGKC	immunoglobulin kappa constant	Extracellular Space	other	A_24_P484904
BECN1	A_23_P89410	0.4105	0.0263031	-2.30349	-3.4462	-0.255649	NM_003766	A_23_P89410	BECN1	beclin 1, autophagy related	Cytoplasm	other	A_23_P89410
LRRC75A	A_23_P368484	0.4112	0.0264199	-2.3218	-3.409	-0.33	NM_207387	A_23_P368484	LRRC75A	leucine rich repeat containing 75A	Other	other	A_23_P368484
APLN	A_23_P113393	0.4112	0.0264354	2.30135	-3.4502	0.127986	NM_017413	A_23_P113393	APLN	apelin	Extracellular Space	other	A_23_P113393
ACOT9	A_24_P42501	0.4112	0.0264363	2.30133	-3.4502	0.284473	NM_001037171	A_24_P42501	ACOT9	acyl-CoA thioesterase 9	Cytoplasm	enzyme	A_24_P42501
NTRK1	A_24_P265506	0.4112	0.0264387	2.30785	-3.4263	0.159746	NM_001007792	A_24_P265506	NTRK1	neurotrophic tyrosine kinase, receptor, type 1	Plasma Membrane	kinase	A_24_P265506
SLX4	A_23_P371129	0.4112	0.0264487	2.30113	-3.4506	0.244706	NM_032444	A_23_P371129	SLX4	SLX4 structure-specific endonuclease subunit	Nucleus	other	A_23_P371129
FOXD2	A_23_P413585	0.4112	0.0264508	2.3011	-3.4506	0.159104	NM_004474	A_23_P413585	FOXD2	forkhead box D2	Nucleus	transcription regulator	A_23_P413585
KCTD15	A_24_P22892	0.4112	0.0264516	2.30109	-3.4506	0.606896	NM_024076	A_24_P22892	KCTD15	potassium channel tetramerization domain containing 15	Other	ion channel	A_24_P22892
GDNF	A_32_P377880	0.4113	0.0265166	2.30004	-3.4526	0.190351	BC008580	A_32_P377880	GDNF	glial cell derived neurotrophic factor	Extracellular Space	growth factor	A_32_P377880
PTGIS	A_24_P48723	0.4113	0.026522	-2.32011	-3.3993	-0.708011	NM_000961	A_24_P48723	PTGIS	prostaglandin I2 (prostacyclin) synthase	Cytoplasm	enzyme	A_24_P48723
ZKSCAN3	A_23_P168019	0.4113	0.026546	-2.30163	-3.4505	-0.199567	NM_024493	A_23_P168019	ZKSCAN3	zinc finger with KRAB and SCAN domains 3	Nucleus	transcription regulator	A_23_P168019
GGH	A_23_P134910	0.4114	0.026592	2.29882	-3.4548	0.459939	NM_003878	A_23_P134910	GGH	gamma-glutamyl hydrolase (conjugase, folylpolygammaglutamyl hydrolase)	Cytoplasm	peptidase	A_23_P134910
METTL21A	A_23_P209337	0.4114	0.0265955	2.31028	-3.4247	0.418176	NM_145280	A_23_P209337	METTL21A*	methyltransferase like 21A	Other	enzyme	A_23_P209337
MED13	A_24_P17077	0.4114	0.0265996	-2.30294	-3.4339	-0.291258	NM_005121	A_24_P17077	MED13	mediator complex subunit 13	Nucleus	transcription regulator	A_24_P17077
FAM64A	A_23_P49878	0.4114	0.0266198	2.29837	-3.4557	0.3281	NM_019013	A_23_P49878	FAM64A	family with sequence similarity 64, member A	Nucleus	other	A_23_P49878
OR1N2	A_23_P135226	0.4114	0.0266993	-2.29709	-3.458	-0.148362	NM_001004457	A_23_P135226	OR1N2	olfactory receptor, family 1, subfamily N, member 2	Plasma Membrane	G-protein coupled receptor	A_23_P135226
PKD1	A_23_P77502	0.4114	0.0267039	-2.29702	-3.4581	-0.143531	NM_000296	A_23_P77502	PKD1	polycystic kidney disease 1 (autosomal dominant)	Plasma Membrane	ion channel	A_23_P77502
STMN2	A_23_P399265	0.4114	0.0267059	2.29699	-3.4582	0.57291	NM_007029	A_23_P399265	STMN2	stathmin 2	Plasma Membrane	other	A_23_P399265
LOC100505851	A_32_P354945	0.4114	0.0267251	-2.30091	-3.4526	-0.234418	BC015383	A_32_P354945	LOC100505851	uncharacterized LOC100505851	Other	other	A_32_P354945
P2RX2	A_23_P124003	0.4114	0.0267533	-2.29623	-3.4596	-0.272979	NM_170683	A_23_P124003	P2RX2	purinergic receptor P2X, ligand gated ion channel, 2	Plasma Membrane	ion channel	A_23_P124003
LINC00963	A_32_P95147	0.4114	0.0267723	-2.29592	-3.4602	-0.238097	BC038559	A_32_P95147	LINC00963	long intergenic non-protein coding RNA 963	Other	other	A_32_P95147
SOX2	A_23_P401055	0.4114	0.0267824	2.30469	-3.4185	0.686611	NM_003106	A_23_P401055	SOX2	SRY (sex determining region Y)-box 2	Nucleus	transcription regulator	A_23_P401055
CEACAM1	A_24_P382319	0.4114	0.0267838	-2.29574	-3.4605	-0.177362	NM_001712	A_24_P382319	CEACAM1	carcinoembryonic antigen-related cell adhesion molecule 1 (biliary glycoprotein)	Plasma Membrane	other	A_24_P382319
AGBL5	A_23_P154466	0.4114	0.0268076	-2.29536	-3.4612	-0.128502	NM_001035507	A_23_P154466	AGBL5*	ATP/GTP binding protein-like 5	Cytoplasm	peptidase	A_23_P154466
LGALS3	A_23_P128919	0.4114	0.0268145	-2.29525	-3.4614	-0.252222	NM_194327	A_23_P128919	LGALS3	lectin, galactoside-binding, soluble, 3	Extracellular Space	other	A_23_P128919
BPHL	A_23_P42087	0.4114	0.026815	-2.29524	-3.4614	-0.133559	NM_004332	A_23_P42087	BPHL	biphenyl hydrolase-like (serine hydrolase)	Cytoplasm	enzyme	A_23_P42087
NUDT14	A_32_P5976	0.4114	0.0268173	-2.2952	-3.4615	-0.110122	NM_177533	A_32_P5976	NUDT14	nudix (nucleoside diphosphate linked moiety X)-type motif 14	Cytoplasm	phosphatase	A_32_P5976
LOC101927811	A_32_P117322	0.4114	0.0268257	-2.2993	-3.4405	-0.291792		A_32_P117322	LOC101927811	uncharacterized LOC101927811	Other	other	A_32_P117322
MEGF10	A_24_P7192	0.4114	0.0268265	-2.29928	-3.4556	-0.186743	BC020198	A_24_P7192	MEGF10	multiple EGF-like-domains 10	Plasma Membrane	other	A_24_P7192
VPS45	A_23_P23719	0.4114	0.0268378	2.29488	-3.4621	0.116835	NM_007259	A_23_P23719	VPS45	vacuolar protein sorting 45 homolog (S. cerevisiae)	Cytoplasm	transporter	A_23_P23719
HCLS1	A_23_P73429	0.4117	0.0268723	2.29433	-3.4631	0.288706	NM_005335	A_23_P73429	HCLS1	hematopoietic cell-specific Lyn substrate 1	Nucleus	other	A_23_P73429
CHST8	A_23_P90275	0.4118	0.0269162	-2.29363	-3.4644	-0.175154	NM_022467	A_23_P90275	CHST8	carbohydrate (N-acetylgalactosamine 4-0) sulfotransferase 8	Cytoplasm	enzyme	A_23_P90275
GGA3	A_23_P38181	0.4118	0.0269411	-2.29323	-3.4651	-0.232717	NM_014001	A_23_P38181	GGA3	golgi-associated, gamma adaptin ear containing, ARF binding protein 3	Cytoplasm	transporter	A_23_P38181
LRSAM1	A_23_P123916	0.4118	0.0269661	2.29489	-3.4628	0.202922	NM_001005373	A_23_P123916	LRSAM1	leucine rich repeat and sterile alpha motif containing 1	Cytoplasm	enzyme	A_23_P123916
AAMDC	A_24_P49383	0.4118	0.026997	-2.29234	-3.4668	-0.209194	NM_024684	A_24_P49383	AAMDC	adipogenesis associated, Mth938 domain containing	Cytoplasm	other	A_24_P49383
PTP4A1	A_23_P81770	0.4118	0.0270188	2.29199	-3.4674	0.417785	NM_003463	A_23_P81770	PTP4A1	protein tyrosine phosphatase type IVA, member 1	Cytoplasm	phosphatase	A_23_P81770
CTNND1	A_23_P251316	0.4118	0.0270296	-2.29603	-3.4615	-0.473877	NM_001331	A_23_P251316	CTNND1	catenin (cadherin-associated protein), delta 1	Nucleus	other	A_23_P251316
ZNF18	A_23_P141302	0.4118	0.0270352	-2.29173	-3.4679	-0.242229	NM_144680	A_23_P141302	ZNF18	zinc finger protein 18	Nucleus	transcription regulator	A_23_P141302
TMED3	A_23_P26173	0.4118	0.0270562	-2.2914	-3.4685	-0.193301	NM_007364	A_23_P26173	TMED3	transmembrane emp24 protein transport domain containing 3	Cytoplasm	transporter	A_23_P26173
FTH1	A_32_P820503	0.4118	0.027066	2.29124	-3.4688	0.27219		A_32_P820503	FTH1*	ferritin, heavy polypeptide 1	Cytoplasm	enzyme	A_32_P820503
UBE2S	A_32_P171328	0.4118	0.0270753	2.2911	-3.469	0.409315		A_32_P171328	UBE2S	ubiquitin-conjugating enzyme E2S	Nucleus	enzyme	A_32_P171328
ZNF778	A_32_P78783	0.4118	0.027076	2.29314	-3.466	0.180011	NM_182531	A_32_P78783	ZNF778	zinc finger protein 778	Nucleus	other	A_32_P78783
ZBTB17	A_23_P654	0.4118	0.0271036	-2.29065	-3.4699	-0.175341	NM_003443	A_23_P654	ZBTB17	zinc finger and BTB domain containing 17	Nucleus	transcription regulator	A_23_P654
CACNG3	A_23_P66180	0.4118	0.0271054	2.29062	-3.4699	0.105893	NM_006539	A_23_P66180	CACNG3	calcium channel, voltage-dependent, gamma subunit 3	Plasma Membrane	ion channel	A_23_P66180
H2AFZ	A_23_P133146	0.4118	0.0271311	2.29021	-3.4707	0.274606	NM_002106	A_23_P133146	H2AFZ*	H2A histone family, member Z	Nucleus	other	A_23_P133146
CSH1/CSH2	A_23_P381347	0.4118	0.0271415	-2.30998	-3.417	-0.176663	NM_001317	A_23_P381347	CSH1/CSH2	chorionic somatomammotropin hormone 1 (placental lactogen)	Extracellular Space	other	A_23_P381347
ARV1	A_24_P919920	0.4118	0.0271928	-2.29128	-3.4694	-0.220767		A_24_P919920	ARV1	ARV1 homolog (S. cerevisiae)	Cytoplasm	other	A_24_P919920
ISG20	A_23_P32404	0.4118	0.0272034	2.28907	-3.4728	0.243384	NM_002201	A_23_P32404	ISG20	interferon stimulated exonuclease gene 20kDa	Nucleus	enzyme	A_23_P32404
NAB1	A_23_P209805	0.4118	0.0272077	-2.289	-3.4729	-0.201531	NM_005966	A_23_P209805	NAB1	NGFI-A binding protein 1 (EGR1 binding protein 1)	Nucleus	transcription regulator	A_23_P209805
CAV1	A_32_P56489	0.4118	0.0272166	-2.28886	-3.4732	-0.353065	NM_001753	A_32_P56489	CAV1	caveolin 1, caveolae protein, 22kDa	Plasma Membrane	transmembrane receptor	A_32_P56489
ZNF30	A_32_P203430	0.4118	0.0272241	2.30013	-3.4429	0.355583	NM_194325	A_32_P203430	ZNF30	zinc finger protein 30	Nucleus	other	A_32_P203430
KANSL1-AS1	A_24_P221327	0.4118	0.0272269	2.2887	-3.4734	0.422315	BC020847	A_24_P221327	KANSL1-AS1	KANSL1 antisense RNA 1	Other	other	A_24_P221327
COA7	A_23_P347508	0.4118	0.0272289	2.28867	-3.4735	0.347681	NM_023077	A_23_P347508	COA7	cytochrome c oxidase assembly factor 7 (putative)	Other	other	A_23_P347508
NUDT3	A_23_P93389	0.4125	0.0273034	2.28749	-3.4757	0.363509	NM_006703	A_23_P93389	NUDT3	nudix (nucleoside diphosphate linked moiety X)-type motif 3	Cytoplasm	phosphatase	A_23_P93389
CEP78	A_32_P34404	0.4125	0.0273153	2.28731	-3.476	0.226624		A_32_P34404	CEP78	centrosomal protein 78kDa	Cytoplasm	other	A_32_P34404
RNF38	A_23_P255851	0.4125	0.0273236	-2.28922	-3.4732	-0.310633	NM_194328	A_23_P255851	RNF38	ring finger protein 38	Nucleus	enzyme	A_23_P255851
TRIM71	A_32_P221429	0.4125	0.0273371	2.29115	-3.4705	0.53651	BM928667	A_32_P221429	TRIM71	tripartite motif containing 71, E3 ubiquitin protein ligase	Cytoplasm	enzyme	A_32_P221429
LOC440311	A_24_P332292	0.4125	0.0273486	-2.28678	-3.477	-0.227333		A_24_P332292	LOC440311*	glioma tumor suppressor candidate region gene 2 pseudogene	Other	other	A_24_P332292
PAX8-AS1	A_24_P885873	0.4126	0.0273687	2.28647	-3.4775	0.155842	AK056052	A_24_P885873	PAX8-AS1	PAX8 antisense RNA 1	Other	other	A_24_P885873
SNX29	A_23_P367816	0.4128	0.0273993	-2.28599	-3.4784	-0.379882	CR618523	A_23_P367816	SNX29	sorting nexin 29	Cytoplasm	other	A_23_P367816
CISD2	A_23_P69695	0.4128	0.0274119	2.28579	-3.4788	0.276505	NM_001008388	A_23_P69695	CISD2	CDGSH iron sulfur domain 2	Cytoplasm	other	A_23_P69695
ZNF417/ZNF587	A_24_P373726	0.4135	0.0274873	-2.28879	-3.4748	-0.243943	NM_152475	A_24_P373726	ZNF417/ZNF587	zinc finger protein 417	Nucleus	other	A_24_P373726
RPL19	A_32_P111274	0.4135	0.0275105	-2.28425	-3.4816	-0.154896	NM_000981	A_32_P111274	RPL19	ribosomal protein L19	Cytoplasm	other	A_32_P111274
PTPRJ	A_24_P921321	0.4135	0.0275404	2.28378	-3.4825	0.254961	BC019824	A_24_P921321	PTPRJ*	protein tyrosine phosphatase, receptor type, J	Plasma Membrane	phosphatase	A_24_P921321
ARHGAP33	A_32_P219126	0.4135	0.0275568	2.28353	-3.4829	0.324971	AL137579	A_32_P219126	ARHGAP33	Rho GTPase activating protein 33	Plasma Membrane	transporter	A_32_P219126
KRTAP5-9	A_23_P13048	0.4135	0.0275761	2.28322	-3.4835	0.310642	NM_005553	A_23_P13048	KRTAP5-9	keratin associated protein 5-9	Other	other	A_23_P13048
RCAN2	A_32_P156851	0.4135	0.027594	-2.28712	-3.4778	-0.593368	NM_005822	A_32_P156851	RCAN2	regulator of calcineurin 2	Other	other	A_32_P156851
OVOL2	A_23_P143348	0.4135	0.0275949	-2.28293	-3.484	-0.185796	NM_021220	A_23_P143348	OVOL2	ovo-like zinc finger 2	Nucleus	transcription regulator	A_23_P143348
IL37	A_23_P5654	0.4135	0.0276056	-2.28276	-3.4843	-0.65657	NM_173205	A_23_P5654	IL37	interleukin 37	Extracellular Space	cytokine	A_23_P5654
MFSD12	A_24_P153448	0.4135	0.0276613	2.2819	-3.4859	0.187903	AF218008	A_24_P153448	MFSD12	major facilitator superfamily domain containing 12	Cytoplasm	other	A_24_P153448
PCNT	A_23_P57347	0.4135	0.027671	2.28175	-3.4862	0.261979	NM_006031	A_23_P57347	PCNT	pericentrin	Cytoplasm	other	A_23_P57347
RMND5A	A_23_P257753	0.4135	0.0276746	2.28169	-3.4863	0.226477	NM_022780	A_23_P257753	RMND5A	required for meiotic nuclear division 5 homolog A (S. cerevisiae)	Nucleus	other	A_23_P257753
FBXO22	A_23_P65870	0.4135	0.0276807	2.2816	-3.4865	0.149462	NM_147188	A_23_P65870	FBXO22	F-box protein 22	Other	enzyme	A_23_P65870
KCNH6	A_23_P83558	0.4135	0.0277042	2.28123	-3.4872	0.218828	NM_173092	A_23_P83558	KCNH6	potassium channel, voltage gated eag related subfamily H, member 6	Plasma Membrane	ion channel	A_23_P83558
FITM2	A_23_P431638	0.4135	0.0277122	-2.28111	-3.4874	-0.271885	BC029662	A_23_P431638	FITM2	fat storage-inducing transmembrane protein 2	Cytoplasm	other	A_23_P431638
ACAA2	A_23_P89799	0.4135	0.0277135	-2.28109	-3.4874	-0.308484	NM_006111	A_23_P89799	ACAA2	acetyl-CoA acyltransferase 2	Cytoplasm	enzyme	A_23_P89799
ZNF674-AS1	A_24_P256654	0.4135	0.0277818	2.28205	-3.4863	0.285056	XM_379704	A_24_P256654	ZNF674-AS1	ZNF674 antisense RNA 1 (head to head)	Other	other	A_24_P256654
BTBD9	A_32_P113566	0.4135	0.0278016	2.29099	-3.4445	0.311	NM_152733	A_32_P113566	BTBD9	BTB (POZ) domain containing 9	Other	other	A_32_P113566
LAT	A_23_P44105	0.4135	0.027807	2.27964	-3.4901	0.312978	NM_001014987	A_23_P44105	LAT	linker for activation of T cells	Plasma Membrane	kinase	A_23_P44105
DHCR24	A_23_P379475	0.4135	0.0278192	-2.27945	-3.4904	-0.280452	NM_014762	A_23_P379475	DHCR24	24-dehydrocholesterol reductase	Cytoplasm	enzyme	A_23_P379475
NONO	A_24_P413437	0.4135	0.0278311	2.27926	-3.4908	0.23833	NM_007363	A_24_P413437	NONO	non-POU domain containing, octamer-binding	Nucleus	other	A_24_P413437
MSMO1	A_32_P77369	0.4135	0.02784	-2.28115	-3.488	-0.355056	AI057588	A_32_P77369	MSMO1	methylsterol monooxygenase 1	Cytoplasm	enzyme	A_32_P77369
WWP2	A_24_P342086	0.4135	0.0278404	2.27912	-3.491	0.115319	NM_199423	A_24_P342086	WWP2	WW domain containing E3 ubiquitin protein ligase 2	Cytoplasm	enzyme	A_24_P342086
OPHN1	A_32_P132827	0.4135	0.0278538	-2.27891	-3.4914	-0.154484		A_32_P132827	OPHN1	oligophrenin 1	Cytoplasm	other	A_32_P132827
RDH8	A_23_P50291	0.4135	0.0278646	2.28077	-3.4887	0.1853	NM_015725	A_23_P50291	RDH8	retinol dehydrogenase 8 (all-trans)	Plasma Membrane	enzyme	A_23_P50291
PHF8	A_24_P130865	0.4136	0.027883	-2.27846	-3.4922	-0.249057	NM_015107	A_24_P130865	PHF8*	PHD finger protein 8	Nucleus	enzyme	A_24_P130865
ZNF395	A_23_P146077	0.4138	0.0279291	-2.27775	-3.4935	-0.237745	NM_018660	A_23_P146077	ZNF395	zinc finger protein 395	Cytoplasm	other	A_23_P146077
FABP6	A_23_P43846	0.4138	0.0279541	2.2886	-3.4635	0.19681	NM_001445	A_23_P43846	FABP6	fatty acid binding protein 6, ileal	Cytoplasm	transporter	A_23_P43846
PKM	A_24_P652318	0.4138	0.0279868	-2.28324	-3.4706	-0.254371	NM_182471	A_24_P652318	PKM	pyruvate kinase, muscle	Cytoplasm	kinase	A_24_P652318
ORAI2	A_24_P329353	0.4138	0.0279885	2.28807	-3.4496	0.303643	NM_032831	A_24_P329353	ORAI2	ORAI calcium release-activated calcium modulator 2	Plasma Membrane	other	A_24_P329353
ZNF416	A_23_P55688	0.4138	0.0280082	-2.27855	-3.4927	-0.140111	NM_017879	A_23_P55688	ZNF416	zinc finger protein 416	Nucleus	other	A_23_P55688
IGSF3	A_24_P182461	0.4138	0.0280104	-2.2765	-3.4958	-0.232907	NM_001007237	A_24_P182461	IGSF3	immunoglobulin superfamily, member 3	Plasma Membrane	other	A_24_P182461
NFIL3	A_23_P32253	0.4139	0.0280505	2.27588	-3.4969	0.367197	NM_005384	A_23_P32253	NFIL3	nuclear factor, interleukin 3 regulated	Nucleus	transcription regulator	A_23_P32253
LZTS1	A_23_P20443	0.4139	0.0280509	2.27588	-3.497	0.294928	NM_021020	A_23_P20443	LZTS1	leucine zipper, putative tumor suppressor 1	Nucleus	transcription regulator	A_23_P20443
PSMD5	A_23_P43434	0.4141	0.0281049	2.28141	-3.4739	0.177289	NM_005047	A_23_P43434	PSMD5	proteasome (prosome, macropain) 26S subunit, non-ATPase, 5	Other	other	A_23_P43434
EDA2R	A_23_P171132	0.4141	0.0281832	2.28256	-3.4876	0.214074	NM_021783	A_23_P171132	EDA2R	ectodysplasin A2 receptor	Plasma Membrane	transmembrane receptor	A_23_P171132
MYO15A	A_24_P335759	0.4141	0.0281847	2.29339	-3.4593	0.19625	NM_016239	A_24_P335759	MYO15A	myosin XVA	Cytoplasm	other	A_24_P335759
WNT6	A_23_P119916	0.4141	0.0282092	-2.27345	-3.5014	-0.194498	NM_006522	A_23_P119916	WNT6	wingless-type MMTV integration site family, member 6	Extracellular Space	other	A_23_P119916
TNFRSF10C	A_23_P256724	0.4141	0.0282168	2.27746	-3.4799	0.227775	NM_003841	A_23_P256724	TNFRSF10C	tumor necrosis factor receptor superfamily, member 10c, decoy without an intracellular domain	Plasma Membrane	transmembrane receptor	A_23_P256724
PCGF5	A_23_P202117	0.4141	0.0282288	2.27315	-3.5019	0.167154	AC026227	A_23_P202117	PCGF5	polycomb group ring finger 5	Cytoplasm	other	A_23_P202117
EED	A_23_P53217	0.4141	0.0282353	2.27305	-3.5021	0.328746	NM_003797	A_23_P53217	EED	embryonic ectoderm development	Nucleus	transcription regulator	A_23_P53217
MSX2	A_24_P132008	0.4141	0.0282386	-2.273	-3.5022	-0.16262	NM_002449	A_24_P132008	MSX2	msh homeobox 2	Nucleus	transcription regulator	A_24_P132008
GABARAPL1	A_23_P162640	0.4141	0.0282652	-2.2726	-3.503	-0.322258	NM_031412	A_23_P162640	GABARAPL1	GABA(A) receptor-associated protein like 1	Cytoplasm	other	A_23_P162640
LRMP	A_23_P98910	0.4141	0.0282728	2.27248	-3.5032	0.121857	NM_006152	A_23_P98910	LRMP	lymphoid-restricted membrane protein	Cytoplasm	other	A_23_P98910
MDM1	A_23_P204782	0.4141	0.0282907	2.29174	-3.4488	0.305274	NM_020128	A_23_P204782	MDM1*	Mdm1 nuclear protein homolog (mouse)	Other	other	A_23_P204782
PXYLP1	A_23_P57760	0.4141	0.0283309	-2.27571	-3.4986	-0.247812	NM_152282	A_23_P57760	PXYLP1	2-phosphoxylose phosphatase 1	Cytoplasm	phosphatase	A_23_P57760
MMP15	A_24_P116535	0.4141	0.0283323	-2.27157	-3.5048	-0.204161	NM_002428	A_24_P116535	MMP15	matrix metallopeptidase 15 (membrane-inserted)	Extracellular Space	peptidase	A_24_P116535
SP1	A_23_P366312	0.4141	0.0283799	-2.27085	-3.5061	-0.13481	NM_138473	A_23_P366312	SP1	Sp1 transcription factor	Nucleus	transcription regulator	A_23_P366312
HPS1	A_23_P202361	0.4141	0.0283863	-2.27709	-3.4817	-0.477953	NM_182639	A_23_P202361	HPS1	Hermansky-Pudlak syndrome 1	Cytoplasm	other	A_23_P202361
TMOD3	A_23_P65674	0.4141	0.028402	2.27463	-3.485	0.240217	NM_014547	A_23_P65674	TMOD3	tropomodulin 3 (ubiquitous)	Cytoplasm	other	A_23_P65674
IDNK	A_23_P123732	0.4141	0.0284222	-2.27021	-3.5073	-0.203172	NM_001001551	A_23_P123732	IDNK	idnK, gluconokinase homolog (E. coli)	Cytoplasm	other	A_23_P123732
TCTN2	A_23_P64712	0.4141	0.0284304	2.27209	-3.5045	0.173944	NM_024809	A_23_P64712	TCTN2	tectonic family member 2	Extracellular Space	other	A_23_P64712
NLGN2	A_23_P207125	0.4141	0.0284566	2.26969	-3.5083	0.141979	NM_020795	A_23_P207125	NLGN2	neuroligin 2	Plasma Membrane	enzyme	A_23_P207125
CHCHD3	A_32_P159150	0.4141	0.0284599	2.26964	-3.5084	0.347828	NM_017812	A_32_P159150	CHCHD3	coiled-coil-helix-coiled-coil-helix domain containing 3	Cytoplasm	other	A_32_P159150
FAM192A	A_23_P100441	0.4141	0.0284634	2.26958	-3.5085	0.168634	NM_024946	A_23_P100441	FAM192A	family with sequence similarity 192, member A	Nucleus	other	A_23_P100441
CSF2RA	A_23_P136173	0.4141	0.0285303	2.27723	-3.4826	0.177214	NM_172247	A_23_P136173	CSF2RA	colony stimulating factor 2 receptor, alpha, low-affinity (granulocyte-macrophage)	Plasma Membrane	transmembrane receptor	A_23_P136173
KIAA0895L	A_24_P922062	0.4141	0.0285535	2.26822	-3.5109	0.202688	AK092303	A_24_P922062	KIAA0895L	KIAA0895-like	Other	other	A_24_P922062
METTL21A	A_24_P162929	0.4141	0.0285562	2.26818	-3.511	0.302599	BC009462	A_24_P162929	METTL21A*	methyltransferase like 21A	Other	enzyme	A_24_P162929
C3orf18	A_23_P155477	0.4141	0.028581	-2.2698	-3.5087	-0.252533	NM_016210	A_23_P155477	C3orf18	chromosome 3 open reading frame 18	Other	other	A_23_P155477
TMEFF1	A_24_P274987	0.4141	0.0285848	2.27406	-3.4871	0.187004	NM_003692	A_24_P274987	TMEFF1	transmembrane protein with EGF-like and two follistatin-like domains 1	Plasma Membrane	other	A_24_P274987
LOC157562	A_32_P192922	0.4141	0.0286408	2.2669	-3.5134	0.141842	BX649145	A_32_P192922	LOC157562	uncharacterized LOC157562	Other	other	A_32_P192922
ENAH	A_32_P183022	0.4141	0.0286598	-2.28309	-3.4619	-0.29506	NM_001008493	A_32_P183022	ENAH*	enabled homolog (Drosophila)	Plasma Membrane	other	A_32_P183022
AR	A_23_P113111	0.4142	0.0286902	-2.27246	-3.5052	-0.570333	NM_001011645	A_23_P113111	AR	androgen receptor	Nucleus	ligand-dependent nuclear receptor	A_23_P113111
MMAB	A_24_P56221	0.4142	0.0286973	-2.26605	-3.5149	-0.146108	NM_052845	A_24_P56221	MMAB*	methylmalonic aciduria (cobalamin deficiency) cblB type	Cytoplasm	enzyme	A_24_P56221
C1orf159	A_23_P160828	0.4142	0.0287295	2.26557	-3.5158	0.187057	NM_017891	A_23_P160828	C1orf159	chromosome 1 open reading frame 159	Other	other	A_23_P160828
PIGC	A_23_P86252	0.4142	0.0287465	-2.26531	-3.5163	-0.264807	NM_002642	A_23_P86252	PIGC	phosphatidylinositol glycan anchor biosynthesis, class C	Cytoplasm	enzyme	A_23_P86252
GJD3	A_23_P427754	0.4142	0.0287581	-2.26514	-3.5166	-0.19643	NM_152219	A_23_P427754	GJD3	gap junction protein, delta 3, 31.9kDa	Plasma Membrane	transporter	A_23_P427754
ST6GAL1	A_24_P388528	0.4142	0.0287633	2.26506	-3.5167	0.245581	NM_173216	A_24_P388528	ST6GAL1	ST6 beta-galactosamide alpha-2,6-sialyltranferase 1	Cytoplasm	enzyme	A_24_P388528
ALG10B	A_32_P89679	0.4145	0.028803	-2.26855	-3.4959	-0.195733		A_32_P89679	ALG10B	ALG10B, alpha-1,2-glucosyltransferase	Plasma Membrane	transporter	A_32_P89679
FANCD2	A_23_P143994	0.4145	0.0288412	2.26389	-3.5188	0.123455	NM_001018115	A_23_P143994	FANCD2	Fanconi anemia, complementation group D2	Nucleus	other	A_23_P143994
PSME3	A_24_P344307	0.4145	0.0288632	2.26555	-3.5164	0.161967	NM_176863	A_24_P344307	PSME3	proteasome (prosome, macropain) activator subunit 3 (PA28 gamma; Ki)	Cytoplasm	peptidase	A_24_P344307
DERL1	A_23_P216043	0.4145	0.0288729	2.26342	-3.5197	0.166122	NM_024295	A_23_P216043	DERL1	derlin 1	Cytoplasm	other	A_23_P216043
SEC14L1	A_23_P206960	0.4145	0.0288747	2.26339	-3.5198	0.204477	NM_003003	A_23_P206960	SEC14L1	SEC14-like 1 (S. cerevisiae)	Cytoplasm	transporter	A_23_P206960
MASP2	A_23_P85672	0.4146	0.0288987	-2.26502	-3.5013	-0.189399	NM_006610	A_23_P85672	MASP2	mannan-binding lectin serine peptidase 2	Extracellular Space	peptidase	A_23_P85672
LINC00638	A_23_P408232	0.4147	0.0289186	-2.26273	-3.521	-0.183455	NM_152646	A_23_P408232	LINC00638	long intergenic non-protein coding RNA 638	Other	other	A_23_P408232
GAS8	A_32_P95176	0.4148	0.0289405	-2.26241	-3.5215	-0.205029	XM_371668	A_32_P95176	GAS8	growth arrest-specific 8	Cytoplasm	other	A_32_P95176
PROM2	A_23_P154358	0.4151	0.0289749	-2.26189	-3.5225	-0.26529	NM_144707	A_23_P154358	PROM2	prominin 2	Plasma Membrane	transmembrane receptor	A_23_P154358
NECAP2	A_23_P97296	0.4151	0.0290007	-2.26151	-3.5232	-0.209968	NM_018090	A_23_P97296	NECAP2	NECAP endocytosis associated 2	Cytoplasm	other	A_23_P97296
PPP2R2D	A_23_P135778	0.4151	0.0290037	-2.26146	-3.5233	-0.243319	NM_001003656	A_23_P135778	PPP2R2D	protein phosphatase 2, regulatory subunit B, delta	Nucleus	phosphatase	A_23_P135778
SLC29A1	A_23_P133694	0.4152	0.0290301	-2.26107	-3.524	-0.204294	NM_004955	A_23_P133694	SLC29A1	solute carrier family 29 (equilibrative nucleoside transporter), member 1	Plasma Membrane	transporter	A_23_P133694
HSPB2	A_23_P161727	0.4152	0.0290463	-2.26281	-3.5214	-0.554133	NM_001541	A_23_P161727	HSPB2	heat shock 27kDa protein 2	Cytoplasm	other	A_23_P161727
ZNF655	A_23_P345081	0.4152	0.0290524	2.26074	-3.5246	0.161014	NM_001009960	A_23_P345081	ZNF655	zinc finger protein 655	Nucleus	other	A_23_P345081
STX8	A_23_P146908	0.4153	0.0290791	-2.26034	-3.5253	-0.231559	NM_004853	A_23_P146908	STX8	syntaxin 8	Plasma Membrane	other	A_23_P146908
DAAM1	A_24_P347447	0.4155	0.0291148	-2.25981	-3.5263	-0.249663	NM_014992	A_24_P347447	DAAM1	dishevelled associated activator of morphogenesis 1	Cytoplasm	other	A_24_P347447
ABHD6	A_23_P211850	0.4155	0.0291191	-2.25975	-3.5264	-0.247767	NM_020676	A_23_P211850	ABHD6	abhydrolase domain containing 6	Cytoplasm	enzyme	A_23_P211850
OSTC	A_23_P411814	0.4155	0.0291326	2.25955	-3.5268	0.284122	NM_021227	A_23_P411814	OSTC	oligosaccharyltransferase complex subunit (non-catalytic)	Cytoplasm	enzyme	A_23_P411814
TULP4	A_23_P382045	0.4155	0.0291536	-2.25923	-3.5273	-0.205971	NM_001007466	A_23_P382045	TULP4	tubby like protein 4	Cytoplasm	transcription regulator	A_23_P382045
EIF5A	A_24_P31235	0.4155	0.0291809	2.25883	-3.5281	0.244491	NM_001970	A_24_P31235	EIF5A	eukaryotic translation initiation factor 5A	Cytoplasm	translation regulator	A_24_P31235
NETO2	A_23_P3681	0.4155	0.0291892	2.25871	-3.5283	0.239599	NM_018092	A_23_P3681	NETO2	neuropilin (NRP) and tolloid (TLL)-like 2	Plasma Membrane	other	A_23_P3681
CIR1	A_23_P39814	0.4155	0.0291956	-2.25861	-3.5285	-0.255039	NM_004882	A_23_P39814	CIR1	corepressor interacting with RBPJ, 1	Nucleus	transcription regulator	A_23_P39814
THBS1	A_24_P142118	0.4156	0.0292108	2.25839	-3.5289	0.352437	NM_003246	A_24_P142118	THBS1	thrombospondin 1	Extracellular Space	other	A_24_P142118
ANK3	A_23_P301530	0.4157	0.0292498	-2.25781	-3.5299	-0.340996	NM_020987	A_23_P301530	ANK3	ankyrin 3, node of Ranvier (ankyrin G)	Plasma Membrane	other	A_23_P301530
CPSF7	A_23_P116376	0.4157	0.0292859	2.26351	-3.506	0.200733	NM_024811	A_23_P116376	CPSF7	cleavage and polyadenylation specific factor 7, 59kDa	Nucleus	other	A_23_P116376
ASPSCR1	A_23_P32320	0.4157	0.029299	2.26562	-3.5032	0.236946	NM_024083	A_23_P32320	ASPSCR1	alveolar soft part sarcoma chromosome region, candidate 1	Cytoplasm	other	A_23_P32320
CCDC85C	A_24_P201960	0.4157	0.0293336	2.25657	-3.5322	0.123125	NM_022747	A_24_P201960	CCDC85C	coiled-coil domain containing 85C	Plasma Membrane	other	A_24_P201960
RFWD2	A_23_P396194	0.4157	0.029343	-2.25643	-3.5324	-0.198462	NM_001001740	A_23_P396194	RFWD2	ring finger and WD repeat domain 2, E3 ubiquitin protein ligase	Cytoplasm	enzyme	A_23_P396194
POU2AF1	A_23_P312920	0.4157	0.0293879	2.27203	-3.4811	0.714786	NM_006235	A_23_P312920	POU2AF1	POU class 2 associating factor 1	Nucleus	transcription regulator	A_23_P312920
IFT27	A_23_P6447	0.4157	0.0294093	-2.25742	-3.5149	-0.300274	NM_006860	A_23_P6447	IFT27	intraflagellar transport 27	Extracellular Space	enzyme	A_23_P6447
OCM2	A_32_P145867	0.4157	0.0294199	2.2553	-3.5345	0.109444	NM_006188	A_32_P145867	OCM2	oncomodulin 2	Other	other	A_32_P145867
RPL15	A_24_P538567	0.4157	0.0294429	-2.25693	-3.5321	-0.285289	AK055501	A_24_P538567	RPL15	ribosomal protein L15	Cytoplasm	other	A_24_P538567
XPO6	A_23_P206822	0.4157	0.029472	2.25453	-3.5359	0.193903	NM_015171	A_23_P206822	XPO6	exportin 6	Cytoplasm	transporter	A_23_P206822
WNT4	A_23_P11787	0.4157	0.0294888	-2.25428	-3.5363	-0.302161	NM_030761	A_23_P11787	WNT4	wingless-type MMTV integration site family, member 4	Extracellular Space	cytokine	A_23_P11787
SGTA	A_24_P399585	0.4157	0.0294991	-2.2561	-3.5336	-0.147844	NM_003021	A_24_P399585	SGTA	small glutamine-rich tetratricopeptide repeat (TPR)-containing, alpha	Cytoplasm	other	A_24_P399585
LINC01312	A_23_P333057	0.4157	0.0295218	-2.2538	-3.5372	-0.15828	NM_153224	A_23_P333057	LINC01312	long intergenic non-protein coding RNA 1312	Other	other	A_23_P333057
LOC101929796	A_24_P50057	0.4157	0.0295431	-2.25349	-3.5378	-0.406731		A_24_P50057	LOC101929796	notch homolog 2 N-terminal-like protein	Other	other	A_24_P50057
VANGL1	A_23_P103795	0.4157	0.0295438	-2.25348	-3.5378	-0.188018	AL450389	A_23_P103795	VANGL1	VANGL planar cell polarity protein 1	Cytoplasm	other	A_23_P103795
GOLGA1	A_23_P258978	0.4157	0.0295591	2.25325	-3.5382	0.15815	NM_002077	A_23_P258978	GOLGA1	golgin A1	Cytoplasm	other	A_23_P258978
ZCCHC6	A_23_P123727	0.4157	0.0295864	-2.25285	-3.5389	-0.235918	NM_024617	A_23_P123727	ZCCHC6	zinc finger, CCHC domain containing 6	Other	enzyme	A_23_P123727
C5orf58	A_24_P922631	0.4157	0.029593	2.25276	-3.5391	0.295301	U31733	A_24_P922631	C5orf58	chromosome 5 open reading frame 58	Other	other	A_24_P922631
IGLC1	A_23_P43979	0.4157	0.0295949	2.25273	-3.5391	0.757702		A_23_P43979	IGLC1*	immunoglobulin lambda constant 1 (Mcg marker)	Cytoplasm	other	A_23_P43979
STC2	A_23_P110686	0.4157	0.0296114	2.25651	-3.5175	0.396742	NM_003714	A_23_P110686	STC2	stanniocalcin 2	Extracellular Space	other	A_23_P110686
KIT	A_23_P110253	0.4157	0.0296129	-2.25247	-3.5396	-0.486548	NM_000222	A_23_P110253	KIT	v-kit Hardy-Zuckerman 4 feline sarcoma viral oncogene homolog	Plasma Membrane	transmembrane receptor	A_23_P110253
MUM1	A_23_P400217	0.4157	0.0296222	-2.25429	-3.5368	-0.318433	NM_032853	A_23_P400217	MUM1	melanoma associated antigen (mutated) 1	Nucleus	other	A_23_P400217
INTS6	A_23_P25653	0.4157	0.0296277	2.25225	-3.54	0.216405	NM_012141	A_23_P25653	INTS6	integrator complex subunit 6	Nucleus	enzyme	A_23_P25653
NCOR1	A_23_P141651	0.4157	0.0296386	2.25405	-3.5373	0.138289	NM_006311	A_23_P141651	NCOR1	nuclear receptor corepressor 1	Nucleus	transcription regulator	A_23_P141651
USE1	A_23_P79122	0.4157	0.029644	-2.25201	-3.5404	-0.249516	NM_018467	A_23_P79122	USE1	unconventional SNARE in the ER 1 homolog (S. cerevisiae)	Cytoplasm	other	A_23_P79122
CPLX1	A_23_P212812	0.4157	0.0296669	-2.26016	-3.5129	-0.235464	AF022383	A_23_P212812	CPLX1*	complexin 1	Plasma Membrane	transporter	A_23_P212812
AP5B1	A_23_P24424	0.4157	0.0296741	2.25157	-3.5412	0.259631	NM_138368	A_23_P24424	AP5B1	adaptor-related protein complex 5, beta 1 subunit	Cytoplasm	other	A_23_P24424
SYT6	A_24_P96897	0.4157	0.0296816	-2.25146	-3.5414	-0.116943		A_24_P96897	SYT6*	synaptotagmin VI	Cytoplasm	transporter	A_24_P96897
AZU1	A_23_P153741	0.4157	0.0296902	-2.25134	-3.5417	-0.185824	NM_001700	A_23_P153741	AZU1	azurocidin 1	Cytoplasm	peptidase	A_23_P153741
MAN1B1	A_23_P94857	0.4157	0.0297109	2.26194	-3.5109	0.346139	NM_016219	A_23_P94857	MAN1B1	mannosidase, alpha, class 1B, member 1	Cytoplasm	enzyme	A_23_P94857
ALKBH8	A_23_P371876	0.4157	0.02973	-2.25923	-3.4987	-0.244916	NM_138775	A_23_P371876	ALKBH8	alkB, alkylation repair homolog 8 (E. coli)	Cytoplasm	enzyme	A_23_P371876
B3GALT4	A_23_P422071	0.4157	0.0297331	-2.25071	-3.5428	-0.403735	NM_003782	A_23_P422071	B3GALT4	UDP-Gal:betaGlcNAc beta 1,3-galactosyltransferase, polypeptide 4	Cytoplasm	enzyme	A_23_P422071
METRN	A_24_P339201	0.4158	0.0297747	2.25629	-3.5188	0.566138	NM_024042	A_24_P339201	METRN	meteorin, glial cell differentiation regulator	Extracellular Space	other	A_24_P339201
NELFA	A_24_P83183	0.4158	0.0297754	-2.25411	-3.5377	-0.282107	NM_005663	A_24_P83183	NELFA	negative elongation factor complex member A	Nucleus	other	A_24_P83183
RRP7BP	A_24_P242036	0.4158	0.0297795	-2.25003	-3.544	-0.159154	NR_002184	A_24_P242036	RRP7BP	ribosomal RNA processing 7 homolog B (S. cerevisiae), pseudogene	Other	other	A_24_P242036
ZBTB8A	A_32_P217500	0.4158	0.0298	-2.2582	-3.5164	-0.316679	NM_144621	A_32_P217500	ZBTB8A	zinc finger and BTB domain containing 8A	Nucleus	other	A_32_P217500
TUBA8	A_24_P160104	0.4162	0.0298369	-2.2492	-3.5455	-0.423957	NM_018943	A_24_P160104	TUBA8	tubulin, alpha 8	Cytoplasm	other	A_24_P160104
TRIQK	A_32_P195387	0.4168	0.0299021	2.24825	-3.5473	0.219574	BC031029	A_32_P195387	TRIQK	triple QxxK/R motif containing	Other	other	A_32_P195387
CRABP1	A_24_P324871	0.4168	0.02991	2.24814	-3.5475	0.106763	AK096006	A_24_P324871	CRABP1	cellular retinoic acid binding protein 1	Cytoplasm	transporter	A_24_P324871
YOD1	A_32_P69803	0.4171	0.0299481	-2.24954	-3.529	-0.278613	AF116608	A_32_P69803	YOD1	YOD1 deubiquitinase	Other	enzyme	A_32_P69803
LIN7A	A_24_P867201	0.4173	0.0299845	2.25106	-3.5432	0.275513	AK022997	A_24_P867201	LIN7A	lin-7 homolog A (C. elegans)	Plasma Membrane	other	A_24_P867201
ILF3	A_23_P434944	0.4175	0.0300518	2.24609	-3.5512	0.187832	NM_153464	A_23_P434944	ILF3	interleukin enhancer binding factor 3, 90kDa	Nucleus	transcription regulator	A_23_P434944
PTGER1	A_23_P4808	0.4175	0.0300649	2.2459	-3.5515	0.233312	NM_000955	A_23_P4808	PTGER1	prostaglandin E receptor 1 (subtype EP1), 42kDa	Plasma Membrane	G-protein coupled receptor	A_23_P4808
GDF15	A_23_P16523	0.4179	0.0301172	2.24514	-3.5529	0.373516	NM_004864	A_23_P16523	GDF15	growth differentiation factor 15	Extracellular Space	growth factor	A_23_P16523
ZNF519	A_23_P328766	0.4179	0.0301205	-2.24704	-3.5499	-0.213133	NM_145287	A_23_P328766	ZNF519	zinc finger protein 519	Nucleus	other	A_23_P328766
HTR4	A_23_P133637	0.4185	0.0301903	2.24409	-3.5548	0.144341	NM_000870	A_23_P133637	HTR4	5-hydroxytryptamine (serotonin) receptor 4, G protein-coupled	Plasma Membrane	G-protein coupled receptor	A_23_P133637
STXBP6	A_24_P940857	0.4185	0.0302026	2.25472	-3.5236	0.217972	AK096957	A_24_P940857	STXBP6*	syntaxin binding protein 6 (amisyn)	Cytoplasm	other	A_24_P940857
IRF9	A_23_P65442	0.4185	0.0302083	2.24383	-3.5553	0.171846	NM_006084	A_23_P65442	IRF9*	interferon regulatory factor 9	Nucleus	transcription regulator	A_23_P65442
AGAP6 (includes others)	A_24_P729905	0.4186	0.0302499	-2.24722	-3.5341	-0.202108	XM_374801	A_24_P729905	AGAP6 (includes others)*	ArfGAP with GTPase domain, ankyrin repeat and PH domain 6	Other	other	A_24_P729905
TXNDC11	A_24_P107897	0.4186	0.0302823	-2.24277	-3.5572	-0.167513	NM_015914	A_24_P107897	TXNDC11	thioredoxin domain containing 11	Cytoplasm	enzyme	A_24_P107897
PRPF4B	A_23_P168240	0.4186	0.0302838	-2.25354	-3.5257	-0.171556	NM_176800	A_23_P168240	PRPF4B*	pre-mRNA processing factor 4B	Nucleus	kinase	A_23_P168240
PIANP	A_23_P424603	0.4186	0.0302933	-2.24455	-3.538	-0.161932	NM_153685	A_23_P424603	PIANP	PILR alpha associated neural protein	Plasma Membrane	other	A_23_P424603
GPR107	A_24_P295379	0.4186	0.0302942	-2.2426	-3.5575	-0.217401	AB046844	A_24_P295379	GPR107	G protein-coupled receptor 107	Plasma Membrane	G-protein coupled receptor	A_24_P295379
PRKCZ	A_23_P51187	0.4186	0.0303203	-2.24222	-3.5582	-0.176029	NM_001033582	A_23_P51187	PRKCZ	protein kinase C, zeta	Cytoplasm	kinase	A_23_P51187
UBXN10	A_24_P942921	0.4186	0.0303262	-2.24408	-3.5553	-0.127733	NM_152376	A_24_P942921	UBXN10	UBX domain protein 10	Other	other	A_24_P942921
CCDC120	A_24_P48983	0.4186	0.0303507	-2.24179	-3.559	-0.145129	NM_033626	A_24_P48983	CCDC120*	coiled-coil domain containing 120	Other	other	A_24_P48983
ATP13A3	A_24_P183094	0.4186	0.0303659	2.24157	-3.5594	0.400581	BC106085	A_24_P183094	ATP13A3	ATPase type 13A3	Extracellular Space	transporter	A_24_P183094
GSDMA	A_23_P152605	0.4187	0.0303899	2.24123	-3.56	0.129642	NM_178171	A_23_P152605	GSDMA	gasdermin A	Cytoplasm	other	A_23_P152605
GPR89A/GPR89B	A_24_P887553	0.4189	0.0304287	2.24067	-3.561	0.125968	NM_016334	A_24_P887553	GPR89A/GPR89B	G protein-coupled receptor 89A	Cytoplasm	ion channel	A_24_P887553
SRSF1	A_23_P49521	0.4189	0.0304307	2.24065	-3.561	0.178903	NM_006924	A_23_P49521	SRSF1	serine/arginine-rich splicing factor 1	Nucleus	other	A_23_P49521
ADAMTSL4	A_24_P62833	0.4192	0.030468	-2.24011	-3.562	-0.164599	AK023606	A_24_P62833	ADAMTSL4	ADAMTS-like 4	Extracellular Space	other	A_24_P62833
RAD9A	A_23_P12920	0.4192	0.0304897	2.24377	-3.5402	0.172958	NM_004584	A_23_P12920	RAD9A	RAD9 homolog A (S. pombe)	Nucleus	enzyme	A_23_P12920
ALKBH7	A_24_P91472	0.4192	0.0305082	-2.23954	-3.563	-0.202523	NM_032306	A_24_P91472	ALKBH7	alkB, alkylation repair homolog 7 (E. coli)	Cytoplasm	other	A_24_P91472
SP5	A_23_P135381	0.4192	0.0305277	-2.23926	-3.5635	-0.440434	NM_001003845	A_23_P135381	SP5*	Sp5 transcription factor	Nucleus	other	A_23_P135381
ASB2	A_23_P205370	0.4192	0.0305756	-2.23858	-3.5648	-0.150778	NM_016150	A_23_P205370	ASB2	ankyrin repeat and SOCS box containing 2	Nucleus	transcription regulator	A_23_P205370
PIGG	A_23_P136552	0.4192	0.0306065	2.23814	-3.5656	0.109419	NM_017733	A_23_P136552	PIGG*	phosphatidylinositol glycan anchor biosynthesis, class G	Cytoplasm	enzyme	A_23_P136552
CPLX3	A_23_P117851	0.4192	0.030619	-2.23796	-3.5659	-0.198011	NM_001030005	A_23_P117851	CPLX3	complexin 3	Nucleus	transporter	A_23_P117851
EIF3L	A_23_P57521	0.4192	0.030627	-2.23785	-3.5661	-0.271158	NM_016091	A_23_P57521	EIF3L*	eukaryotic translation initiation factor 3, subunit L	Cytoplasm	other	A_23_P57521
LOC100134368	A_24_P121642	0.4192	0.03063	-2.23781	-3.5662	-0.165667		A_24_P121642	LOC100134368	uncharacterized LOC100134368	Other	other	A_24_P121642
CHDH	A_24_P880000	0.4192	0.0306778	-2.24322	-3.542	-0.26194	AF088004	A_24_P880000	CHDH	choline dehydrogenase	Cytoplasm	enzyme	A_24_P880000
KBTBD2	A_24_P12539	0.4192	0.0306817	2.24103	-3.5451	0.186025	NM_015483	A_24_P12539	KBTBD2	kelch repeat and BTB (POZ) domain containing 2	Other	other	A_24_P12539
TAPBPL	A_23_P36700	0.4192	0.0307016	-2.23679	-3.568	-0.203896	NM_018009	A_23_P36700	TAPBPL	TAP binding protein-like	Cytoplasm	other	A_23_P36700
TRERF1	A_23_P59022	0.4192	0.0307127	-2.23663	-3.5683	-0.237387	NM_018415	A_23_P59022	TRERF1	transcriptional regulating factor 1	Nucleus	transcription regulator	A_23_P59022
CANT1	A_23_P26759	0.4192	0.0307452	-2.23617	-3.5691	-0.193516	NM_138793	A_23_P26759	CANT1	calcium activated nucleotidase 1	Extracellular Space	enzyme	A_23_P26759
FAM46C	A_23_P137751	0.4195	0.0307976	-2.24151	-3.5451	-0.207535	NM_017709	A_23_P137751	FAM46C	family with sequence similarity 46, member C	Extracellular Space	other	A_23_P137751
EPB41L3	A_23_P4536	0.4195	0.0308163	-2.23517	-3.5709	-0.287552	NM_012307	A_23_P4536	EPB41L3	erythrocyte membrane protein band 4.1-like 3	Plasma Membrane	other	A_23_P4536
PKP2	A_23_P162466	0.4202	0.0308773	-2.23431	-3.5725	-0.140401	NM_001005242	A_23_P162466	PKP2*	plakophilin 2	Plasma Membrane	other	A_23_P162466
ALDH5A1	A_24_P115007	0.4208	0.0309382	2.23345	-3.574	0.203004	NM_170740	A_24_P115007	ALDH5A1*	aldehyde dehydrogenase 5 family, member A1	Cytoplasm	enzyme	A_24_P115007
KDM6B	A_24_P942630	0.421	0.0309661	2.23306	-3.5747	0.146333	AB002344	A_24_P942630	KDM6B	lysine (K)-specific demethylase 6B	Extracellular Space	other	A_24_P942630
WASH1	A_24_P41291	0.421	0.0309886	2.23274	-3.5753	0.19119	XM_377073	A_24_P41291	WASH1	WAS protein family homolog 1	Cytoplasm	other	A_24_P41291
RUSC2	A_23_P216549	0.421	0.0310207	-2.23229	-3.5761	-0.240573	NM_014806	A_23_P216549	RUSC2	RUN and SH3 domain containing 2	Cytoplasm	other	A_23_P216549
MCM2	A_32_P103633	0.421	0.0310427	2.23198	-3.5767	0.241932	NM_004526	A_32_P103633	MCM2	minichromosome maintenance complex component 2	Nucleus	enzyme	A_32_P103633
LOC100130700	A_32_P222460	0.421	0.0310512	-2.23186	-3.5769	-0.177021	BC038761	A_32_P222460	LOC100130700	uncharacterized LOC100130700	Other	other	A_32_P222460
MDH2	A_23_P31372	0.421	0.0310678	-2.23163	-3.5773	-0.167617	NM_005918	A_23_P31372	MDH2*	malate dehydrogenase 2, NAD (mitochondrial)	Cytoplasm	enzyme	A_23_P31372
PRKCA	A_23_P55099	0.421	0.031076	2.24217	-3.5457	0.166366	NM_002737	A_23_P55099	PRKCA*	protein kinase C, alpha	Cytoplasm	kinase	A_23_P55099
GAPVD1	A_23_P372660	0.421	0.0310807	-2.23145	-3.5776	-0.206742	NM_015635	A_23_P372660	GAPVD1*	GTPase activating protein and VPS9 domains 1	Cytoplasm	other	A_23_P372660
PLA2G3	A_23_P17814	0.4211	0.0311113	-2.23707	-3.5361	-0.595314	NM_015715	A_23_P17814	PLA2G3	phospholipase A2, group III	Extracellular Space	enzyme	A_23_P17814
MXD4	A_23_P423695	0.4217	0.0311663	-2.23025	-3.5798	-0.408502	BC002713	A_23_P423695	MXD4	MAX dimerization protein 4	Nucleus	transcription regulator	A_23_P423695
RORC	A_23_P372910	0.4217	0.0311825	-2.23002	-3.5802	-0.250996	NM_005060	A_23_P372910	RORC	RAR-related orphan receptor C	Nucleus	ligand-dependent nuclear receptor	A_23_P372910
FCRLA	A_23_P46039	0.4221	0.0312714	2.23069	-3.5794	0.161489	NM_032738	A_23_P46039	FCRLA	Fc receptor-like A	Plasma Membrane	other	A_23_P46039
HNRNPU	A_23_P501515	0.4221	0.0312858	-2.22858	-3.5828	-0.225717	NM_004501	A_23_P501515	HNRNPU	heterogeneous nuclear ribonucleoprotein U (scaffold attachment factor A)	Nucleus	transporter	A_23_P501515
CPN2	A_23_P121030	0.4222	0.0313673	2.24319	-3.531	0.19733	J05158	A_23_P121030	CPN2	carboxypeptidase N, polypeptide 2	Extracellular Space	peptidase	A_23_P121030
KLF2	A_24_P151305	0.4222	0.0313703	2.22741	-3.5849	0.221193	NM_016270	A_24_P151305	KLF2	Kruppel-like factor 2	Nucleus	transcription regulator	A_24_P151305
BBC3	A_23_P382775	0.4224	0.0314063	2.22691	-3.5858	0.237459	NM_014417	A_23_P382775	BBC3	BCL2 binding component 3	Cytoplasm	other	A_23_P382775
GPR174	A_23_P11070	0.4224	0.0314101	2.22685	-3.5859	0.174487	NM_032553	A_23_P11070	GPR174	G protein-coupled receptor 174	Plasma Membrane	G-protein coupled receptor	A_23_P11070
TUSC1	A_23_P373819	0.4226	0.0315015	-2.22559	-3.5882	-0.336885	NM_001004125	A_23_P373819	TUSC1*	tumor suppressor candidate 1	Other	other	A_23_P373819
BUB3	A_23_P202316	0.4226	0.031513	2.22543	-3.5885	0.24167	NM_001007793	A_23_P202316	BUB3*	BUB3 mitotic checkpoint protein	Nucleus	other	A_23_P202316
ST3GAL2	A_23_P77623	0.4226	0.0315271	-2.22713	-3.5858	-0.282011	NM_006927	A_23_P77623	ST3GAL2	ST3 beta-galactoside alpha-2,3-sialyltransferase 2	Cytoplasm	enzyme	A_23_P77623
ZNF224	A_24_P36285	0.4226	0.031536	-2.23817	-3.5537	-0.235452	NM_013398	A_24_P36285	ZNF224	zinc finger protein 224	Nucleus	other	A_24_P36285
MT1A	A_23_P54840	0.4226	0.0315701	2.22464	-3.5899	0.210516	NM_005946	A_23_P54840	MT1A	metallothionein 1A	Cytoplasm	other	A_23_P54840
KLK10	A_23_P107911	0.4226	0.0315761	-2.22455	-3.59	-0.488713	NM_145888	A_23_P107911	KLK10	kallikrein-related peptidase 10	Extracellular Space	peptidase	A_23_P107911
PTMA	A_32_P147189	0.4226	0.0316039	-2.22417	-3.5907	-0.299835	NM_002823	A_32_P147189	PTMA	prothymosin, alpha	Nucleus	other	A_32_P147189
TRAPPC9	A_23_P73420	0.4226	0.0316075	-2.22412	-3.5908	-0.30214	NM_031466	A_23_P73420	TRAPPC9	trafficking protein particle complex 9	Plasma Membrane	other	A_23_P73420
NR2F2	A_24_P313354	0.4226	0.0316321	2.22378	-3.5914	0.149441	NM_021005	A_24_P313354	NR2F2	nuclear receptor subfamily 2, group F, member 2	Nucleus	ligand-dependent nuclear receptor	A_24_P313354
KPNA2	A_23_P125265	0.4233	0.0317513	2.22214	-3.5944	0.284581	XM_373742	A_23_P125265	KPNA2	karyopherin alpha 2 (RAG cohort 1, importin alpha 1)	Nucleus	transporter	A_23_P125265
DCAKD	A_23_P124522	0.4233	0.0317598	-2.22202	-3.5946	-0.197556	NM_024819	A_23_P124522	DCAKD	dephospho-CoA kinase domain containing	Cytoplasm	other	A_23_P124522
UPP1	A_23_P147805	0.4233	0.0318455	2.22274	-3.5937	0.376911	BC047030	A_23_P147805	UPP1	uridine phosphorylase 1	Cytoplasm	enzyme	A_23_P147805
RPS26	A_32_P24877	0.4233	0.0318964	-2.22015	-3.598	-0.420642		A_32_P24877	RPS26*	ribosomal protein S26	Cytoplasm	other	A_32_P24877
TMSB10/TMSB4X	A_23_P399201	0.4233	0.0319287	2.2197	-3.5988	0.368337	NM_021109	A_23_P399201	TMSB10/TMSB4X*	thymosin beta 10	Cytoplasm	other	A_23_P399201
PPP1R13L	A_23_P119095	0.4233	0.0319419	-2.21952	-3.5991	-0.2299	NM_006663	A_23_P119095	PPP1R13L	protein phosphatase 1, regulatory subunit 13 like	Nucleus	transcription regulator	A_23_P119095
MKI67	A_24_P346855	0.4233	0.0319831	2.22713	-3.5713	0.29475	NM_002417	A_24_P346855	MKI67	marker of proliferation Ki-67	Nucleus	other	A_24_P346855
BRCC3	A_24_P144504	0.4233	0.0320034	-2.21868	-3.6006	-0.195068		A_24_P144504	BRCC3	BRCA1/BRCA2-containing complex, subunit 3	Nucleus	enzyme	A_24_P144504
PPCS	A_24_P19810	0.4233	0.0320296	-2.21833	-3.6012	-0.305599	NM_024664	A_24_P19810	PPCS	phosphopantothenoylcysteine synthetase	Cytoplasm	enzyme	A_24_P19810
CEP85L	A_32_P90709	0.4233	0.0320354	-2.22013	-3.5814	-0.149617	BC045657	A_32_P90709	CEP85L	centrosomal protein 85kDa-like	Cytoplasm	other	A_32_P90709
ZC3H12D	A_24_P109176	0.4233	0.0320626	2.22837	-3.57	0.218602		A_24_P109176	ZC3H12D	zinc finger CCCH-type containing 12D	Cytoplasm	other	A_24_P109176
CABLES1	A_23_P422851	0.4233	0.0320761	-2.21769	-3.6024	-0.313093	NM_138375	A_23_P422851	CABLES1	Cdk5 and Abl enzyme substrate 1	Nucleus	other	A_23_P422851
AGPS	A_32_P27706	0.4233	0.0320929	2.21746	-3.6028	0.156803	BC008192	A_32_P27706	AGPS	alkylglycerone phosphate synthase	Cytoplasm	enzyme	A_32_P27706
PYGB	A_23_P331670	0.4233	0.0321439	-2.21677	-3.604	-0.252333	NM_002862	A_23_P331670	PYGB	phosphorylase, glycogen; brain	Cytoplasm	enzyme	A_23_P331670
PLAC9	A_23_P86461	0.4233	0.0322048	-2.21594	-3.6055	-0.303495	AL356095	A_23_P86461	PLAC9	placenta-specific 9	Other	other	A_23_P86461
LINC01023	A_23_P360482	0.4233	0.0322312	-2.21558	-3.6062	-0.135595	BC011940	A_23_P360482	LINC01023	long intergenic non-protein coding RNA 1023	Other	other	A_23_P360482
KRTAP4-5	A_23_P27197	0.4233	0.0322504	2.22578	-3.5582	0.7795	NM_033188	A_23_P27197	KRTAP4-5	keratin associated protein 4-5	Other	other	A_23_P27197
CNPY3	A_24_P16503	0.4233	0.032285	-2.21485	-3.6075	-0.192989	AF161347	A_24_P16503	CNPY3	canopy FGF signaling regulator 3	Cytoplasm	other	A_24_P16503
SKAP1	A_23_P100730	0.4233	0.0322987	-2.21467	-3.6078	-0.275193	NM_003726	A_23_P100730	SKAP1	src kinase associated phosphoprotein 1	Cytoplasm	kinase	A_23_P100730
C1orf21	A_23_P113161	0.4233	0.032319	-2.23559	-3.5613	-0.53262	NM_030806	A_23_P113161	C1orf21	chromosome 1 open reading frame 21	Other	other	A_23_P113161
LOC441601	A_32_P174164	0.4233	0.0323469	2.21589	-3.6059	0.240567		A_32_P174164	LOC441601	septin 7 pseudogene	Other	other	A_32_P174164
ZIM2	A_23_P78479	0.4233	0.0323693	2.21371	-3.6095	0.0920036	NM_015363	A_23_P78479	ZIM2	zinc finger, imprinted 2	Nucleus	other	A_23_P78479
C12orf57	A_23_P350551	0.4233	0.0323789	-2.21358	-3.6097	-0.250566	NM_138425	A_23_P350551	C12orf57	chromosome 12 open reading frame 57	Other	other	A_23_P350551
HMP19	A_23_P319005	0.4233	0.032383	-2.21353	-3.6098	-0.171237	NM_015980	A_23_P319005	HMP19	HMP19 protein	Cytoplasm	other	A_23_P319005
RGMA	A_24_P253454	0.4233	0.0324035	2.21513	-3.6073	0.136378	NM_020211	A_24_P253454	RGMA	repulsive guidance molecule family member a	Plasma Membrane	other	A_24_P253454
PSMB2	A_23_P170058	0.4233	0.0324219	2.213	-3.6108	0.244871	NM_002794	A_23_P170058	PSMB2	proteasome (prosome, macropain) subunit, beta type, 2	Cytoplasm	peptidase	A_23_P170058
TAOK3	A_24_P104174	0.4233	0.0324358	-2.21281	-3.6111	-0.18167	NM_016281	A_24_P104174	TAOK3	TAO kinase 3	Cytoplasm	kinase	A_24_P104174
IFIT5	A_23_P63668	0.4233	0.0324449	2.21457	-3.6083	0.207367	NM_012420	A_23_P63668	IFIT5	interferon-induced protein with tetratricopeptide repeats 5	Plasma Membrane	other	A_23_P63668
EEF1D	A_24_P821168	0.4233	0.0324484	-2.21265	-3.6114	-0.185652		A_24_P821168	EEF1D*	eukaryotic translation elongation factor 1 delta (guanine nucleotide exchange protein)	Cytoplasm	translation regulator	A_24_P821168
ZKSCAN7	A_23_P253921	0.4233	0.0324559	2.21639	-3.5887	0.230317	NM_018651	A_23_P253921	ZKSCAN7	zinc finger with KRAB and SCAN domains 7	Nucleus	transcription regulator	A_23_P253921
LOC101929060	A_24_P941131	0.4233	0.0324831	2.21809	-3.6026	0.239107	AB033019	A_24_P941131	LOC101929060	uncharacterized LOC101929060	Other	other	A_24_P941131
H2AFV	A_23_P145904	0.4233	0.0324936	2.21204	-3.6125	0.21628	NM_201517	A_23_P145904	H2AFV	H2A histone family, member V	Nucleus	other	A_23_P145904
CCDC47	A_23_P49616	0.4233	0.0325433	2.21137	-3.6137	0.378545	NM_020198	A_23_P49616	CCDC47	coiled-coil domain containing 47	Extracellular Space	other	A_23_P49616
TGDS	A_23_P65217	0.4233	0.0325646	2.21108	-3.6142	0.383351	NM_014305	A_23_P65217	TGDS	TDP-glucose 4,6-dehydratase	Extracellular Space	enzyme	A_23_P65217
MESTIT1	A_32_P83803	0.4233	0.0325684	-2.21694	-3.5884	-0.218746	AW163454	A_32_P83803	MESTIT1	MEST intronic transcript 1, antisense RNA	Other	other	A_32_P83803
HIST2H4B	A_23_P436281	0.4233	0.0325738	2.21096	-3.6144	0.299082	NM_003548	A_23_P436281	HIST2H4B	histone cluster 2, H4b	Nucleus	other	A_23_P436281
POU5F1P3	A_24_P383640	0.4233	0.0325773	2.21091	-3.6145	0.309161		A_24_P383640	POU5F1P3	POU class 5 homeobox 1 pseudogene 3	Other	other	A_24_P383640
CTRL	A_23_P152199	0.4233	0.0325861	-2.21079	-3.6147	-0.196581	NM_001907	A_23_P152199	CTRL	chymotrypsin-like	Extracellular Space	peptidase	A_23_P152199
BMF	A_23_P379649	0.4233	0.0325898	-2.21074	-3.6148	-0.181921	NM_033503	A_23_P379649	BMF	Bcl2 modifying factor	Cytoplasm	other	A_23_P379649
RNF126	A_23_P314086	0.4233	0.0325952	-2.21067	-3.615	-0.174903	NM_017876	A_23_P314086	RNF126	ring finger protein 126	Other	other	A_23_P314086
KCNE4	A_23_P392575	0.4233	0.0325985	2.21062	-3.615	0.20409	NM_080671	A_23_P392575	KCNE4	potassium channel, voltage gated subfamily E regulatory beta subunit 4	Plasma Membrane	ion channel	A_23_P392575
METTL4	A_23_P208069	0.4233	0.0326018	2.21058	-3.6151	0.12381	NM_022840	A_23_P208069	METTL4	methyltransferase like 4	Other	other	A_23_P208069
TAPBP	A_23_P360291	0.4233	0.0326261	2.21212	-3.6126	0.202567	NM_172208	A_23_P360291	TAPBP	TAP binding protein (tapasin)	Cytoplasm	transporter	A_23_P360291
AFTPH	A_24_P122862	0.4233	0.0326345	-2.21014	-3.6159	-0.346745	NM_017657	A_24_P122862	AFTPH*	aftiphilin	Cytoplasm	other	A_24_P122862
SFT2D2	A_24_P854758	0.4233	0.0326357	-2.21013	-3.6159	-0.242312		A_24_P854758	SFT2D2*	SFT2 domain containing 2	Cytoplasm	other	A_24_P854758
PGM5-AS1	A_32_P157208	0.4233	0.0326396	-2.21194	-3.613	-0.139733	AK098218	A_32_P157208	PGM5-AS1	PGM5 antisense RNA 1	Other	other	A_32_P157208
HDAC5	A_23_P26922	0.4233	0.0326434	-2.21189	-3.596	-0.228601	NM_005474	A_23_P26922	HDAC5	histone deacetylase 5	Nucleus	transcription regulator	A_23_P26922
C9orf139	A_24_P401870	0.4233	0.0326545	2.21371	-3.6101	0.170456	AK093587	A_24_P401870	C9orf139	chromosome 9 open reading frame 139	Other	other	A_24_P401870
CA7	A_23_P106656	0.4233	0.0326679	-2.20969	-3.6167	-0.15271	NM_005182	A_23_P106656	CA7	carbonic anhydrase VII	Cytoplasm	enzyme	A_23_P106656
CIART	A_24_P114103	0.4233	0.0326736	-2.21552	-3.5909	-0.22134	NM_144697	A_24_P114103	CIART	circadian associated repressor of transcription	Nucleus	other	A_24_P114103
BUB3	A_32_P27991	0.4233	0.0326839	2.21538	-3.6074	0.212536		A_32_P27991	BUB3*	BUB3 mitotic checkpoint protein	Nucleus	other	A_32_P27991
GGNBP2	A_24_P67892	0.4233	0.0326899	-2.2094	-3.6172	-0.157588	NM_024835	A_24_P67892	GGNBP2*	gametogenetin binding protein 2	Other	other	A_24_P67892
KANK2	A_24_P324787	0.4233	0.0327284	-2.21075	-3.6151	-0.238311	NM_015493	A_24_P324787	KANK2	KN motif and ankyrin repeat domains 2	Nucleus	transcription regulator	A_24_P324787
RPL21	A_32_P57237	0.4233	0.0327522	-2.20856	-3.6187	-0.181394	XM_371668	A_32_P57237	RPL21*	ribosomal protein L21	Cytoplasm	other	A_32_P57237
TUFT1	A_23_P371824	0.4233	0.0327579	-2.20849	-3.6189	-0.380624	NM_020127	A_23_P371824	TUFT1	tuftelin 1	Cytoplasm	other	A_23_P371824
TSTD3	A_32_P186138	0.4233	0.0327874	-2.20809	-3.6196	-0.21172		A_32_P186138	TSTD3	thiosulfate sulfurtransferase (rhodanese)-like domain containing 3	Other	other	A_32_P186138
SPATA32	A_23_P352389	0.4233	0.0328007	-2.20792	-3.6199	-0.139573	NM_152343	A_23_P352389	SPATA32	spermatogenesis associated 32	Other	other	A_23_P352389
TMEM51-AS1	A_24_P83455	0.4233	0.0328025	-2.20789	-3.6199	-0.146007	NM_182534	A_24_P83455	TMEM51-AS1	TMEM51 antisense RNA 1	Other	other	A_24_P83455
ITGA10	A_23_P138289	0.4233	0.0328092	-2.22318	-3.5808	-0.2826	NM_003637	A_23_P138289	ITGA10	integrin, alpha 10	Plasma Membrane	other	A_23_P138289
WAPAL	A_23_P342185	0.4233	0.0328311	-2.21557	-3.6074	-0.223852	NM_015045	A_23_P342185	WAPAL	wings apart-like homolog (Drosophila)	Nucleus	other	A_23_P342185
HTR2A	A_24_P355967	0.4233	0.0328338	2.22558	-3.5472	0.295256	NM_000621	A_24_P355967	HTR2A	5-hydroxytryptamine (serotonin) receptor 2A, G protein-coupled	Plasma Membrane	G-protein coupled receptor	A_24_P355967
PPP6C	A_24_P81298	0.4233	0.032874	-2.2088	-3.6186	-0.264378		A_24_P81298	PPP6C	protein phosphatase 6, catalytic subunit	Nucleus	phosphatase	A_24_P81298
CCDC174	A_23_P354277	0.4233	0.0328914	2.21052	-3.6158	0.248391	NM_016474	A_23_P354277	CCDC174	coiled-coil domain containing 174	Nucleus	other	A_23_P354277
RPS6KA5	A_23_P37375	0.4233	0.0328999	-2.20659	-3.6222	-0.224642	NM_004755	A_23_P37375	RPS6KA5	ribosomal protein S6 kinase, 90kDa, polypeptide 5	Nucleus	kinase	A_23_P37375
ZNF782	A_32_P91107	0.4233	0.032905	2.20652	-3.6224	0.140021		A_32_P91107	ZNF782	zinc finger protein 782	Cytoplasm	other	A_32_P91107
RTEL1	A_23_P378526	0.4233	0.0329473	2.20596	-3.6234	0.177165	NM_016434	A_23_P378526	RTEL1	regulator of telomere elongation helicase 1	Nucleus	enzyme	A_23_P378526
WDR89	A_23_P163047	0.4233	0.0329508	2.20592	-3.6235	0.233401	NM_080666	A_23_P163047	WDR89	WD repeat domain 89	Other	other	A_23_P163047
SRP68	A_23_P118353	0.4233	0.0329661	2.20571	-3.6238	0.143982	NM_014230	A_23_P118353	SRP68	signal recognition particle 68kDa	Nucleus	other	A_23_P118353
TMBIM6	A_24_P355876	0.4233	0.0329731	-2.20562	-3.624	-0.229645	NM_003217	A_24_P355876	TMBIM6*	transmembrane BAX inhibitor motif containing 6	Nucleus	other	A_24_P355876
LOC100506470	A_32_P219086	0.4233	0.0329811	-2.21355	-3.5781	-0.232207		A_32_P219086	LOC100506470	uncharacterized LOC100506470	Other	other	A_32_P219086
PANK4	A_23_P149690	0.4233	0.0329987	2.21804	-3.5728	0.249603	NM_018216	A_23_P149690	PANK4	pantothenate kinase 4	Cytoplasm	kinase	A_23_P149690
mir-205	A_24_P839530	0.4233	0.0330014	-2.21111	-3.5987	-0.670397		A_24_P839530	mir-205	microRNA 205	Cytoplasm	microRNA	A_24_P839530
ADD2	A_23_P317636	0.4233	0.0330296	-2.21073	-3.5993	-0.157	NM_017482	A_23_P317636	ADD2	adducin 2 (beta)	Cytoplasm	other	A_23_P317636
TMPRSS13	A_23_P203150	0.4233	0.0330403	-2.20472	-3.6256	-0.17352	CR613669	A_23_P203150	TMPRSS13	transmembrane protease, serine 13	Other	peptidase	A_23_P203150
LNX1	A_24_P54900	0.4233	0.0330898	-2.20993	-3.5832	-0.219991	NM_032622	A_24_P54900	LNX1	ligand of numb-protein X 1, E3 ubiquitin protein ligase	Cytoplasm	enzyme	A_24_P54900
MRPS18B	A_23_P59107	0.4233	0.0331032	-2.20389	-3.6271	-0.180047	NM_014046	A_23_P59107	MRPS18B	mitochondrial ribosomal protein S18B	Cytoplasm	other	A_23_P59107
RNF6	A_23_P162734	0.4233	0.0331164	-2.20752	-3.6043	-0.306583	NM_183044	A_23_P162734	RNF6	ring finger protein (C3H2C3 type) 6	Nucleus	transcription regulator	A_23_P162734
NOA1	A_23_P7074	0.4233	0.0331167	-2.20371	-3.6274	-0.153215	NM_032313	A_23_P7074	NOA1	nitric oxide associated 1	Cytoplasm	other	A_23_P7074
ARID3A	A_32_P34522	0.4233	0.0331303	2.20353	-3.6277	0.426652	BC010544	A_32_P34522	ARID3A*	AT rich interactive domain 3A (BRIGHT-like)	Nucleus	transcription regulator	A_32_P34522
GAREM	A_23_P66948	0.4233	0.0331605	-2.20499	-3.6254	-0.332822	NM_022751	A_23_P66948	GAREM	GRB2 associated, regulator of MAPK1	Nucleus	other	A_23_P66948
FGFR1	A_23_P301304	0.4233	0.0331709	-2.20299	-3.6287	-0.311477	NM_000604	A_23_P301304	FGFR1*	fibroblast growth factor receptor 1	Plasma Membrane	kinase	A_23_P301304
BCL6	A_23_P57856	0.4233	0.0331755	-2.20479	-3.6257	-0.500778	NM_138931	A_23_P57856	BCL6	B-cell CLL/lymphoma 6	Nucleus	transcription regulator	A_23_P57856
KLF11	A_23_P44505	0.4233	0.03323	-2.20406	-3.627	-0.293511	NM_003597	A_23_P44505	KLF11	Kruppel-like factor 11	Nucleus	transcription regulator	A_23_P44505
TRUB2	A_23_P169428	0.4233	0.0332629	-2.20178	-3.6308	-0.256617	NM_015679	A_23_P169428	TRUB2	TruB pseudouridine (psi) synthase family member 2	Cytoplasm	enzyme	A_23_P169428
NTN5	A_32_P394951	0.4233	0.0332848	-2.20528	-3.6082	-0.1745	NM_145807	A_32_P394951	NTN5	netrin 5	Other	other	A_32_P394951
DVL3	A_24_P291588	0.4233	0.0332944	2.20136	-3.6316	0.151283	NM_004423	A_24_P291588	DVL3	dishevelled segment polarity protein 3	Cytoplasm	other	A_24_P291588
EPS15	A_32_P162416	0.4233	0.0333157	-2.20692	-3.6224	-0.266171	NM_001981	A_32_P162416	EPS15	epidermal growth factor receptor pathway substrate 15	Cytoplasm	other	A_32_P162416
CWF19L2	A_23_P161719	0.4233	0.0333517	2.20246	-3.6299	0.171711	NM_152434	A_23_P161719	CWF19L2	CWF19-like 2, cell cycle control (S. pombe)	Other	other	A_23_P161719
RGS16	A_23_P320578	0.4233	0.0333569	2.20054	-3.6331	0.201502	NM_002928	A_23_P320578	RGS16*	regulator of G-protein signaling 16	Cytoplasm	other	A_23_P320578
MAU2	A_32_P8361	0.4233	0.0333645	-2.20044	-3.6332	-0.173394	NM_015329	A_32_P8361	MAU2	MAU2 sister chromatid cohesion factor	Nucleus	other	A_32_P8361
CDHR5	A_23_P202683	0.4233	0.0333939	2.20384	-3.6108	0.215483	NM_021924	A_23_P202683	CDHR5	cadherin-related family member 5	Plasma Membrane	other	A_23_P202683
SSUH2	A_23_P144005	0.4233	0.0334064	-2.19989	-3.6342	-0.170086	NM_015931	A_23_P144005	SSUH2	ssu-2 homolog (C. elegans)	Cytoplasm	other	A_23_P144005
FANCI	A_23_P375104	0.4233	0.0334222	2.19968	-3.6346	0.318262	NM_018193	A_23_P375104	FANCI	Fanconi anemia, complementation group I	Nucleus	other	A_23_P375104
BDH1	A_23_P29754	0.4233	0.0334228	-2.19967	-3.6346	-0.10986	NM_203315	A_23_P29754	BDH1	3-hydroxybutyrate dehydrogenase, type 1	Cytoplasm	enzyme	A_23_P29754
CAMK2D	A_24_P114739	0.4233	0.0334488	2.19933	-3.6352	0.11586	NM_172127	A_24_P114739	CAMK2D	calcium/calmodulin-dependent protein kinase II delta	Cytoplasm	kinase	A_24_P114739
FOXK1	A_24_P101680	0.4233	0.0334718	-2.19903	-3.6357	-0.147434	NM_001037165	A_24_P101680	FOXK1	forkhead box K1	Nucleus	transcription regulator	A_24_P101680
LINC01339	A_24_P669271	0.4233	0.0334797	-2.19893	-3.6359	-0.203355		A_24_P669271	LINC01339	long intergenic non-protein coding RNA 1339	Other	other	A_24_P669271
C10orf11	A_23_P113034	0.4233	0.0334835	-2.20686	-3.6068	-0.215643	NM_032024	A_23_P113034	C10orf11*	chromosome 10 open reading frame 11	Other	other	A_23_P113034
MTMR1	A_23_P73530	0.4233	0.0335026	-2.19863	-3.6365	-0.279168	NM_176789	A_23_P73530	MTMR1	myotubularin related protein 1	Cytoplasm	phosphatase	A_23_P73530
WWOX	A_23_P206413	0.4233	0.0335118	2.20433	-3.6105	0.421603	NM_130844	A_23_P206413	WWOX	WW domain containing oxidoreductase	Cytoplasm	enzyme	A_23_P206413
TMEM61	A_23_P11629	0.4233	0.0335266	-2.19831	-3.637	-0.152896	NM_182532	A_23_P11629	TMEM61	transmembrane protein 61	Other	other	A_23_P11629
TUBA4A	A_23_P154065	0.4233	0.0335366	-2.19818	-3.6373	-0.286308	NM_006000	A_23_P154065	TUBA4A	tubulin, alpha 4a	Cytoplasm	other	A_23_P154065
HTR1D	A_23_P34366	0.4233	0.0335544	2.19795	-3.6377	0.123369	NM_000864	A_23_P34366	HTR1D	5-hydroxytryptamine (serotonin) receptor 1D, G protein-coupled	Plasma Membrane	G-protein coupled receptor	A_23_P34366
MRPS27	A_24_P187859	0.4233	0.0335818	2.19759	-3.6383	0.241624	AC012609	A_24_P187859	MRPS27	mitochondrial ribosomal protein S27	Cytoplasm	other	A_24_P187859
PPP6R3	A_23_P202637	0.4233	0.033597	2.2032	-3.6125	0.255737	NM_018312	A_23_P202637	PPP6R3*	protein phosphatase 6, regulatory subunit 3	Cytoplasm	other	A_23_P202637
OTUD1	A_32_P60459	0.4233	0.0336134	-2.19718	-3.639	-0.31928	AK096389	A_32_P60459	OTUD1	OTU deubiquitinase 1	Other	peptidase	A_32_P60459
PAPPA2	A_23_P341966	0.4233	0.0336234	-2.20501	-3.61	-0.191643	NM_021936	A_23_P341966	PAPPA2	pappalysin 2	Extracellular Space	peptidase	A_23_P341966
MTMR9LP	A_24_P160413	0.4233	0.033668	-2.19646	-3.6403	-0.365713	NM_178546	A_24_P160413	MTMR9LP	myotubularin related protein 9-like, pseudogene	Other	other	A_24_P160413
DRAXIN	A_24_P109417	0.4233	0.0336996	2.19982	-3.6178	0.197542	NM_198545	A_24_P109417	DRAXIN	dorsal inhibitory axon guidance protein	Extracellular Space	other	A_24_P109417
MRPL41	A_32_P115130	0.4233	0.0337531	-2.19535	-3.6423	-0.192495	NM_032477	A_32_P115130	MRPL41	mitochondrial ribosomal protein L41	Cytoplasm	other	A_32_P115130
GABPB1	A_23_P205789	0.4233	0.0337661	2.19895	-3.6193	0.609183	NM_016655	A_23_P205789	GABPB1	GA binding protein transcription factor, beta subunit 1	Nucleus	transcription regulator	A_23_P205789
TMEM240	A_32_P161913	0.4233	0.0337692	2.19514	-3.6427	0.274039	BM925639	A_32_P161913	TMEM240	transmembrane protein 240	Other	other	A_32_P161913
LINC01485	A_32_P31963	0.4233	0.0337841	2.20516	-3.6104	0.310745		A_32_P31963	LINC01485	long intergenic non-protein coding RNA 1485	Other	other	A_32_P31963
SSPO	A_23_P353048	0.4233	0.0337894	2.20509	-3.6106	0.10238	XM_379967	A_23_P353048	SSPO	SCO-spondin	Cytoplasm	other	A_23_P353048
MBOAT4	A_24_P306824	0.4233	0.0337986	-2.19659	-3.6229	-0.245964	AF359269	A_24_P306824	MBOAT4	membrane bound O-acyltransferase domain containing 4	Cytoplasm	enzyme	A_24_P306824
CCDC179	A_32_P42018	0.4233	0.033802	-2.19472	-3.6434	-0.151982		A_32_P42018	CCDC179	coiled-coil domain containing 179	Other	other	A_32_P42018
ATP6V0E1	A_23_P213840	0.4233	0.0338025	2.19471	-3.6434	0.272452	NM_003945	A_23_P213840	ATP6V0E1	ATPase, H+ transporting, lysosomal 9kDa, V0 subunit e1	Cytoplasm	transporter	A_23_P213840
THBS4	A_24_P260443	0.4233	0.0338278	-2.20017	-3.6343	-0.772774	NM_003248	A_24_P260443	THBS4	thrombospondin 4	Extracellular Space	other	A_24_P260443
CD38	A_23_P167328	0.4233	0.0338384	2.20004	-3.6003	0.423943	NM_001775	A_23_P167328	CD38	CD38 molecule	Plasma Membrane	enzyme	A_23_P167328
NACC2	A_23_P113825	0.4233	0.033891	2.19356	-3.6455	0.175169	NM_144653	A_23_P113825	NACC2	NACC family member 2, BEN and BTB (POZ) domain containing	Nucleus	transcription regulator	A_23_P113825
CAPN3	A_23_P218190	0.4233	0.0339125	-2.19328	-3.646	-0.197903	NM_173087	A_23_P218190	CAPN3	calpain 3, (p94)	Cytoplasm	peptidase	A_23_P218190
RPL23AP87	A_23_P256059	0.4233	0.0339293	-2.19306	-3.6464	-0.158416	NR_000029	A_23_P256059	RPL23AP87	ribosomal protein L23a pseudogene 87	Other	other	A_23_P256059
CMTM2	A_23_P152234	0.4233	0.0339417	-2.20083	-3.6173	-0.223589	NM_144673	A_23_P152234	CMTM2	CKLF-like MARVEL transmembrane domain containing 2	Extracellular Space	cytokine	A_23_P152234
UBA6	A_23_P218905	0.4233	0.0339427	2.19289	-3.6467	0.163771	NM_018227	A_23_P218905	UBA6	ubiquitin-like modifier activating enzyme 6	Cytoplasm	enzyme	A_23_P218905
RHO	A_24_P26181	0.4233	0.033952	-2.1946	-3.6264	-0.124173	S76579	A_24_P26181	RHO	rhodopsin	Plasma Membrane	G-protein coupled receptor	A_24_P26181
GDF1	A_23_P209098	0.4233	0.0339581	2.20287	-3.6144	0.372074	NM_021267	A_23_P209098	GDF1	growth differentiation factor 1	Extracellular Space	growth factor	A_23_P209098
GREM1	A_23_P432947	0.4233	0.0339723	-2.19829	-3.6033	-0.342286	NM_013372	A_23_P432947	GREM1	gremlin 1, DAN family BMP antagonist	Extracellular Space	other	A_23_P432947
ENOSF1	A_23_P15906	0.4233	0.0339779	2.19243	-3.6475	0.178194	NM_017512	A_23_P15906	ENOSF1	enolase superfamily member 1	Other	enzyme	A_23_P15906
COL6A3	A_23_P131614	0.4234	0.0340408	2.19162	-3.6489	0.229878	NM_057165	A_23_P131614	COL6A3	collagen, type VI, alpha 3	Extracellular Space	other	A_23_P131614
CHMP2A	A_23_P153236	0.4234	0.0340586	-2.19139	-3.6493	-0.14743	NM_198426	A_23_P153236	CHMP2A	charged multivesicular body protein 2A	Cytoplasm	other	A_23_P153236
TCP10/TCP10L2	A_24_P269140	0.4234	0.0340589	-2.19138	-3.6494	-0.243978	NM_004610	A_24_P269140	TCP10/TCP10L2	t-complex 10-like 2	Cytoplasm	other	A_24_P269140
FBXL20	A_23_P141146	0.4234	0.0340701	2.19124	-3.6496	0.158351	NM_032875	A_23_P141146	FBXL20	F-box and leucine-rich repeat protein 20	Cytoplasm	other	A_23_P141146
YPEL4	A_23_P300220	0.4234	0.0340789	-2.19113	-3.6498	-0.175935	NM_145008	A_23_P300220	YPEL4	yippee-like 4 (Drosophila)	Nucleus	other	A_23_P300220
EIF4A1	A_24_P390793	0.4234	0.0340955	2.19091	-3.6502	0.278964	NM_001416	A_24_P390793	EIF4A1	eukaryotic translation initiation factor 4A1	Cytoplasm	translation regulator	A_24_P390793
GNAI1	A_23_P122976	0.4234	0.0341137	-2.19858	-3.6212	-0.325018	NM_002069	A_23_P122976	GNAI1	guanine nucleotide binding protein (G protein), alpha inhibiting activity polypeptide 1	Plasma Membrane	enzyme	A_23_P122976
CYP24A1	A_23_P28815	0.4234	0.0341472	2.19814	-3.6046	0.331118	NM_000782	A_23_P28815	CYP24A1	cytochrome P450, family 24, subfamily A, polypeptide 1	Cytoplasm	enzyme	A_23_P28815
PICALM	A_23_P147995	0.4234	0.0341621	-2.19005	-3.6517	-0.184233	NM_007166	A_23_P147995	PICALM	phosphatidylinositol binding clathrin assembly protein	Cytoplasm	other	A_23_P147995
KRTAP1-5	A_23_P118842	0.4234	0.0341641	2.19003	-3.6518	1.22108	NM_031957	A_23_P118842	KRTAP1-5	keratin associated protein 1-5	Other	other	A_23_P118842
HIST3H2BB	A_24_P524452	0.4234	0.0341805	2.18982	-3.6521	0.353523	NM_003520	A_24_P524452	HIST3H2BB	histone cluster 3, H2bb	Nucleus	other	A_24_P524452
RMI2	A_23_P353717	0.4234	0.0341821	2.19162	-3.6491	0.257289	NM_152308	A_23_P353717	RMI2	RecQ mediated genome instability 2	Nucleus	other	A_23_P353717
PDE9A	A_24_P931859	0.4234	0.0342014	-2.19531	-3.6085	-0.205243	AK074662	A_24_P931859	PDE9A	phosphodiesterase 9A	Cytoplasm	enzyme	A_24_P931859
KRTAP4-1	A_23_P10936	0.4234	0.0342076	2.19736	-3.6233	0.876393	NM_033060	A_23_P10936	KRTAP4-1	keratin associated protein 4-1	Other	other	A_23_P10936
TACC2	A_23_P127186	0.4235	0.0342404	-2.18905	-3.6535	-0.417821	NM_206862	A_23_P127186	TACC2	transforming, acidic coiled-coil containing protein 2	Nucleus	other	A_23_P127186
TMEM106A	A_23_P435521	0.4235	0.0342648	2.19449	-3.6277	0.171353	NM_145041	A_23_P435521	TMEM106A	transmembrane protein 106A	Cytoplasm	other	A_23_P435521
MCF2L	A_23_P88106	0.4235	0.0343062	2.1882	-3.655	0.114591	AK092739	A_23_P88106	MCF2L	MCF.2 cell line derived transforming sequence-like	Cytoplasm	other	A_23_P88106
UBE2C	A_24_P297539	0.4235	0.0343067	2.18819	-3.655	0.316742	NM_181801	A_24_P297539	UBE2C	ubiquitin-conjugating enzyme E2C	Cytoplasm	enzyme	A_24_P297539
CTSF	A_23_P24433	0.4235	0.0343279	-2.18792	-3.6555	-0.331839	NM_003793	A_23_P24433	CTSF	cathepsin F	Cytoplasm	peptidase	A_23_P24433
LAMB3	A_23_P86012	0.4235	0.0343609	-2.1875	-3.6563	-0.195878	NM_000228	A_23_P86012	LAMB3	laminin, beta 3	Extracellular Space	transporter	A_23_P86012
GRPEL2	A_23_P404091	0.4235	0.0343612	-2.18749	-3.6563	-0.30291	NM_152407	A_23_P404091	GRPEL2	GrpE-like 2, mitochondrial (E. coli)	Cytoplasm	other	A_23_P404091
BCL2L12	A_23_P50477	0.4235	0.0343643	2.18927	-3.6532	0.204678	NM_138639	A_23_P50477	BCL2L12	BCL2-like 12 (proline rich)	Nucleus	other	A_23_P50477
ZNF124	A_23_P52176	0.4235	0.0343646	-2.19995	-3.6202	-0.187596	NM_003431	A_23_P52176	ZNF124	zinc finger protein 124	Nucleus	other	A_23_P52176
MYF6	A_23_P76460	0.4239	0.0344588	2.18624	-3.6585	0.151681	NM_002469	A_23_P76460	MYF6	myogenic factor 6 (herculin)	Nucleus	transcription regulator	A_23_P76460
RPP40	A_23_P111297	0.4239	0.0344851	2.18591	-3.6591	0.317828	NM_006638	A_23_P111297	RPP40	ribonuclease P/MRP 40kDa subunit	Nucleus	enzyme	A_23_P111297
PITPNA	A_23_P77887	0.4239	0.0344911	2.18583	-3.6592	0.206068	NM_006224	A_23_P77887	PITPNA	phosphatidylinositol transfer protein, alpha	Cytoplasm	transporter	A_23_P77887
LAT2	A_24_P351852	0.4239	0.0344916	-2.18955	-3.6529	-0.237126	NM_032464	A_24_P351852	LAT2	linker for activation of T cells family, member 2	Plasma Membrane	other	A_24_P351852
FAM162B	A_23_P145054	0.4239	0.0345029	2.18568	-3.6595	0.178244	AL354716	A_23_P145054	FAM162B	family with sequence similarity 162, member B	Other	other	A_23_P145054
KLF3	A_23_P213306	0.4239	0.0345119	-2.1913	-3.6333	-0.136668	NM_016531	A_23_P213306	KLF3	Kruppel-like factor 3 (basic)	Nucleus	transcription regulator	A_23_P213306
ZC3H6	A_24_P826348	0.4239	0.0345168	-2.18732	-3.6567	-0.291767		A_24_P826348	ZC3H6*	zinc finger CCCH-type containing 6	Other	other	A_24_P826348
ADAM29	A_23_P95536	0.4239	0.0345198	2.18728	-3.6568	0.148544	NM_021779	A_23_P95536	ADAM29	ADAM metallopeptidase domain 29	Plasma Membrane	peptidase	A_23_P95536
KIF2A	A_23_P254091	0.4239	0.0345274	2.18537	-3.66	0.429538	NM_004520	A_23_P254091	KIF2A	kinesin heavy chain member 2A	Cytoplasm	other	A_23_P254091
RSPH1	A_23_P102950	0.4239	0.0345456	-2.18513	-3.6604	-0.23162	NM_080860	A_23_P102950	RSPH1	radial spoke head 1 homolog (Chlamydomonas)	Nucleus	other	A_23_P102950
LINC00595	A_32_P50144	0.4244	0.0346162	-2.18424	-3.662	-0.166351		A_32_P50144	LINC00595	long intergenic non-protein coding RNA 595	Other	other	A_32_P50144
CDC42	A_24_P42633	0.4244	0.0346231	2.18415	-3.6622	0.224262	NM_044472	A_24_P42633	CDC42*	cell division cycle 42	Cytoplasm	enzyme	A_24_P42633
ZNF484	A_32_P226157	0.4244	0.0346429	2.1839	-3.6626	0.129953		A_32_P226157	ZNF484	zinc finger protein 484	Nucleus	other	A_32_P226157
ANKRD12	A_24_P133991	0.4244	0.0346546	-2.18375	-3.6629	-0.327796	NM_015208	A_24_P133991	ANKRD12*	ankyrin repeat domain 12	Nucleus	other	A_24_P133991
DENND1B	A_32_P204330	0.4244	0.0346719	-2.18925	-3.6369	-0.179315	AK093982	A_32_P204330	DENND1B	DENN/MADD domain containing 1B	Other	other	A_32_P204330
RBM7	A_23_P138975	0.4246	0.0347155	-2.1908	-3.6347	-0.307714	NM_016090	A_23_P138975	RBM7	RNA binding motif protein 7	Nucleus	other	A_23_P138975
BAG3	A_23_P52552	0.4247	0.0347535	-2.18249	-3.6651	-0.179677	NM_004281	A_23_P52552	BAG3	BCL2-associated athanogene 3	Cytoplasm	other	A_23_P52552
CCDC149	A_32_P108738	0.4247	0.0347583	-2.18814	-3.6555	-0.229944	AK023472	A_32_P108738	CCDC149	coiled-coil domain containing 149	Other	other	A_32_P108738
HEY1	A_32_P83845	0.4248	0.0348113	2.18176	-3.6664	0.356717	NM_012258	A_32_P83845	HEY1	hes-related family bHLH transcription factor with YRPW motif 1	Nucleus	transcription regulator	A_32_P83845
ACVR2B	A_23_P109950	0.4248	0.0348446	2.18704	-3.6407	0.299815	NM_001106	A_23_P109950	ACVR2B	activin A receptor, type IIB	Plasma Membrane	kinase	A_23_P109950
TICRR	A_23_P345707	0.4248	0.0348447	2.19138	-3.6343	0.407042	NM_152259	A_23_P345707	TICRR	TOPBP1-interacting checkpoint and replication regulator	Nucleus	other	A_23_P345707
DHX33	A_23_P130141	0.4248	0.0348726	2.18278	-3.6647	0.162167	NM_020162	A_23_P130141	DHX33	DEAH (Asp-Glu-Ala-His) box polypeptide 33	Nucleus	enzyme	A_23_P130141
GNAO1	A_23_P26582	0.4248	0.0349189	-2.1822	-3.6658	-0.202633	AK056008	A_23_P26582	GNAO1	guanine nucleotide binding protein (G protein), alpha activating activity polypeptide O	Plasma Membrane	enzyme	A_23_P26582
NMNAT3	A_24_P260134	0.4248	0.0349378	-2.19504	-3.6441	-0.364042	NM_178177	A_24_P260134	NMNAT3	nicotinamide nucleotide adenylyltransferase 3	Cytoplasm	enzyme	A_24_P260134
MTHFD1L	A_23_P214907	0.4248	0.0349396	2.18013	-3.6693	0.397409	AK127089	A_23_P214907	MTHFD1L*	methylenetetrahydrofolate dehydrogenase (NADP+ dependent) 1-like	Cytoplasm	enzyme	A_23_P214907
UVRAG	A_23_P33482	0.4248	0.034953	2.17996	-3.6696	0.184358	NM_003369	A_23_P33482	UVRAG	UV radiation resistance associated	Nucleus	other	A_23_P33482
[truncated: 700 more rows]
