# Supplementary material for: Integration of microRNA and mRNA expression profiles in the skin of systemic sclerosis patients
Source: Sci Rep. 2017 Feb 17;7:42899. doi: 10.1038/srep42899 (PMC5314349; doi:10.1038/srep42899)
Supplement: Supplementary Dataset 3 [file srep42899-s3.xls]

## Sheet: mRNA primers
Table S3 Primers for mRNAs used in this study
		mRNA primers
ACVR2B	Forward Sequence:	CGCTTTGGCTGTGTCTGGAAGG	Reverse Sequence:	CAGGTTCTCGTGCTTCATGCCA
MAP2K6	Forward Sequence:	TCTTGATTCCCTGAAAGTCCATC	Reverse Sequence:	GTTTCGCTTCTTGCCTTTCG
SP1	Forward Sequence:	GGTTCGCTTGCCTCGTCA	Reverse Sequence:	ATCTTGGTCGCTCATGGTGG
CDC42	Forward Sequence:	TGACAGATTACGACCGCTGAGTT	Reverse Sequence:	GGAGTCTTTGGACAGTGGTGAG
DCN	Forward Sequence:	GCTCTCCTACATCCGCATTGCT	Reverse Sequence:	GTCCTTTCAGGCTAGCTGCATC
JUN	Forward Sequence:	CCTTGAAAGCTCAGAACTCGGAG	Reverse Sequence:	TGCTGCGTTAGCATGAGTTGGC
RUNX3	Forward Sequence:	GGCAATGACGAGAACTACTCCG	Reverse Sequence:	GATGGTCAGGGTGAAACTCTTCC
SMAD1	Forward Sequence:	TTGGCACAGTCTGTGAACCATGG	Reverse Sequence:	GTAACATCCTGGCGGTGGTATTC
IRAK2	Forward Sequence:	AGCTGCGGAAGATCAAGTCC	Reverse Sequence:	GAGCCGGTTTCCAGTTCAGG
IKBKG	Forward Sequence:	AAGAGATGCCAGCAGCAGA	Reverse Sequence:	ATTCCTTAGTGGCAGCCTCC
PIK3R1	Forward Sequence:	CGCCTCTTCTTATCAAGCTCGTG	Reverse Sequence:	GAAGCTGTCGTAATTCTGCCAGG
CAMK2D	Forward Sequence:	AAACGCATCACAGCCTCAGA	Reverse Sequence:	ACAAACTCTTGGCTGCTGAGAA
CCND2	Forward Sequence:	GAGAAGCTGTCTCTGATCCGCA	Reverse Sequence:	CTTCCAGTTGCGATCATCGACG
CDKN2A	Forward Sequence:	GCCCGGGGTCGGGTA	Reverse Sequence:	GCCCATCATCATGACCTGGAT
DKK2	Forward Sequence:	CCCAGTACCCGCTGCAATAA	Reverse Sequence:	GGGTCTCCTTCATGCCCTTTTA
DVL3	Forward Sequence:	GTGACCGCATGTGGCTCAAGAT	Reverse Sequence:	CGTGAAGCCTTCCACATTGTGG
GNAO1	Forward Sequence:	CTATGACCAGGTGCTCCACGAA	Reverse Sequence:	GGAAGAGAATGATGGAGGTATCG
KREMEN1	Forward Sequence:	CCTCCTCTAACTGGCACCAGTA	Reverse Sequence:	GCAAGCATAGCCTGACTCCATC
PPP2R5C	Forward Sequence:	CAGCGAAGATTCTGCCCATCATG	Reverse Sequence:	TCATCTCCATGAAGAGCTTCAGG
PPP3CA	Forward Sequence:	GCCCTGATGAACCAACAGTTCC	Reverse Sequence:	GCAGGTGGTTCTTTGAATCGGTC
RARG	Forward Sequence:	CATCACCAAGGTCAGCAAAGCC	Reverse Sequence:	GCTCACTGAACTTGTCCCACAG
TCF3	Forward Sequence:	CCAGACCAAACTGCTCATCCTG	Reverse Sequence:	TCGCCGTTTCAAACAGGCTGCT
TCF7L1	Forward Sequence:	TCAAGGACACGAGGTCACCATC	Reverse Sequence:	GGAGAAGTGGTCATTGCTGTAGG
VANGL1	Forward Sequence:	CCTTCTGCATCACCAACGGCAT	Reverse Sequence:	CACAGCCTCATCACTGACAAGC
WNT6	Forward Sequence:	CGGACTGTGGTGGGCTG	Reverse Sequence:	CGGAACTGGAACTGGCACTC
APPL1	Forward Sequence:	GTTCTTCGGACATCAAGCGGGA	Reverse Sequence:	GTTTTGCCAGTCCAACAGAATCAC
CCND3	Forward Sequence:	AGATCAAGCCGCACATGCGGAA	Reverse Sequence:	ACGCAAGACAGGTAGCGATCCA
FZD2	Forward Sequence:	TCGTGTACCTGTTCATCGGCAC	Reverse Sequence:	CTGTGTAGAGCACGGAGAAGAC
FZD5	Forward Sequence:	TGGAACGCTTCCGCTATCCTGA	Reverse Sequence:	GGTCTCGTAGTGGATGTGGTTG
LEF1	Forward Sequence:	GCATCAGGTACAGGTCCAAGAA	Reverse Sequence:	TCAGTGTTCCTTTGGGGTCG
PPP2R5A	Forward Sequence:	GGCTTTATGATAATGAATGCCACT	Reverse Sequence:	ACCAGTTCATTCAGTGTTGCT
SOX2	Forward Sequence:	GCTACAGCATGATGCAGGACCA	Reverse Sequence:	TCTGCGAGCTGGTCATGGAGTT
WIF1	Forward Sequence:	GGTGCCGAAATGGAGGCTTTTG	Reverse Sequence:	GATGCAGAAACCAGGAGTCACAC
WNT4	Forward Sequence:	GCGAGCAACTGGCTGTACC	Reverse Sequence:	CAGGTTCCGCTTGCACATCT
WNT5A	Forward Sequence:	TTCTGGCTCCACTTGTTGCTC	Reverse Sequence:	GGTTATTCATACCTAGCGACCACC
WNT5B	Forward Sequence:	AGCGAGAAGACTGGAATCAGG	Reverse Sequence:	AGCTAATGACCACCAGGAGTTG
COLIA1	Forward Sequence:	TCTAGACATGTTCAGCTTTGTGGAC	Reverse Sequence:	TCTGTACGCAGGTGATTGGTG
COL1A2	Forward Sequence:	GAGGGCAACAGCAGGTTCACTTA	Reverse Sequence:	TCAGCACCACCGATGTCCA
fibronectin	Forward Sequence:	ACCCAGTCCCGAAGGCACTA	Reverse Sequence:	CCTGTACATCTAAAGGCATGAAGCA
α-SMA	Forward Sequence:	GACAATGGCTCTGGGCTCTGTAA	Reverse Sequence:	CTGTGCTTCGTCACCCACGTA
